# Supplementary material for: Intrinsically fluorescent polyureas toward conformation-assisted metamorphosis, discoloration and intracellular drug delivery
Source: Nat Commun. 2022 Aug 5;13:4551. doi: 10.1038/s41467-022-32053-1 (PMC9355952; doi:10.1038/s41467-022-32053-1)
Supplement: Supplementary file 4 — Dataset 1 [file 41467_2022_32053_MOESM4_ESM.zip]

Archive with 3 entries (2 files):
- Source data files/
- Source data files/Figs. data.xlsx
- Source data files/Supp. Figs. data.xlsx
