# Supplementary material for: Intrinsically fluorescent polyureas toward conformation-assisted metamorphosis, discoloration and intracellular drug delivery
Source: Nat Commun. 2022 Aug 5;13:4551. doi: 10.1038/s41467-022-32053-1 (PMC9355952; doi:10.1038/s41467-022-32053-1)
Supplement: Supplementary file 4 — Dataset 1 [file 41467_2022_32053_MOESM4_ESM.zip › Source data files/Figs. data.xlsx]

## Sheet: Fig. 1b
Size distribution data of PUs
	P1	P2	P3	P4
size	Intensity (%)
0.4	0	0	0	0
0.463	0	0	0	0
0.536	0	0	0	0
0.621	0	0	0	0
0.719	0	0	0	0
0.833	0	0	0	0
0.965	0	0	0	0
1.12	0	0	0	0
1.29	0	0	0	0
1.5	0	0	0	0
1.74	0	0	0	0
2.01	0	0	0	0
2.33	0	0	0	0
2.7	0	0	0	0
3.12	0	0	0	0
3.62	0	0	0	0
4.19	0	0	0	0
4.85	0	0	0	0
5.61	0	0	0	0
6.5	0	0	0	0.03412
7.53	0	0	0	0.32353
8.72	0	0	0	0.54853
10.1	0	0	0	0.48603
11.7	0	0	0	0.21471
13.5	0	0	0	0
15.7	0	0	0	0
18.2	0	0	0	0
21	0	0	0	0
24.4	0	0	0.02642	0
28.2	0	0.02147	0.13531	0
32.7	0	0.1068	0.32123	0
37.8	0	0.27237	0.54617	0
43.8	0.0015	0.49095	0.76049	0
50.7	0.0266	0.71491	0.92099	0
58.8	0.14489	0.89242	1	0.01493
68.1	0.35553	0.99511	0.98272	0.16618
78.8	0.6083	1	0.88148	0.42721
91.3	0.83617	0.91443	0.71309	0.70882
106	0.97872	0.75623	0.51432	0.91912
122	1	0.55599	0.31901	1
142	0.89787	0.35379	0.15778	0.93382
164	0.69787	0.18264	0.05178	0.75
190	0.45511	0.06675	0.00499	0.49632
220	0.22702	0.01166	0	0.25221
255	0.06723	0	0	0.07647
295	6.53191e-05	0	0	0
342	0	0	0	0
396	0	0	0	0
459	0	0	0	0
531	0	0	0	0
615	0	0	0	0
712	0	0	0	0
825	0	0	0	0
955	0	0	0	0
1110	0	0	0	0
1280	0	0	0	0
1480	0	0	0	0
1720	0	0	0	0
1990	0	0	0	0
2300	0	0	0	0
2670	0	0	0.000124198	0
3090	0	0	0.00189	0
3580	0.00302	0	0.00655	0
4150	0.01015	0	0.01356	0
4800	0.0246	0	0.02109	0
5560	0.04847	0	0.02699	0
6440	0	0	0	0
7460	0	0	0	0
8630	0	0	0	0

## Sheet: Fig. 1d
	UV−vis data of R6G									fluorescence emission data of R6G
			P1	P2	P3		P4				R6G	R6G@P1	R6G@P2	R6G@P3	R6G@P4
	Wavelength (nm)	R6G alone	Abs							Wavelength (nm)	FL intensity
	700	0.000384689	0.000383362	0	0.00225	700	0.000895255			540	0.58277	0.19825	0.25225	0.23327	0.51503
	699	0.000192345	0	0	0	698	0.000895255			541	0.59228	0.20136	0.2556	0.23696	0.52049
	698	0.000384689	0.000575043	0.00019478	0.00225	696	0.000447628			542	0.6143	0.20755	0.26331	0.24432	0.53789
	697	0.000192345	0.00153	0	0.00675	694	0.000447628			543	0.64501	0.21644	0.27335	0.2538	0.56399
	696	0	0.00173	0	0.0075	692	0.000447628			544	0.68035	0.22686	0.28511	0.26585	0.59393
	695	0.000192345	0.00192	0.000973899	0.0075	690	0.000895255			545	0.71895	0.23761	0.29815	0.27795	0.62674
	694	0.000577034	0.0023	0.00195	0.00825	688	0.00134			546	0.7589	0.24901	0.31063	0.29115	0.65892
	693	0.000961723	0.00249	0.00273	0.00825	686	0.00224			547	0.79886	0.26049	0.32424	0.30408	0.69011
	692	0.00135	0.00288	0.00351	0.009	684	0.00224			548	0.83583	0.27172	0.33615	0.31621	0.71819
	691	0.00135	0.00326	0.0039	0.00975	682	0.00224			549	0.87089	0.28176	0.34805	0.32645	0.74466
	690	0.00115	0.00326	0.00429	0.01199	680	0.00179			550	0.90296	0.29155	0.35769	0.33696	0.76901
	689	0.00135	0.00364	0.00526	0.01574	678	0.00179			551	0.93014	0.29968	0.36648	0.34558	0.7915
	688	0.00154	0.00383	0.00584	0.01724	676	0.00134			552	0.95379	0.30733	0.37357	0.35339	0.81064
	687	0.00154	0.00364	0.00643	0.01799	674	0			553	0.97255	0.3133	0.38038	0.35932	0.8248
	686	0.00135	0.00383	0.00662	0.01799	672	0			554	0.98668	0.31928	0.38491	0.36417	0.83412
	685	0.00115	0.00383	0.00682	0.01799	670	0.00134			555	0.99565	0.32358	0.38775	0.36768	0.83959
	684	0.000769379	0.00403	0.00721	0.01799	668	0.00179			556	1	0.32669	0.39002	0.36902	0.84034
	683	0.000769379	0.0046	0.0074	0.01874	666	0.00269			557	0.99973	0.3286	0.39002	0.37037	0.83885
	682	0.000961723	0.00518	0.00779	0.01949	664	0.00403			558	0.99592	0.32979	0.38888	0.36929	0.83512
	681	0.00115	0.00556	0.00818	0.02099	662	0.00403			559	0.98777	0.33003	0.38718	0.36795	0.82928
	680	0.00115	0.00575	0.00857	0.02174	660	0.00403			560	0.97744	0.33003	0.38349	0.36471	0.82132
	679	0.00115	0.00575	0.00915	0.02174	658	0.00358			561	0.96358	0.32812	0.37953	0.3604	0.81002
	678	0.00115	0.00594	0.00974	0.02249	656	0.00224			562	0.94509	0.32454	0.37414	0.35501	0.79399
	677	0.00115	0.00594	0.01032	0.02324	654	0.00134			563	0.92688	0.32119	0.36818	0.34801	0.7756
	676	0.000961723	0.00594	0.01091	0.02474	652	0.00134			564	0.90568	0.31665	0.36166	0.341	0.75584
	675	0.000961723	0.00633	0.0113	0.02624	650	0.00134			565	0.88312	0.31091	0.35401	0.33319	0.73534
	674	0.000961723	0.00671	0.01169	0.02699	648	0.00179			566	0.85947	0.30542	0.34579	0.32537	0.71521
	673	0.000961723	0.0069	0.01208	0.02774	646	0.00224			567	0.8342	0.29872	0.33671	0.31648	0.69408
	672	0.000961723	0.00709	0.01247	0.02849	644	0.00269			568	0.80729	0.29203	0.32707	0.30678	0.67234
	671	0.00115	0.00748	0.01305	0.02999	642	0.00313			569	0.78038	0.28486	0.31772	0.29789	0.64947
	670	0.00115	0.00767	0.01344	0.03073	640	0.00358			570	0.75347	0.27721	0.30836	0.28792	0.62537
	669	0.00115	0.00767	0.01402	0.03148	638	0.00403			571	0.72683	0.26933	0.29929	0.27822	0.60288
	668	0.000961723	0.00767	0.01461	0.03223	636	0.00448			572	0.69938	0.2612	0.2888	0.2679	0.58026
	667	0.000961723	0.00786	0.015	0.03223	634	0.00492			573	0.67165	0.25236	0.27836	0.25874	0.55728
	666	0.000961723	0.00824	0.01558	0.03298	632	0.00537			574	0.64474	0.24399	0.26853	0.24925	0.53441
	665	0.00115	0.00843	0.01597	0.03448	630	0.00537			575	0.61919	0.23647	0.25909	0.24014	0.51329
	664	0.00115	0.00882	0.01636	0.03448	628	0.00582			576	0.59527	0.22867	0.24962	0.23144	0.49328
	663	0.000961723	0.0092	0.01675	0.03523	626	0.00582			577	0.5719	0.22115	0.2406	0.22244	0.47315
	662	0.000769379	0.00939	0.01714	0.03673	624	0.00627			578	0.54879	0.21336	0.23161	0.2139	0.45364
	661	0.000577034	0.00939	0.01772	0.03673	622	0.00671			579	0.52596	0.20544	0.22279	0.20533	0.43389
	660	0.000577034	0.00958	0.01831	0.03823	620	0.00716			580	0.50449	0.19825	0.21381	0.19716	0.41674
	659	0.000577034	0.00978	0.01909	0.03898	618	0.00716			581	0.48492	0.19139	0.20598	0.18908	0.40046
	658	0.000769379	0.00997	0.01967	0.04123	616	0.00716			582	0.46562	0.18427	0.19827	0.18216	0.38543
	657	0.00115	0.01016	0.02026	0.04273	614	0.00806			583	0.44768	0.1777	0.19081	0.17523	0.37151
	656	0.00135	0.01073	0.02084	0.04423	612	0.00895			584	0.43056	0.17105	0.18375	0.16895	0.35722
	655	0.00135	0.01112	0.02143	0.04498	610	0.0094			585	0.41398	0.16486	0.17754	0.16297	0.34293
	654	0.00115	0.01131	0.02201	0.04573	608	0.00985			586	0.39821	0.15898	0.17071	0.15685	0.32976
	653	0.00115	0.0115	0.0224	0.04573	606	0.0103			587	0.38408	0.15322	0.16467	0.15098	0.31733
	652	0.00115	0.01188	0.02279	0.04573	604	0.01074			588	0.36967	0.14835	0.15917	0.1454	0.30602
	651	0.00115	0.01208	0.02318	0.04648	602	0.01119			589	0.35662	0.14383	0.15387	0.14071	0.29546
	650	0.00115	0.01246	0.02357	0.04723	600	0.01209			590	0.34385	0.13924	0.14817	0.13629	0.28527
	649	0.00115	0.01265	0.02396	0.04798	598	0.01298			591	0.33189	0.1347	0.14327	0.1315	0.27571
	648	0.00115	0.01284	0.02474	0.04948	596	0.01388			592	0.32129	0.1303	0.13859	0.12686	0.26614
	647	0.00115	0.01303	0.02513	0.05022	594	0.01522			593	0.31042	0.12612	0.134	0.12266	0.25781
	646	0.00115	0.01323	0.02591	0.05172	592	0.01656			594	0.30063	0.12218	0.12952	0.11854	0.24874
	645	0.00115	0.01361	0.02649	0.05322	590	0.01746			595	0.29057	0.11833	0.12535	0.11466	0.24066
	644	0.00115	0.0138	0.02688	0.05397	588	0.0188			596	0.28106	0.11475	0.12144	0.11102	0.23296
	643	0.00115	0.01418	0.02746	0.05547	586	0.02014			597	0.27155	0.11078	0.11755	0.10749	0.22575
	642	0.00115	0.01457	0.02805	0.05697	584	0.02507			598	0.26236	0.10746	0.11404	0.10426	0.21855
	641	0.00115	0.01495	0.02863	0.05772	582	0.03357			599	0.2541	0.10401	0.11032	0.10059	0.21184
	640	0.00115	0.01514	0.02961	0.05847	580	0.03984			600	0.24572	0.10064	0.10686	0.09736	0.20438
	639	0.00115	0.01533	0.03019	0.05922	578	0.04342			601	0.23779	0.09759	0.10349	0.09434	0.19742
	638	0.00115	0.01553	0.03078	0.05997	576	0.04879			602	0.22971	0.0946	0.10014	0.09111	0.19109
	637	0.00115	0.01572	0.03155	0.06147	574	0.05416			603	0.22181	0.09135	0.09702	0.08828	0.18462
	636	0.00115	0.01591	0.03214	0.06222	572	0.06088			604	0.214	0.08869	0.09391	0.08545	0.17853
	635	0.00115	0.01629	0.03272	0.06297	570	0.06849			605	0.20713	0.08566	0.09073	0.08273	0.17245
	634	0.00115	0.01668	0.03331	0.06372	568	0.07833			606	0.2002	0.08246	0.08767	0.08017	0.16673
	633	0.00115	0.01687	0.03389	0.06522	566	0.08908			607	0.1937	0.0798	0.08429	0.07734	0.16101
	632	0.00115	0.01706	0.03448	0.06597	564	0.10116			608	0.1869	0.0772	0.08115	0.07445	0.15555
	631	0.00115	0.01744	0.03506	0.06747	562	0.11594			609	0.18063	0.07447	0.07831	0.07152	0.1502
	630	0.00115	0.01783	0.03564	0.06972	560	0.13295			610	0.17429	0.07165	0.07545	0.06893	0.14436
	629	0.00115	0.0184	0.03642	0.07121	558	0.15398			611	0.16804	0.06879	0.07281	0.06645	0.1389
	628	0.00115	0.01878	0.03701	0.07196	556	0.18084			612	0.16154	0.06632	0.06978	0.064	0.13368
	627	0.00135	0.01917	0.03798	0.07346	554	0.21307			613	0.15562	0.06386	0.06703	0.06166	0.12871
	626	0.00135	0.01955	0.03896	0.07496	552	0.2538			614	0.14937	0.06145	0.06448	0.05918	0.12365
	625	0.00135	0.01993	0.04012	0.07646	550	0.30215			615	0.1435	0.05911	0.06181	0.05675	0.11879
	624	0.00135	0.02032	0.0411	0.07796	548	0.35631			616	0.13801	0.0566	0.05951	0.0546	0.11375
	623	0.00135	0.02051	0.04188	0.07946	546	0.41808			617	0.13213	0.0543	0.05702	0.05236	0.10905
	622	0.00135	0.02089	0.04246	0.08021	544	0.48791			618	0.12635	0.05196	0.0545	0.05034	0.10448
	621	0.00115	0.02147	0.04324	0.08171	542	0.56312			619	0.12099	0.05	0.05209	0.0481	0.10024
	620	0.00135	0.02185	0.04383	0.08246	540	0.64145			620	0.11607	0.04799	0.04968	0.04603	0.09592
	619	0.00173	0.02224	0.0446	0.08471	538	0.72202			621	0.11134	0.04596	0.04755	0.04393	0.09189
	618	0.00173	0.02262	0.04558	0.08546	536	0.79991			622	0.10661	0.04374	0.04559	0.04209	0.08804
	617	0.00173	0.02281	0.04636	0.08696	534	0.87064			623	0.10194	0.0419	0.04358	0.04002	0.08383
	616	0.00173	0.02339	0.04733	0.08771	532	0.93017			624	0.09756	0.04013	0.04168	0.03832	0.08023
	615	0.00173	0.02377	0.04831	0.08921	530	0.97269			625	0.09327	0.03824	0.03992	0.03641	0.07646
	614	0.00173	0.02415	0.04928	0.0907	528	0.99597			626	0.08894	0.03664	0.03788	0.03498	0.07298
	613	0.00173	0.02434	0.05006	0.09145	526	1			627	0.08473	0.03492	0.03618	0.03344	0.06925
	612	0.00173	0.02492	0.05103	0.0922	524	0.98299			628	0.08071	0.03341	0.03456	0.03204	0.06597
	611	0.00173	0.02549	0.0522	0.09295	522	0.94852			629	0.07715	0.03184	0.033	0.03051	0.06285
	610	0.00173	0.02588	0.05317	0.09445	520	0.90421			630	0.07342	0.03031	0.03142	0.02908	0.05994
	609	0.00154	0.02626	0.05415	0.0952	518	0.85407			631	0.06997	0.0289	0.02997	0.02776	0.05726
	608	0.00135	0.02664	0.05532	0.0967	516	0.80125			632	0.06641	0.02756	0.02864	0.02633	0.05464
	607	0.00154	0.02722	0.05629	0.0982	514	0.74888			633	0.06353	0.02629	0.02728	0.02494	0.05189
	606	0.00173	0.02779	0.05746	0.0997	512	0.6983			634	0.06059	0.0251	0.02595	0.02389	0.04959
	605	0.00173	0.02837	0.05863	0.10045	510	0.65175			635	0.05779	0.024	0.02471	0.0227	0.04721
	604	0.00173	0.02914	0.05999	0.1027	508	0.60967			636	0.05505	0.02293	0.02345	0.0214	0.04523
	603	0.00192	0.0299	0.06155	0.1042	506	0.57296			637	0.0523	0.02184	0.02228	0.02035	0.04307
	602	0.00192	0.03067	0.06291	0.1057	504	0.54163			638	0.04983	0.02085	0.02114	0.01933	0.04118
	601	0.00173	0.03124	0.06428	0.10645	502	0.51388			639	0.04771	0.01989	0.0201	0.01839	0.03901
	600	0.00173	0.03201	0.06564	0.10795	500	0.48926			640	0.04559	0.01897	0.01901	0.01754	0.03723
	599	0.00173	0.03278	0.0672	0.10945	498	0.46777			641	0.04342	0.01813	0.018	0.0167	0.03549
	598	0.00173	0.03335	0.06876	0.11094	496	0.44808			642	0.04135	0.0172	0.01702	0.01583	0.03371
	597	0.00173	0.03412	0.07071	0.11244	494	0.42793			643	0.03942	0.01634	0.01628	0.01508	0.03202
	596	0.00173	0.03508	0.07246	0.11394	492	0.406			644	0.0376	0.0155	0.01538	0.01428	0.03068
	595	0.00192	0.03604	0.0746	0.11619	490	0.38272			645	0.03583	0.01469	0.01461	0.01357	0.02925
	594	0.00192	0.03719	0.07655	0.11769	488	0.35721			646	0.03434	0.01403	0.01382	0.01306	0.02808
	593	0.00192	0.03814	0.07869	0.11919	486	0.33214			647	0.03271	0.01337	0.01323	0.01252	0.02701
	592	0.00212	0.03949	0.08103	0.12144	484	0.30886			648	0.03124	0.01285	0.01262	0.01189	0.0256
	591	0.00212	0.04044	0.08337	0.12369	482	0.28693			649	0.02991	0.01228	0.01206	0.0113	0.02445
	590	0.00212	0.04159	0.0857	0.12594	480	0.2641			650	0.02844	0.01166	0.01147	0.0108	0.0234
	589	0.0025	0.04294	0.08862	0.12819	478	0.24217			651	0.02708	0.01118	0.01096	0.01035	0.02227
	588	0.00269	0.04447	0.09155	0.13043	476	0.22158			652	0.02581	0.01086	0.01046	0.0098	0.02119
	587	0.00289	0.0462	0.09486	0.13268	474	0.20233			653	0.02487	0.01035	0.01001	0.00931	0.02014
	586	0.00308	0.04792	0.09856	0.13493	472	0.18577			654	0.02393	0.00992	0.0095	0.0089	0.01936
	585	0.00308	0.04984	0.10226	0.13718	470	0.17189			655	0.02282	0.00954	0.009	0.00851	0.01848
	584	0.00308	0.05195	0.10616	0.14018	468	0.16025			656	0.02184	0.00914	0.00859	0.00807	0.01764
	583	0.00308	0.05405	0.11025	0.14243	466	0.14951			657	0.02088	0.00877	0.00808	0.00776	0.0169
	582	0.00327	0.05655	0.11511	0.14468	464	0.14056			658	0.01995	0.00835	0.00768	0.00738	0.0161
	581	0.00346	0.05904	0.12018	0.14768	462	0.13295			659	0.01895	0.00803	0.00732	0.00708	0.01532
	580	0.00365	0.06191	0.12602	0.15142	460	0.12578			660	0.01807	0.00776	0.00706	0.00671	0.0145
	579	0.00385	0.06517	0.13226	0.15517	458	0.11952			661	0.01716	0.00738	0.00672	0.00642	0.01392
	578	0.00423	0.06862	0.13907	0.15892	456	0.11325			662	0.01637	0.00705	0.00644	0.0061	0.01348
	577	0.00442	0.07246	0.14608	0.16267	454	0.10743			663	0.0156	0.00678	0.00611	0.00581	0.01299
	576	0.00481	0.07686	0.15388	0.16717	452	0.10206			664	0.01491	0.00646	0.00568	0.00555	0.01254
	575	0.00519	0.08166	0.16264	0.17166	450	0.09758			665	0.01414	0.00616	0.00539	0.00524	0.0119
	574	0.00577	0.08721	0.17219	0.17691	448	0.09355			666	0.01349	0.00588	0.00517	0.005	0.0113
	573	0.00616	0.09335	0.1829	0.18291	446	0.09087			667	0.01297	0.00563	0.00484	0.00469	0.01087
	572	0.00673	0.10025	0.19478	0.18891	444	0.08774			668	0.01254	0.00539	0.0046	0.00443	0.01039
	571	0.00731	0.10753	0.20764	0.19565	442	0.08594			669	0.012	0.00513	0.00439	0.00415	0.01007
	570	0.00827	0.11558	0.22127	0.20315	440	0.0846			670	0.01147	0.00492	0.00413	0.00395	0.00957
	569	0.00923	0.1244	0.23607	0.21064	438	0.08236			671	0.011	0.00473	0.00385	0.00376	0.00919
	568	0.01039	0.13437	0.25185	0.21964	436	0.08236			672	0.01051	0.00453	0.0037	0.00356	0.00882
	567	0.01135	0.14549	0.26841	0.22939	434	0.08147			673	0.01	0.00428	0.00344	0.00337	0.00847
	566	0.0125	0.15775	0.2875	0.24363	432	0.07878			674	0.00949	0.00407	0.00323	0.00321	0.00808
	565	0.01731	0.17213	0.30873	0.26612	430	0.07878			675	0.00912	0.00389	0.00304	0.00302	0.00781
	564	0.0225	0.18823	0.33015	0.28786	428	0.08102			676	0.00869	0.00366	0.00287	0.00282	0.00738
	563	0.02943	0.20491	0.35664	0.31334	426	0.08057			677	0.00834	0.00346	0.00269	0.00264	0.00712
	562	0.04193	0.22408	0.38566	0.34633	424	0.08236			678	0.00801	0.00335	0.00247	0.00247	0.00679
	561	0.04886	0.24459	0.40845	0.35157	422	0.08505			679	0.0075	0.00316	0.00231	0.00233	0.00654
	560	0.05059	0.26241	0.43163	0.34033	420	0.08639			680	0.00723	0.00301	0.00219	0.00218	0.00627
	559	0.05559	0.28158	0.46046	0.34933	418	0.08818			681	0.00688	0.00288	0.00198	0.00205	0.00599
	558	0.06193	0.30477	0.49026	0.36657	416	0.09266			682	0.00655	0.00279	0.00176	0.00193	0.0056
	557	0.06944	0.32931	0.52084	0.38681	414	0.09714			683	0.00623	0.00263	0.00168	0.00178	0.00538
	556	0.07982	0.35557	0.55279	0.41679	412	0.10206			684	0.00585	0.00251	0.00158	0.00167	0.0051
	555	0.09271	0.38432	0.5857	0.44753	410	0.10609			685	0.00561	0.0024	0.00145	0.00155	0.00491
	554	0.10733	0.41461	0.61882	0.47901	408	0.10833			686	0.00538	0.00229	0.00133	0.0014	0.00467
	553	0.12368	0.44508	0.65193	0.51124	406	0.10922			687	0.0051	0.00219	0.00119	0.00135	0.00452
	552	0.14234	0.47729	0.68504	0.54348	404	0.10922			688	0.00485	0.00206	0.0011	0.00125	0.00433
	551	0.16311	0.51179	0.71679	0.57721	402	0.10967			689	0.00451	0.00196	0.000980136	0.00115	0.00409
	550	0.1858	0.54744	0.74757	0.60795	400	0.11056			690	0.00434	0.00179	0.000846314	0.00106	0.00386
	549	0.21119	0.58367	0.77815	0.64093					691	0.00408	0.00171	0.000734322	0.000923962	0.00365
	548	0.23908	0.62085	0.80697	0.67466					692	0.0038	0.00164	0.000626017	0.000815102	0.00353
	547	0.27024	0.65785	0.83463	0.7084					693	0.00366	0.00156	0.000514593	0.000749086	0.00337
	546	0.30544	0.69369	0.86229	0.74438					694	0.00342	0.00147	0.000414226	0.000670405	0.00329
	545	0.34314	0.72992	0.888	0.77886					695	0.0032	0.0014	0.000307905	0.000552922	0.00311
	544	0.38296	0.76557	0.91118	0.81184					696	0.00308	0.00134	0.00025517	0.000493912	0.00298
	543	0.42508	0.80027	0.93241	0.84108					697	0.00286	0.00126	0.000197898	0.00041038	0.00283
	542	0.46836	0.83324	0.95053	0.86957					698	0.00273	0.00117	0.000118796	0.000323346	0.00265
	541	0.51279	0.86391	0.96572	0.8943					699	0.00254	0.00112	6.57771e-05	0.000262719	0.00253
	540	0.56049	0.89266	0.97818	0.91829					700	0.00243	0.00109	0	0.000212331	0.00239
	539	0.60954	0.91892	0.98773	0.94078					696	0.000204945	0.00599	0	0.000249785	0.00227
	538	0.65859	0.94173	0.99494	0.96027					697	0.000128023	0.00571	0	0.000191583	0.00217
	537	0.70783	0.9609	0.99942	0.97676					698	8.99694e-05	0.00557	0	0.000133111	0.00206
	536	0.75534	0.97642	1	0.98801					699	4.34898e-05	0.00532	0	5.63162e-05	0.00197
	535	0.79977	0.98812	0.99708	0.9955					700	0	0.0052	0	0	0.00185
	534	0.84151	0.99617	0.99123	0.99775
	533	0.88017	1	0.98228	1
	532	0.91421	0.99962	0.96961	0.997
	531	0.94307	0.99444	0.95559	0.98576
	530	0.96634	0.98524	0.9402	0.97526
	529	0.98365	0.9724	0.92306	0.96702
	528	0.99442	0.9563	0.90378	0.95877
	527	1	0.93847	0.88352	0.94753
	526	0.99923	0.91873	0.86151	0.93103
	525	0.99211	0.89592	0.83853	0.91079
	524	0.98	0.87157	0.81515	0.88756
	523	0.96269	0.84742	0.79236	0.86357
	522	0.94095	0.82212	0.77016	0.83883
	521	0.91498	0.79567	0.74912	0.81484
	520	0.88729	0.76998	0.72945	0.79235
	519	0.85805	0.74506	0.71231	0.77136
	518	0.82766	0.72091	0.69751	0.75187
	517	0.79708	0.69887	0.68329	0.73238
	516	0.7663	0.67702	0.67004	0.71289
	515	0.73476	0.65574	0.65758	0.69415
	514	0.70264	0.63542	0.64608	0.67691
	513	0.67167	0.61664	0.63537	0.65967
	512	0.64224	0.59958	0.62563	0.64393
	511	0.61435	0.58405	0.61628	0.62894
	510	0.58857	0.56968	0.60713	0.61544
	509	0.56453	0.55664	0.59836	0.6027
	508	0.54183	0.54476	0.58901	0.5922
	507	0.52106	0.53345	0.57928	0.58246
	506	0.50202	0.52233	0.56934	0.57496
	505	0.48529	0.51179	0.55882	0.56747
	504	0.47028	0.50163	0.54792	0.55997
	503	0.45682	0.49205	0.53623	0.55172
	502	0.44489	0.48246	0.52435	0.54498
	501	0.43412	0.47288	0.51188	0.53748
	500	0.42412	0.4631	0.49844	0.52999
	499	0.41489	0.45275	0.48461	0.52249
	498	0.40604	0.44202	0.47039	0.51574
	497	0.39796	0.43128	0.45578	0.509
	496	0.39008	0.42036	0.44196	0.503
	495	0.38238	0.40943	0.42852	0.49625
	494	0.37469	0.3987	0.41508	0.48876
	493	0.36642	0.38739	0.40125	0.48126
	492	0.35757	0.37569	0.38742	0.47451
	491	0.34795	0.36419	0.37378	0.46777
	490	0.33776	0.35231	0.36015	0.46027
	489	0.3266	0.34023	0.3471	0.45277
	488	0.31545	0.32854	0.33444	0.44528
	487	0.30352	0.31742	0.32256	0.43703
	486	0.29121	0.3065	0.31126	0.42879
	485	0.27871	0.29615	0.30074	0.42129
	484	0.26582	0.2858	0.291	0.41379
	483	0.25293	0.27545	0.28204	0.40705
	482	0.24082	0.26586	0.27386	0.4003
	481	0.2287	0.25666	0.26626	0.39505
	480	0.21639	0.24804	0.25945	0.38906
	479	0.20465	0.23998	0.25341	0.38381
	478	0.19311	0.23251	0.24757	0.37856
	477	0.18196	0.22561	0.2425	0.37406
	476	0.17176	0.21947	0.23763	0.36957
	475	0.16195	0.21372	0.23315	0.36732
	474	0.15272	0.20836	0.22906	0.36507
	473	0.14387	0.20357	0.22517	0.36357
	472	0.1356	0.19877	0.22127	0.36132
	471	0.1281	0.19436	0.21796	0.35907
	470	0.12137	0.19015	0.21465	0.35757
	469	0.11541	0.18631	0.21192	0.35532
	468	0.10983	0.18267	0.20919	0.35382
	467	0.10444	0.17903	0.20666	0.35307
	466	0.09906	0.17577	0.20413	0.35157
	465	0.09425	0.1729	0.20199	0.35082
	464	0.08944	0.16983	0.19984	0.34933
	463	0.08502	0.16695	0.1977	0.34858
	462	0.08078	0.16446	0.19575	0.34783
	461	0.07732	0.16235	0.1942	0.34783
	460	0.07367	0.16025	0.19264	0.34783
	459	0.0704	0.15814	0.19147	0.34858
	458	0.06713	0.15641	0.19049	0.34933
	457	0.06367	0.15469	0.18952	0.34933
	456	0.0604	0.15277	0.18855	0.34933
	455	0.05713	0.15143	0.18777	0.34858
	454	0.05386	0.14989	0.18738	0.34858
	453	0.05097	0.14836	0.18738	0.34933
	452	0.04809	0.1474	0.18738	0.35007
	451	0.0452	0.14625	0.18738	0.35157
	450	0.04251	0.14549	0.18757	0.35307
	449	0.04001	0.14472	0.18796	0.35382
	448	0.03789	0.14434	0.18835	0.35532
	447	0.03558	0.14395	0.18894	0.35682
	446	0.03328	0.14376	0.18972	0.35757
	445	0.03116	0.14357	0.19069	0.35907
	444	0.02904	0.14376	0.19166	0.36057
	443	0.02712	0.14376	0.19303	0.36207
	442	0.02539	0.14395	0.19439	0.36282
	441	0.0225	0.14453	0.19595	0.36432
	440	0.01827	0.1451	0.19751	0.36657
	439	0.01577	0.14568	0.19868	0.36732
	438	0.01462	0.14664	0.20023	0.36807
	437	0.01385	0.1474	0.20257	0.36957
	436	0.01308	0.1474	0.20452	0.37031
	435	0.01231	0.14779	0.20705	0.37181
	434	0.01231	0.14932	0.21095	0.37556
	433	0.01231	0.15124	0.21367	0.37931
	432	0.01231	0.15315	0.21465	0.38231
	431	0.01231	0.15526	0.2164	0.38606
	430	0.01173	0.1568	0.21854	0.38906
	429	0.01096	0.15795	0.22049	0.3913
	428	0.01058	0.15929	0.22263	0.39655
	427	0.01039	0.16063	0.22517	0.40255
	426	0.01019	0.16235	0.22809	0.40555
	425	0.01019	0.16408	0.23081	0.40855
	424	0.01019	0.16619	0.23374	0.41079
	423	0.01019	0.16849	0.23705	0.41379
	422	0.01039	0.17079	0.23997	0.41679
	421	0.01039	0.17328	0.24347	0.41904
	420	0.01058	0.17577	0.24659	0.42204
	419	0.01039	0.17826	0.24971	0.42504
	418	0.01039	0.18076	0.25302	0.42804
	417	0.01077	0.18363	0.25633	0.43103
	416	0.01077	0.18631	0.25984	0.43403
	415	0.01077	0.18919	0.26334	0.43928
	414	0.01116	0.19226	0.26685	0.44453
	413	0.01154	0.19532	0.27035	0.44753
	412	0.01173	0.1982	0.27386	0.45127
	411	0.01173	0.20127	0.27717	0.45502
	410	0.01193	0.20433	0.28048	0.45952
	409	0.01212	0.2074	0.28399	0.46327
	408	0.01231	0.21008	0.2875	0.46777
	407	0.0125	0.21315	0.2912	0.47226
	406	0.01289	0.21583	0.29509	0.47601
	405	0.01308	0.21832	0.29879	0.47976
	404	0.01308	0.22062	0.30132	0.48201
	403	0.01308	0.22216	0.30308	0.48351
	402	0.01308	0.22235	0.30347	0.48426
	401	0.01308	0.22273	0.30405	0.48501
	400	0.01308	0.22369	0.30503	0.48576

## Sheet: Fig. 1e
	Size changes data of PU assemblies
		P1		P2		P3		P4
	TFA concentration (%)	mean size (nm)	SD	mean size (nm)	SD	mean size (nm)	SD	mean size (nm)	SD
	0	119	1.05	80	2	60	1	97	222
	2	297	1.77391	132	0.97391	92.9633	0.77391	236	9.89
	4	414	6.91452	174	5.04145	169.667	4.04145	260	2.82843
	6	843	2.85031	269	2.35031	172.733	1.35031	318	2.12132
	8	908	3.253	569	1.853	216.1	1.253	400	9.89949
	10	976	10.6623	1002	2.66233	237.233	1.66233	435	6.36396
	12	1013	51.0716	1191	40.0716	853.2	36.0716	1748	104.652
	14	1022	99.5004	1203	98.5004	1382.67	96.5004	2554	244.171
	16	1065	110.816	1255	109.816	1576	105.816	2848	236.891

## Sheet: Fig. 1f
Size distribution data of PU assemblies before and after TFA treatment
	P1	P1+TFA		P2	P2+TFA		P3	P3+TFA	P4	P4+TFA
Size (nm)	Intensity		Size (nm)	Intensity		Size (nm)	Intensity
0.4	0	0	0.4	0	0	0.4	0	0	0	0
0.463	0	0	0.463	0	0	0.463	0	0	0	0
0.536	0	0	0.536	0	0	0.536	0	0	0	0
0.621	0	0	0.621	0	0	0.621	0	0	0	0
0.719	0	0	0.719	0	0	0.719	0	0	0	0
0.833	0	0	0.833	0	0	0.833	0	0	0	0
0.965	0	0	0.965	0	0	0.965	0	0	0	0
1.12	0	0	1.12	0	0	1.12	0	0	0	0
1.29	0	0	1.29	0	0	1.29	0	0	0	0
1.5	0	0	1.5	0	0	1.5	0	0	0	0
1.74	0	0	1.74	0	0	1.74	0	0	0	0
2.01	0	0	2.01	0	0	2.01	0	0	0	0
2.33	0	0	2.33	0	0	2.33	0	0	0	0
2.7	0	0	2.7	0	0	2.7	0	0	0	0
3.12	0	0	3.12	0	0	3.12	0	0	0	0
3.62	0	0	3.62	0	0	3.62	0	0	0	0
4.19	0	0	4.19	0	0	4.19	0	0	0	0
4.85	0	0	4.85	0	0	4.85	0	0	0	0
5.61	0	0	5.61	0	0	5.61	0	0	0	0
6.5	0	0	6.5	0	0	6.5	0	0	0.03412	0
7.53	0	0	7.53	0	0	7.53	0	0	0.32353	0
8.72	0	0	8.72	0	0	8.72	0	0	0.54853	0
10.1	0	0	10.1	0	0	10.1	0	0	0.48603	0
11.7	0	0	11.7	0	0	11.7	0	0	0.21471	0
13.5	0	0	13.5	0	0	13.5	0	0	0	0
15.7	0	0	15.7	0	0	15.7	0	0	0	0
18.2	0	0	18.2	0	0	18.2	0	0	0	0
21	0	0	21	0	0	21	0	0	0	0
24.4	0	0	24.4	0	0	24.4	0	0	0	0
28.2	0	0	28.2	0	0	28.2	0	0	0	0
32.7	0	0	32.7	0	0	32.7	0.10674	0	0	0
37.8	0	0	37.8	0	0	37.8	0.37098	0	0	0
43.8	0	0	43.8	0.06393	0	43.8	0.68912	0	0	0
50.7	0	0	50.7	0.33562	0	50.7	0.92746	0	0	0
58.8	0.03215	0	58.8	0.69406	0	58.8	1	0	0.01493	0
68.1	0.18466	0	68.1	0.95434	0	68.1	0.89637	0	0.16618	0
78.8	0.43129	0	78.8	1	0	78.8	0.66321	0	0.42721	0
91.3	0.69939	0	91.3	0.82192	0	91.3	0.37668	0	0.70882	0
106	0.90798	0	106	0.50228	0	106	0.13938	0	0.91912	0
122	1	0	122	0.1863	0	122	0.01363	0	1	0
142	0.96319	0	142	0.00826	0	142	0	0	0.93382	0
164	0.80982	0	164	0	0	164	0	0	0.75	0
190	0.58528	0	190	0	0	190	0	0	0.49632	0
220	0.34417	0	220	0	0	220	0	0	0.25221	0
255	0.14601	0	255	0	0	255	0	0	0.07647	0
295	0.03067	0	295	0	0	295	0	0	0	0
342	0	0	342	0	0	342	0	0	0	0
396	0	0	396	0	0	396	0	0	0	0
459	0	0	459	0	0	459	0	0	0	0
531	0	0.0817708	531	0	0	531	0	0	0	0
615	0	0.313021	615	0	0.119205	615	0	0	0	0
712	0	0.619792	712	0	0.35894	712	0	0	0	0
825	0	0.880208	825	0	0.638411	825	0	0.11827	0	0
955	0	1	955	0	0.86755	955	0	0.38122	0	0
1110	0	0.932292	1110	0	1	1110	0	0.69036	0	0
1280	0	0.708333	1280	0	1	1280	0	0.92893	0	0
1480	0	0.415625	1480	0	0.887417	1480	0	1	0	0
1720	0	0.156771	1720	0	0.708609	1720	0	0.88832	0	0
1990	0	0.0151562	1990	0	0.490728	1990	0	0.63452	0	0
2300	0	0	2300	0	0.289404	2300	0	0.33503	0	0.31722
2670	0	0	2670	0	0.13245	2670	0	0.10152	0	0.82477
3090	0	0	3090	0	0.0372848	3090	0	0	0	1
3580	0	0	3580	0	0	3580	0	0	0	0.68278
4150	0	0	4150	0	0	4150	0	0	0	0.19637
4800	0	0	4800	0	0	4800	0	0	0	0
5560	0	0	5560	0	0	5560	0	0	0	0
6440	0	0	6440	0	0	6440	0	0	0	0
7460	0	0	7460	0	0	7460	0	0	0	0
8630	0	0	8630	0	0	8630	0	0	0	0

## Sheet: Fig. 2a
CD data of PU assemblies
P1		P2		P3		P4
Wavelength (nm)		Wavelength (nm)		Wavelength (nm)		Wavelength (nm)
300	-2456.17	300	-5389.48	300	-800.058	300	29832.7
299.5	-851.224	299.5	-4239.34	299.5	-642.904	299.8	29792.3
299	559.459	299	-3232.75	299	-502.185	299.6	29751.8
298.5	1776.12	298.5	-2370	298.5	-377.777	299.4	29711.4
298	2798.27	298	-1650.51	298	-269.931	299.2	29670.9
297.5	3626.39	297.5	-1074.86	297.5	-178.395	299	29630.5
297	4260.49	297	-642.758	297	-103.421	298.8	29590
296.5	4700.09	296.5	-353.911	296.5	-44.7567	298.6	29549.6
296	4945.65	296	-208.904	296	-2.52744	298.4	29509.1
295.5	4996.96	295.5	-207.445	295.5	23.2634	298.2	29468.7
295	4853.99	295	-349.534	295	32.6193	298	29428.2
294.5	3653.38	294.5	-1481.87	294.5	25.5391	297.8	29387.8
294	2656.76	294	-2774.1	294	2.04965	297.6	29347.3
293.5	1257.02	293.5	-3962.16	293.5	-37.9294	297.4	29306.9
293	-56.8941	293	-5106.47	293	-94.1914	297.2	29266.4
292.5	-1196.48	292.5	-5823.33	292.5	-167.016	297	29226
292	-2148.6	292	-5949.67	292	-256.15	296.8	29185.6
291.5	-2632.45	291.5	-5608.01	291.5	-361.847	296.6	29145.1
291	-2792.67	291	-5165.99	291	-569.447	296.4	29104.7
290.5	-2502.61	290.5	-4862.26	290.5	-801.828	296.2	29064.2
290	-1944.13	290	-4556.49	290	-1044.96	296	29023.8
289.5	-2051.11	289.5	-5061.83	289.5	-1289.6	295.8	28983.3
289	-2132.07	289	-5054.82	289	-1530.07	295.6	28942.9
288.5	-2475.14	288.5	-5632.81	288.5	-1761.32	295.4	28902.4
288	-1986.67	288	-5536.82	288	-1968.28	295.2	28862
287.5	-1412.14	287.5	-5184.08	287.5	-2134.79	295	28821.5
287	-905.686	287	-4766.27	287	-2250.1	294.8	28781.1
286.5	-936.808	286.5	-4266.18	286.5	-2323.43	294.6	28740.6
286	-999.537	286	-3628.68	286	-2366.92	294.4	28700.2
285.5	-1420.16	285.5	-3238.88	285.5	-2421.79	294.2	28659.8
285	-1313.18	285	-2524.06	285	-2495.88	294	28619.3
284.5	-1438.4	284.5	-2151.47	284.5	-2582.49	293.8	28578.9
284	-1492.13	284	-1763.72	284	-2666.82	293.6	28538.4
283.5	-2217.65	283.5	-1312.36	283.5	-2743.56	293.4	28498
283	-2975.27	283	-701.402	283	-2802.1	293.2	28457.5
282.5	-3093.19	282.5	484.038	282.5	-2824.98	293	28417.1
282	-3210.87	282	1464.95	282	-2819.29	292.8	28376.6
281.5	-3392.74	281.5	1497.92	281.5	-2785.54	292.6	28336.2
281	-3728.51	281	969.534	281	-2699.56	292.4	28295.7
280.5	-4237.15	280.5	-278.635	280.5	-2574.4	292.2	28255.3
280	-4616.2	280	-1155.39	280	-2409.02	292	28214.8
279.5	-4880.49	279.5	-1532.35	279.5	-2243.78	291.8	28174.4
279	-5194.87	279	-1700.7	279	-2098.26	291.6	28133.9
278.5	-5113.18	278.5	-1912.23	278.5	-1994.45	291.4	28093.5
278	-4637.11	278	-2333.53	278	-1946.28	291.2	28053.1
277.5	-3971.16	277.5	-2649.52	277.5	-1943	291	28012.6
277	-2968.95	277	-2956.16	277	-1979.79	290.8	27972.2
276.5	-1889.66	276.5	-2620.05	276.5	-2062.47	290.6	27931.7
276	-316.565	276	-2345.79	276	-2195.35	290.4	27891.3
275.5	1467.33	275.5	-2002.38	275.5	-2359.34	290.2	27850.8
275	2662.84	275	-1579.91	275	-2528	290	27810.4
274.5	2784.41	274.5	-1827.03	274.5	-2701.21	289.8	27733.8
274	1903.52	274	-2022.51	274	-2860.26	289.6	27647.7
273.5	828.612	273.5	-1793.19	273.5	-2993.26	289.4	27555.3
273	211.043	273	-1294.56	273	-3089.35	289.2	27452.7
272.5	-154.149	272.5	-1363.12	272.5	-3144.22	289	27335.9
272	-691.969	272	-2439.44	272	-3153.32	288.8	27206.5
271.5	-1335.07	271.5	-4157.06	271.5	-3110.21	288.6	27066.8
271	-1824.02	271	-5379.27	271	-3013.62	288.4	26914.6
270.5	-2077.12	270.5	-5743.68	270.5	-2890.22	288.2	26748.8
270	-1833.25	270	-5501.81	270	-2752.92	288	26568.3
269.5	-1513.53	269.5	-5315.95	269.5	-2637.23	287.8	26375.8
269	-1971.36	269	-6048.87	269	-2548.22	287.6	26169.2
268.5	-1798.49	268.5	-6266.23	268.5	-2480.96	287.4	25949.5
268	-1606.16	268	-6663.61	268	-2431.91	287.2	25717.3
267.5	-761.506	267.5	-6096.42	267.5	-2381.97	287	25475.6
267	-114.761	267	-6194.16	267	-2327.35	286.8	25223.4
266.5	3.93199	266.5	-6575.21	266.5	-2269.95	286.6	24963.3
266	281.553	266	-6875.44	266	-2212.3	286.4	24696.6
265.5	-39.6314	265.5	-6835.46	265.5	-2151.36	286.2	24421.5
265	-665.224	265	-5897.15	265	-2102.3	286	24143.5
264.5	-1554.38	264.5	-5398.23	264.5	-2069.81	285.8	23863.8
264	-2341.65	264	-4641.98	264	-2054.64	285.6	23579.8
263.5	-2639.74	263.5	-4414.98	263.5	-2066.65	285.4	23291
263	-3171.97	263	-4731.84	263	-2106.85	285.2	22995.6
262.5	-3301.8	262.5	-4999.97	262.5	-2170.19	285	22694.6
262	-2766.17	262	-4697.7	262	-2250.98	284.8	22386.3
261.5	-1943.4	261.5	-3921.32	261.5	-2346.06	284.6	22068.3
261	-844.173	261	-2505.97	261	-2458.21	284.4	21738.8
260.5	-133.725	260.5	-1284.06	260.5	-2589.57	284.2	21395.5
260	260.4	260	-588.781	260	-2740.91	284	21038.1
259.5	304.165	259.5	-543.558	259.5	-2900.21	283.8	20665.3
259	-177.733	259	-632.838	259	-3059.64	283.6	20283.8
258.5	-280.824	258.5	-221.741	258.5	-3206.3	283.4	19889.5
258	-1022.15	258	-19.5248	258	-3355.62	283.2	19482.4
257.5	-1445.45	257.5	278.927	257.5	-3501.14	283	19064.1
257	-2797.78	257	-875.294	257	-3630.35	282.8	18633.6
256.5	-3965.33	256.5	-2219.75	256.5	-3742.12	282.6	18192.1
256	-4605.51	256	-3346.25	256	-3826.57	282.4	17740.5
255.5	-5014.95	255.5	-4373.55	255.5	-3891.81	282.2	17281.7
255	-5059.69	255	-5169.78	255	-3933.53	282	16815.5
254.5	-4802.93	254.5	-6562.96	254.5	-3966.41	281.8	16340.4
254	-4615.96	254	-8085.68	254	-4008.89	281.6	15858
253.5	-4777.65	253.5	-9456.68	253.5	-4066.29	281.4	15371
253	-5137.25	253	-10375.4	253	-4119.13	281.2	14879.2
252.5	-4538.16	252.5	-9971.06	252.5	-4176.28	281	14385.6
252	-3182.91	252	-9006.19	252	-4234.69	280.8	13891.4
251.5	-1865.35	251.5	-8517.49	251.5	-4314.98	280.6	13396.6
251	-900.824	251	-8388.24	251	-4420.17	280.4	12901.8
250.5	-413.576	250.5	-8501.44	250.5	-4531.3	280.2	12409.6
250	499.404	250	-8043.37	250	-4647.62	280	11921.5
249.5	1640.69	249.5	-7386.9	249.5	-4785.93	279.8	11435.9
249	2595.49	249	-6506.35	249	-4968.25	279.6	10953.6
248.5	3533.51	248.5	-6004.52	248.5	-5204.04	279.4	10472.6
248	4177.1	248	-5533.9	248	-5479.16	279.2	9991.54
247.5	4595.78	247.5	-5516.1	247.5	-5766.91	279	9512.62
247	4755.28	247	-5187.87	247	-6045.32	278.8	9036.22
246.5	4885.6	246.5	-5495.68	246.5	-6288.06	278.6	8567.24
246	4628.85	246	-6081.25	246	-6483.91	278.4	8105.66
245.5	4386.2	245.5	-6488.56	245.5	-6639.29	278.2	7652.46
245	3763.28	245	-6623.35	245	-6748.4	278	7206.19
244.5	2947.55	244.5	-6717.88	244.5	-6807.82	277.8	6766.14
244	1595.95	244	-7223.22	244	-6806.94	277.6	6336.54
243.5	871.89	243.5	-7417.53	243.5	-6726.28	277.4	5918.88
243	539.522	243	-7266.11	243	-6535.87	277.2	5513.58
242.5	833.231	242.5	-7114.97	242.5	-6244.95	277	5121.07
242	1398.77	242	-7536.87	242	-5837.72	276.8	4737.93
241.5	1491.65	241.5	-8452.72	241.5	-5322.26	276.6	4365.8
241	1941.21	241	-8864.1	241	-4676.19	276.4	4000.17
240.5	2985.48	240.5	-8764.32	240.5	-3873.48	276.2	3641.89
240	5301.36	240	-7627.9	240	-2942.18	276	3289.89
239.5	7748.3	239.5	-6661.28	239.5	-1884.97	275.8	2944.14
239	10166.1	239	-6073.67	239	-687.155	275.6	2607.01
238.5	12375.9	238.5	-6046.82	238.5	669.833	275.4	2282.74
238	14896.8	238	-5670.16	238	2222.28	275.2	1970.32
237.5	16920.2	237.5	-4906.9	237.5	3939.35	275	1668.24
237	20170.4	237	-2412.6	237	5833.29	274.8	1373.69
236.5	23208.4	236.5	-733.496	236.5	7916.12	274.6	1083.11
236	25740.2	236	1308.27	236	10188.7	274.4	793.547
235.5	27772.4	235.5	2612.46	235.5	12630.2	274.2	503.58
235	29107.9	235	4198.2	235	15209.7	274	209.262
234.5	30707	234.5	6100.22	234.5	17916.7	273.8	-87.9245
234	33619.6	234	8542.29	234	20730.2	273.6	-389.817
233.5	36341.5	233.5	10601	233.5	23660.2	273.4	-694.894
233	38628.4	233	13598	233	26707.9	273.2	-998.424
232.5	41041.8	232.5	16663.6	232.5	29871.2	273	-1302.39
232	43594.3	232	20985.2	232	33171.5	272.8	-1605.14
231.5	47087.9	231.5	24838.5	231.5	36609.3	272.6	-1906.44
231	50998.5	231	28532.5	231	40201	272.4	-2208.13
230.5	54413.1	230.5	31197.5	230.5	43954.5	272.2	-2511.91
230	58000.6	230	33605.5	230	47852.1	272	-2821.4
229.5	61175	229.5	35716.1	229.5	51908.2	271.8	-3136.49
229	65064.3	229	38448.8	229	56110.9	271.6	-3455.43
228.5	68864.5	228.5	41097.7	228.5	60452.5	271.4	-3781.47
228	72032.8	228	43376.4	228	64942.9	271.2	-4109.53
227.5	74237.1	227.5	45277.8	227.5	69551.5	271	-4439.2
227	76815.1	227	47177.2	227	74278.1	270.8	-4770.51
226.5	78558.4	226.5	48911.7	226.5	79074.9	270.6	-5101.26
226	79624.3	226	51034.9	226	83883.5	270.4	-5433.59
225.5	80729.1	225.5	53268.9	225.5	88636.1	270.2	-5770.07
225	82446.4	225	56302.4	225	93282.2	270	-6110.82
224.5	84296.2	224.5	59173.7	224.5	97749.7	269.8	-6454.89
224	86348	224	61444.8	224	102016	269.6	-6804.9
223.5	86833.8	223.5	63148.1	223.5	106037	269.4	-7158.92
223	88774.8	223	66984.5	223	109807	269.2	-7519.22
222.5	91252.6	222.5	71277	222.5	113302	269	-7880.2
222	94138.6	222	75043	222	116486	268.8	-8240.04
221.5	96694.7	221.5	75999.5	221.5	119307	268.6	-8600.72
221	99072.6	221	76670.5	221	121783	268.4	-8964.2
220.5	101074	220.5	77278.6	220.5	123893	268.2	-9324.85
220	103938	220	78916.8	220	125619	268	-9679.52
219.5	106384	219.5	81197.2	219.5	126922	267.8	-10025.7
219	107892	219	83478	219	127785	267.6	-10362.1
218.5	107154	218.5	84926.6	218.5	128179	267.4	-10688.6
218	103921	218	84771.1	218	128079	267.2	-11005.5
217.5	100244	217.5	84727.6	217.5	127486	267	-11311.4
217	95751.3	217	84763.5	217	126397	266.8	-11610.8
216.5	90868.9	216.5	84469.7	216.5	124826	266.6	-11898.7
216	86244.2	216	83814.1	216	122761	266.4	-12177.5
215.5	81459	215.5	82190.1	215.5	120232	266.2	-12446.2
215	76369.7	215	80681.1	215	117277	266	-12698.8
214.5	70396.3	214.5	77878.4	214.5	113915	265.8	-12939.8
214	64956.1	214	74919.3	214	110227	265.6	-13172.7
213.5	59043.2	213.5	71770.9	213.5	106245	265.4	-13392.9
213	54450.3	213	69746.1	213	102001	265.2	-13600.3
212.5	49084.1	212.5	65762.6	212.5	97470	265	-13793.3
212	44101	212	60310.7	212	92614.4	264.8	-13969.7
211.5	38147.5	211.5	53800.5	211.5	87466	264.6	-14130.6
211	32087.3	211	49555.1	211	82014.9	264.4	-14276.1
210.5	25213.3	210.5	46254.9	210.5	76159.1	264.2	-14405.2
210	17806.2	210	43056.3	210	69771.3	264	-14518
209.5	9333.8	209.5	39228.1	209.5	62864.5	263.8	-14610
209	619.027	209	35540.4	209	55477.2	263.6	-14674.8
208.5	-7864.27	208.5	31858.4	208.5	47599.4	263.4	-14718
208	-16457	208	28743.2	208	39189.6	263.2	-14736.7
207.5	-24150.8	207.5	27310.9	207.5	30273.5	263	-14731.5
207	-33341.4	207	24386.9	207	20919	262.8	-14703.7
206.5	-41773.7	206.5	20277.6	206.5	11158.2	262.6	-14648.8
206	-50512	206	13448.3	206	1106.02	262.4	-14568.7
205.5	-57683.3	205.5	5754.48	205.5	-9213.56	262.2	-14463.9
205	-64614.5	205	-1493.54	205	-19711.5	262	-14334.8
204.5	-70524.6	204.5	-9631.15	204.5	-30468.3	261.8	-14177.6
204	-77262.2	204	-17353.9	204	-41398.8	261.6	-13992.7
203.5	-83097.5	203.5	-25858.5	203.5	-52502.4	261.4	-13782
203	-87465.5	203	-36181.2	203	-63651.9	261.2	-13545.3
202.5	-91620.4	202.5	-45255.6	202.5	-74774.3	261	-13285.9
202	-94955.3	202	-54688.1	202	-85787.7	260.8	-13005.6
201.5	-101344	201.5	-62492.2	201.5	-96628.7	260.6	-12706
201	-108714	201	-70077.2	201	-107223	260.4	-12388.7
200.5	-116772	200.5	-77310.4	200.5	-117486	260.2	-12056.3
200	-123219	200	-84456.3	200	-127338	260	-11711.6
199.5	-128292	199.5	-89015.1	199.5	-136704	259.8	-11359.9
199	-133787	199	-93882.9	199	-145473	259.6	-10999.2
198.5	-137021	198.5	-97106.6	198.5	-153526	259.4	-10631
198	-138499	198	-99394.3	198	-159362	259.2	-10260.3
197.5	-139717	197.5	-100011	197.5	-164549	259	-9880.83
197	-141765	197	-104968	197	-169089	258.8	-9493.3
196.5	-142740	196.5	-111351	196.5	-172980	258.6	-9096.1
196	-142861	196	-117765	196	-176224	258.4	-8699.37
195.5	-141407	195.5	-119612	195.5	-178819	258.2	-8304.07
195	-140103	195	-119596	195	-180767	258	-7912.35
194.5	-139727	194.5	-121810	194.5	-182067	257.8	-7519.32
194	-139038	194	-123676	194	-182718	257.6	-7127.82
193.5	-138035	193.5	-125192	193.5	-182722	257.4	-6741.75
193	-136720	193	-126359	193	-182078	257.2	-6363.94
192.5	-135092	192.5	-127176	192.5	-180786	257	-5995.79
192	-133150	192	-127644	192	-178846	256.8	-5647.41
191.5	-130896	191.5	-127763	191.5	-176258	256.6	-5314.5
191	-128328	191	-127532	191	-173022	256.4	-5000.49
190.5	-125447	190.5	-126952	190.5	-169138	256.2	-4697.77
190	-122253	190	-126023	190	-164606	256	-4410.95
						255.8	-4142.26
						255.6	-3894.72
						255.4	-3667.48
						255.2	-3463.12
						255	-3276.88
						254.8	-3111.84
						254.6	-2968.36
						254.4	-2846.19
						254.2	-2743.99
						254	-2659.05
						253.8	-2586.62
						253.6	-2518.37
						253.4	-2452.26
						253.2	-2384.05
						253	-2312.2
						252.8	-2235.45
						252.6	-2151.56
						252.4	-2058.39
						252.2	-1956.22
						252	-1842.34
						251.8	-1709.74
						251.6	-1560.49
						251.4	-1397.49
						251.2	-1222.39
						251	-1039.69
						250.8	-847.911
						250.6	-653.068
						250.4	-462.127
						250.2	-264.985
						250	-57.8549
						249.8	157.388
						249.6	381.652
						249.4	614.077
						249.2	850.852
						249	1092.76
						248.8	1335.79
						248.6	1577.22
						248.4	1811.74
						248.2	2041.54
						248	2264.44
						247.8	2481.35
						247.6	2695.78
						247.4	2903.79
						247.2	3104.37
						247	3292.86
						246.8	3465.63
						246.6	3626.31
						246.4	3768.88
						246.2	3894.05
						246	3996.53
						245.8	4071.36
						245.6	4116.14
						245.4	4131.85
						245.2	4114.23
						245	4063.29
						244.8	3983.21
						244.6	3871.74
						244.4	3732.38
						244.2	3570.53
						244	3391.13
						243.8	3199.44
						243.6	2990.08
						243.4	2762.16
						243.2	2509.48
						243	2239.35
						242.8	1956.88
						242.6	1667.16
						242.4	1367.39
						242.2	1061.38
						242	757.543
						241.8	458.783
						241.6	158.197
						241.4	-143.632
						241.2	-442.127
						241	-747.468
						240.8	-1062.23
						240.6	-1383.25
						240.4	-1705.18
						240.2	-2024.12
						240	-2335.82
						239.8	-2642.24
						239.6	-2938.67
						239.4	-3218.36
						239.2	-3481.87
						239	-3721.71
						238.8	-3947.74
						238.6	-4160.5
						238.4	-4362.03
						238.2	-4543.12
						238	-4708.12
						237.8	-4861.54
						237.6	-5002.58
						237.4	-5135.18
						237.2	-5251.8
						237	-5354.25
						236.8	-5441.48
						236.6	-5506.86
						236.4	-5562.82
						236.2	-5615.85
						236	-5665.64
						235.8	-5711.47
						235.6	-5756.69
						235.4	-5802.65
						235.2	-5857.81
						235	-5924.67
						234.8	-6011.32
						234.6	-6118.07
						234.4	-6241.2
						234.2	-6382.77
						234	-6537.76
						233.8	-6710.16
						233.6	-6907.63
						233.4	-7143.73
						233.2	-7409.87
						233	-7705.8
						232.8	-8037.09
						232.6	-8400.96
						232.4	-8804.01
						232.2	-9243.34
						232	-9719.22
						231.8	-10236.8
						231.6	-10801
						231.4	-11405.8
						231.2	-12047.1
						231	-12725.5
						230.8	-13439.9
						230.6	-14193.7
						230.4	-14980.6
						230.2	-15791.6
						230	-16628
						229.8	-17484.3
						229.6	-18356.3
						229.4	-19252.6
						229.2	-20177.1
						229	-21124.4
						228.8	-22095.2
						228.6	-23088.8
						228.4	-24103
						228.2	-25123.7
						228	-26148.1
						227.8	-27173.1
						227.6	-28198.4
						227.4	-29231.3
						227.2	-30276.4
						227	-31327.9
						226.8	-32384.9
						226.6	-33437.4
						226.4	-34486.7
						226.2	-35537.7
						226	-36591.2
						225.8	-37632.9
						225.6	-38651.8
						225.4	-39649.5
						225.2	-40627.2
						225	-41578.5
						224.8	-42502.9
						224.6	-43393.8
						224.4	-44244.9
						224.2	-45059.2
						224	-45827.5
						223.8	-46557.9
						223.6	-47252.6
						223.4	-47914.3
						223.2	-48551.6
						223	-49161.1
						222.8	-49741.5
						222.6	-50291.8
						222.4	-50811.6
						222.2	-51302.9
						222	-51764.2
						221.8	-52207.6
						221.6	-52640.3
						221.4	-53052.2
						221.2	-53442.1
						221	-53813.1
						220.8	-54146.5
						220.6	-54436.9
						220.4	-54677.4
						220.2	-54868.8
						220	-55024.6
						219.8	-55143.6
						219.6	-55227.5
						219.4	-55276
						219.2	-55303.2
						219	-55307.2
						218.8	-55281.5
						218.6	-55230.5
						218.4	-55150
						218.2	-55047
						218	-54924.3
						217.8	-54778.2
						217.6	-54616
						217.4	-54459.4
						217.2	-54317.2
						217	-54196
						216.8	-54087.7
						216.6	-53996
						216.4	-53913.2
						216.2	-53824
						216	-53714.1
						215.8	-53589.9
						215.6	-53455.1
						215.4	-53295.5
						215.2	-53107.1
						215	-52883.8
						214.8	-52627.8
						214.6	-52335.4
						214.4	-52002.1
						214.2	-51629
						214	-51215.4
						213.8	-50764.9
						213.6	-50274.4
						213.4	-49740.4
						213.2	-49156.9
						213	-48529.7
						212.8	-47865.1
						212.6	-47161.1
						212.4	-46419.6
						212.2	-45636.5
						212	-44817.8
						211.8	-43962.8
						211.6	-43068.1
						211.4	-42131.1
						211.2	-41157.3
						211	-40150.5
						210.8	-39107.9
						210.6	-38031.7
						210.4	-36921
						210.2	-35776.1
						210	-34602.2
						209.8	-33406.8
						209.6	-32196.2
						209.4	-30975.7
						209.2	-29739.1
						209	-28482.3
						208.8	-27210.2
						208.6	-25924.2
						208.4	-24623.2
						208.2	-23305
						208	-21978.6
						207.8	-20649.8
						207.6	-19323.5
						207.4	-18003.4
						207.2	-16687.8
						207	-15372.4
						206.8	-14060.7
						206.6	-12750.1
						206.4	-11449.6
						206.2	-10160.4
						206	-8876.15
						205.8	-7597.55
						205.6	-6336.34
						205.4	-5103.17
						205.2	-3895.72
						205	-2711.99
						204.8	-1556.5
						204.6	-430.046
						204.4	656.34
						204.2	1694.96
						204	2687.69
						203.8	3621.64
						203.6	4500.48
						203.4	5322.9
						203.2	6092.34
						203	6812.56
						202.8	7484.97
						202.6	8101.49
						202.4	8656.12
						202.2	9142.6
						202	9561.54
						201.8	9908.06
						201.6	10184.7
						201.4	10393
						201.2	10525.4
						201	10581.6
						200.8	10559.9
						200.6	10448.5
						200.4	10247.4
						200.2	9944.86
						200	9536.18
						199.8	8847.59
						199.6	8159
						199.4	7470.42
						199.2	6781.83
						199	6093.24
						198.8	5404.65
						198.6	4716.06
						198.4	4027.48
						198.2	3338.89
						198	2650.3
						197.8	1961.71
						197.6	1273.13
						197.4	584.537
						197.2	-104.05
						197	-792.638
						196.8	-1481.23
						196.6	-2169.81
						196.4	-2858.4
						196.2	-3546.99
						196	-4235.58
						195.8	-4924.17
						195.6	-5612.75
						195.4	-6301.34
						195.2	-6989.93
						195	-7678.52
						194.8	-8367.1
						194.6	-9055.69
						194.4	-9744.28
						194.2	-10432.9
						194	-11121.5
						193.8	-11810
						193.6	-12498.6
						193.4	-13187.2
						193.2	-13875.8
						193	-14564.4
						192.8	-15253
						192.6	-15941.6
						192.4	-16630.2
						192.2	-17318.7
						192	-18007.3
						191.8	-18695.9
						191.6	-19384.5
						191.4	-20073.1
						191.2	-20761.7
						191	-21450.3
						190.8	-22138.9
						190.6	-22827.4
						190.4	-23516
						190.2	-24204.6
						190	-24893.2

## Sheet: Fig. 2b
Fluorescence emission data of PU assemblies
	P3	ThT	P2	P1	P4
Wavelength (nm)	FL intensity
450	2.686	47.5684	26.29	44.06	40.96
451	2.846	47.8761	25.5	42.65	39.63
452	2.943	48.1754	25.13	40.92	40.26
453	3.361	48.4663	23.75	40.74	42.53
454	3.997	48.7488	23.86	40.37	46.15
455	4.639	49.023	23.61	39.13	50.8
456	5.657	49.2887	23.68	38.87	54.94
457	6.648	49.5461	23.56	38.94	59.06
458	8.334	49.795	23.94	38.83	67.23
459	10.16	50.0356	23.56	39.26	75.25
460	12.1	50.2677	23.83	39.12	86.57
461	14.62	50.4915	23.59	39.71	100.5
462	17.9	50.7069	24.1	39.56	112.1
463	21.24	50.9139	24.21	40.44	131.1
464	24.91	51.1125	24.45	41.55	150.2
465	29.72	51.3026	24.64	42.07	169.5
466	35.11	51.4844	24.95	43.19	190.9
467	40.01	51.6578	24.76	44.26	212.3
468	45.35	51.8228	25.5	45.59	229.6
469	50.09	51.9794	25.59	46.88	252.5
470	55.02	52.1277	26.12	47.73	273.8
471	59.97	52.2675	26.49	49.14	290.5
472	64.96	52.3989	27.15	49.79	310.7
473	70.24	52.5219	27.74	51.15	325.5
474	74.42	52.6366	28.33	51.55	341.6
475	79.73	52.7428	28.71	52.69	355.4
476	82.96	52.8407	28.84	53.95	367.3
477	86.68	52.9301	29.95	54.21	381.6
478	90.5	53.0112	30.49	55.26	396.2
479	94.74	53.0839	31.06	55.98	412.1
480	98.08	53.1481	30.81	56.69	429.2
481	101.1	53.204	31.19	58.13	446.7
482	103.5	53.2515	31.38	59.11	461.2
483	106.1	53.2906	32.28	60.32	468.4
484	108.3	53.3213	32.42	61.72	485.5
485	110.5	53.3436	32.79	61.72	493.6
486	112.6	53.3575	33.22	62.45	504.9
487	113.5	53.363	33.34	63.66	512.9
488	115.5	53.3601	33.19	65.14	521.1
489	116.5	53.3488	34.1	66.52	527.8
490	116.6	53.3292	34.66	65.63	538.4
491	117.6	53.3011	34.93	66.91	545.6
492	118.2	53.2646	35.22	68.41	551.7
493	118.6	53.2198	35.73	68.04	563
494	118.6	53.1665	35.05	69.36	566.2
495	119.1	53.1049	35.93	70.27	574.8
496	119.1	53.0348	36.31	72.26	579.1
497	118	52.9564	36.1	73.48	579.9
498	117.5	52.8696	36.88	74.68	581.4
499	116.8	52.7743	36.94	74.26	579.5
500	116.1	52.6707	36.44	76.28	584.2
501	114.8	52.5587	36.93	75.79	586.2
502	114	52.4383	37.27	76.82	588.3
503	112.3	52.3095	37.1	78.18	587.7
504	111.6	52.1723	37.53	78.3	581.3
505	110.2	52.0267	39.17	79.54	578.6
506	108.9	51.8727	39.37	80.5	575.9
507	107.2	51.7103	40.52	82.06	569.8
508	106.3	51.5396	43.08	85.19	566.6
509	104.3	51.3604	45.94	88.41	566
510	102	51.1728	48.32	91.7	564
511	101.1	50.9769	50.64	94.84	563.8
512	98.65	50.7725	53.54	98.48	558.9
513	97.16	50.5598	57.26	103.9	553.7
514	95.86	50.3386	60.58	105.8	549
515	94.02	50.1091	65.39	109.3	545.4
516	92.27	49.8712	66.94	111.7	542.2
517	90.66	49.6248	69.6	113.4	536.4
518	89.42	49.3701	69.95	114.5	530.7
519	87.78	49.107	70.01	115.3	525.7
520	85.71	48.8355	69.9	114	519.5
521	84.49	48.5556	68.36	113.8	514.2
522	82.83	48.2673	66.47	112.5	513
523	81.28	47.9706	63.42	108.8	504.9
524	79.03	47.6655	59.8	104.8	499.8
525	77.02	47.352	56.41	100.8	495.8
526	76.23	46.8957	53.05	96.52	487.9
527	75.58	46.4297	50.34	92.27	480.9
528	74.07	45.9545	47.09	89.23	476.9
529	72.38	45.4702	44.46	85.18	468.7
530	71.29	44.9772	41.6	81.42	463.8
531	70.38	44.476	40.08	78.24	455.6
532	69.49	43.9667	38.11	76.77	453
533	68.26	43.4498	37.06	75.45	447
534	66.89	42.9257	36.29	73.31	435.7
535	65.8	42.3946	35.74	72.81	430.9
536	64.87	41.8569	34.97	72.69	428.2
537	63.78	41.313	34.35	71.43	422
538	62.03	40.7633	33.54	70.79	413.7
539	60.67	40.208	33.79	70.19	408.7
540	59.08	39.6477	33.12	70	402.8
541	58.15	39.0825	33.58	69.99	396.7
542	57.83	38.513	33.73	69.18	391.3
543	57.07	37.9394	33.17	68.62	390.2
544	56.7	37.3622	33.11	68.19	382.3
545	55.45	36.7817	33.98	67.81	379.1
546	54.36	36.1983	33.41	67.44	374.3
547	53.09	35.6123	33.08	65.93	369.2
548	52.37	35.0242	32.91	65.23	360.1
549	51.36	34.4343	32.47	64.08	355.8
550	50.71	33.843	32.13	63.42	349.4
551	49.37	33.2506	31.37	62.34	345.2
552	48.28	32.6575	31.07	62.26	338.3
553	47.92	32.0641	30.66	61.67	333.3
554	47.81	31.4708	30.08	60.15	330.2
555	46.89	30.8778	29.8	59.22	325.2
556	46	30.2857	29.34	59.04	319.4
557	44.73	29.6946	28.63	58.43	315.2
558	43.73	29.1051	28.51	56.13	310
559	42.96	28.5174	28.5	56.8	306.4
560	42.39	27.9319	27.81	55.19	301
561	41.61	27.3489	27.76	55.66	296.1
562	41.23	26.7688	27.11	54.14	292.2
563	40.12	26.1919	27.08	53.4	286.1
564	38.8	25.6186	26.59	52.38	282.5
565	38.29	25.0492	25.86	51.01	278.4
566	37.34	24.484	25.71	50.1	275.6
567	36.89	23.9234	24.19	49.54	269.9
568	36.65	23.3676	23.96	48.3	267.2
569	35.77	22.817	23.45	47.93	264.8
570	35.01	22.2719	23.33	46.86	261.5
571	34.83	21.7325	22.97	45.89	256.8
572	34.1	21.1993	22.67	45.87	251.4
573	33.12	20.6724	22.89	45.21	245.9
574	32.33	20.1521	22.08	44.27	243.3
575	31.74	19.6388	21.38	43.34	239.9
576	31.55	19.1326	20.97	42.39	232.5
577	31.3	18.6339	20.73	41.93	229.8
578	30.63	18.1428	20.3	41.4	225
579	29.97	17.6596	19.83	39.75	222.3
580	29.52	17.1846	19.38	38.79	218.1
581	29.02	16.718	19.49	38.5	212.9
582	28.67	16.2599	18.83	38.09	208.4
583	27.93	15.8106	18.84	37.59	204.3
584	27.29	15.3703	18.35	36.91	200.2
585	26.78	14.9392	17.9	36.31	197.3
586	26.5	14.5175	17.22	34.95	194.4
587	25.7	14.1052	16.92	34.51	189.4
588	25.05	13.7027	17.07	34.77	184
589	24.54	13.3101	17.23	34.24	180.2
590	24.13	12.9275	16.88	33.24	176.8
591	23.79	12.5551	16.47	33.15	174
592	23.28	12.1931	15.48	32.67	171.9
593	23.14	11.8415	15.5	32.26	170.4
594	22.74	11.5005	15.14	31.16	168.7
595	22.21	11.1702	15.46	30.89	163.9
596	21.64	10.8507	15.14	30.52	160.9
597	21.42	10.5422	14.78	30.11	159.1
598	21	10.2446	14.36	30.06	156.8
599	20.71	9.95823	14.44	29.64	153.5
600	20.37	9.68301	14.18	27.82	148.1
601	20.08	9.41904	14.26	27.54	145.7
602	19.68	9.16344	13.72	27.14	142.1
603	19.18	8.91609	13.39	26.81	140.9
604	19.06	8.67685	12.65	26.54	138.3
605	18.59	8.44557	12.05	26.3	136.2
606	18.2	8.2221	12.56	25.77	132.5
607	17.93	8.0063	12.3	24.83	129.4
608	17.54	7.79799	12.43	24.21	127.4
609	17.36	7.59703	12.14	24.12	124.5
610	16.72	7.40325	11.77	23.45	121.2
611	16.24	7.21648	11.71	22.69	119.7
612	16.21	7.03655	11.46	21.98	117.4
613	15.93	6.86329	11.45	21.41	113.3
614	15.36	6.69652	11.41	21.33	111.1
615	15.36	6.53606	11.07	20.91	106.7
616	14.82	6.38175	10.87	20.43	104.4
617	14.71	6.23339	10.69	20.36	102.9
618	14.5	6.09081	10.5	19.75	101.4
619	14.02	5.95382	10.41	19.15	100.3
620	13.83	5.82224	10.12	18.92	99.7
621	13.88	5.6959	9.64	18.62	98.38
622	13.53	5.57461	9.592	18.5	95.05
623	12.9	5.45818	9.447	17.61	92.06
624	12.83	5.34644	9.22	17.24	90.05
625	12.52	5.23921	8.788	17.41	87.39
626	12.4	5.13631	8.578	16.77	86.83
627	12.2	5.03756	8.512	16.48	85.11
628	11.75	4.94278	8.727	16	84.17
629	11.38	4.8518	8.539	15.88	82.33
630	11.08	4.76445	8.282	15.92	79.41
631	10.82	4.68056	8.247	15.36	78.51
632	10.62	4.59996	7.934	15.14	76.89
633	10.49	4.52248	8.007	14.69	75.76
634	10.39	4.44797	7.681	14.36	72.73
635	10.25	4.37627	7.445	13.99	70.81
636	9.957	4.30722	7.342	14.29	70.24
637	9.797	4.24068	7.214	13.92	67.77
638	9.376	4.1765	7.093	13.3	65.22
639	9.044	4.11455	7.267	12.63	64.54
640	9.119	4.05468	7.157	12.56	63.6
641	9.054	3.99677	7.103	12.38	63.77
642	8.823	3.94068	7.105	12.62	61.35
643	8.472	3.88631	7.142	11.95	61.37
644	8.213	3.83353	7.142	12.07	59.94
645	8.195	3.78224	6.498	11.58	58.01
646	7.976	3.73234	6.456	11.58	56.3
647	7.96	3.68372	6.34	11.13	55.49
648	7.764	3.6363	5.991	10.79	56
649	7.365	3.58998	5.894	10.43	54.14
650	7.375	3.54471	5.904	9.978	52.79
651	7.337	3.50043	5.953	10.09	51.63
652	7.202	3.45708	5.657	9.987	50.96
653	7.026	3.4146	5.596	9.912	50.05
654	6.968	3.37293	5.656	10	49.78
655	6.8	3.33203	5.665	9.671	47.61
656	6.494	3.29186	5.519	9.389	46.67
657	6.341	3.25239	5.715	9.403	46.22
658	6.268	3.21358	5.626	9.387	45.86
659	6.335	3.17542	5.901	9.248	44.36
660	6.15	3.13789	5.847	9.03	43.75
661	5.828	3.10101	6.109	8.619	42.51
662	5.676	3.06476	6.045	8.558	41.83
663	5.56	3.02912	5.892	8.735	40.63
664	5.287	2.99408	5.671	9.137	40.01
665	5.31	2.95961	5.359	9.008	39.19
666	5.267	2.9257	5.245	8.617	37.58
667	5.068	2.89232	5.04	8.164	36.69
668	4.935	2.85946	5.037	8.126	36.56
669	4.941	2.82711	5.154	8.036	35.47
670	4.868	2.79525	5.291	8.42	35.24
671	4.895	2.76387	5.427	8.115	34.3
672	4.747	2.73295	5.136	7.992	33.34
673	4.803	2.70248	5.483	7.852	32.16
674	4.687	2.67245	5.079	7.552	31.99
675	4.455	2.64285	4.791	7.404	31.55
676	4.285	2.61367	4.553	7.216	31.1
677	4.149	2.5849	4.655	7.439	30.67
678	4.034	2.55653	4.658	7.508	30.03
679	4.116	2.52856	4.709	7.462	29.99
680	4.047	2.50099	4.815	7.198	29.55
681	3.927	2.4738	4.739	7.29	29.55
682	3.911	2.44699	4.814	7.152	28.35
683	3.898	2.42056	4.469	7.035	27.78
684	3.736	2.39452	4.406	6.984	27.51
685	3.664	2.36885	4.421	6.73	27.11
686	3.606	2.34357	4.384	6.803	26.91
687	3.467	2.31867	4.4	6.812	25.85
688	3.397	2.29415	4.452	6.738	25.26
689	3.332	2.27003	4.278	6.518	24.52
690	3.33	2.24629	4.245	6.523	23.92
691	3.241	2.22296	4.344	6.649	23.4
692	3.177	2.20002	4.212	6.761	23.52
693	3.069	2.17749	4.378	6.795	22.92
694	3.094	2.15538	4.192	6.925	22.78
695	2.975	2.13367	4.171	6.622	21.78
696	3.089	2.11239	3.964	6.754	21.68
697	3.166	2.09153	4.118	6.695	21.56
698	3.107	2.0711	4.124	6.948	21.15
699	3.012	2.0511	4.366	6.981	20.76
700	2.924	2.03154	4.149	6.614	20.22
701	2.868	2.01241	3.995	6.633	20.36
702	2.782	1.99372	4.148	6.18	19.82
703	2.784	1.97548	4.389	6.302	19.08
704	2.757	1.95768	4.358	6.229	19.22
705	2.679	1.94032	4.166	6.006	19.55
706	2.706	1.92341	3.986	6.136	18.98
707	2.629	1.90694	4.02	6.249	18.54
708	2.519	1.89092	3.832	6.345	18.08
709	2.563	1.87534	4.044	6.378	17.88
710	2.573	1.86021	3.885	5.935	17.29
711	2.529	1.84551	4.123	5.976	16.84
712	2.531	1.83125	3.932	5.828	16.91
713	2.509	1.81741	3.855	5.712	16.11
714	2.493	1.804	4.131	5.787	15.69
715	2.428	1.79099	3.96	5.755	15.8
716	2.333	1.77839	3.898	5.494	15.22
717	2.383	1.76618	4.191	5.541	15.27
718	2.486	1.75435	4.384	5.293	15.33
719	2.438	1.74288	4.054	5.429	15.34
720	2.557	1.73176	4.041	5.247	15.22
721	2.452	1.72098	4.015	5.099	15.22
722	2.281	1.71052	3.742	5.115	15.65
723	2.178	1.70037	4.061	5.312	15.45
724	2.125	1.69051	3.76	5.275	15.24
725	2.269	1.68092	3.849	5.275	15.05
726	2.161	1.66857	3.81	5.268	14.53
727	2.098	1.65656	3.944	5.51	14.6
728	2.098	1.64491	3.761	5.496	14.23
729	1.993	1.63361	3.956	5.468	13.83
730	2.012	1.62266	3.932	5.297	13.94
731	1.89	1.61207	4.199	5.013	13.73
732	1.924	1.60182	4.046	5.051	13.11
733	1.996	1.59193	3.624	5.279	12.71
734	1.935	1.58238	3.584	4.997	12.53
735	2.047	1.57319	3.525	5.014	12.62
736	1.918	1.56435	3.699	4.865	11.98
737	1.869	1.55586	3.777	4.894	11.73
738	1.842	1.54772	3.768	4.651	11.45
739	1.857	1.53993	3.954	4.513	11.12
740	1.89	1.53249	3.796	4.679	11.07
741	1.832	1.52541	3.664	4.43	10.84
742	1.845	1.51867	3.741	4.357	10.98
743	1.86	1.51229	4.048	4.469	10.66
744	1.849	1.50625	3.874	4.276	10.69
745	1.813	1.50057	3.904	4.209	10.9
746	1.789	1.49524	3.602	4.172	10.81
747	1.811	1.49026	3.557	4.143	10.44
748	1.825	1.48563	3.518	4.193	10.21
749	1.866	1.48136	3.566	4.39	9.77
750	1.761	1.47743	3.64	4.308	9.518
751	1.734	1.47386	3.548	4.416	9.277
752	1.683	1.47063	3.414	4.358	9.136
753	1.714	1.46776	3.394	4.459	9.019
754	1.712	1.46524	3.426	4.181	9.455
755	1.679	1.46307	3.378	4.089	9.49
756	1.625	1.46125	3.694	4.177	9.272
757	1.752	1.45978	3.355	3.936	8.957
758	1.779	1.45867	3.335	4.096	9.088
759	1.828	1.4579	3.433	4.282	8.927
760	1.723	1.45749	3.387	4.151	8.824
761	1.765	1.45742	3.508	4.462	8.934
762	1.745	1.45771	3.421	4.205	9.056
763	1.654	1.45835	3.432	4.152	8.84
764	1.605	1.45934	3.367	3.815	8.96
765	1.626	1.46068	3.177	3.777	8.672
766	1.535	1.46237	3.403	3.889	8.605
767	1.477	1.46442	3.554	3.915	8.897
768	1.564	1.46681	3.471	3.959	8.63
769	1.656	1.46956	3.413	3.981	8.749
770	1.766	1.47265	3.47	4.141	8.676
771	1.711	1.4761	3.459	4.284	8.441
772	1.646	1.4799	3.236	4.631	8.388
773	1.707	1.48405	3.191	4.493	8.361
774	1.682	1.48855	3.19	4.281	8.166
775	1.687	1.4934	3.532	4.22	7.908
776	1.684	1.49861	3.734	4.026	7.851
777	1.649	1.50416	3.455	4.055	7.661
778	1.58	1.51007	3.425	3.941	7.458
779	1.609	1.51633	3.477	4.25	7.145
780	1.603	1.52293	3.599	4.102	6.995
781	1.585	1.52989	3.518	3.977	7.246
782	1.6	1.5372	3.394	3.996	7.266
783	1.59	1.54487	3.515	3.911	7.494
784	1.577	1.55288	3.629	3.882	7.08
785	1.457	1.56124	3.679	3.668	6.977
786	1.568	1.56996	3.946	3.634	6.939
787	1.585	1.57902	3.967	3.52	6.891
788	1.597	1.58844	4.01	3.422	7.024
789	1.525	1.59821	3.996	3.412	7.054
790	1.554	1.60833	3.886	3.369	7.038
791	1.554	1.6188	3.847	3.515	7.216
792	1.44	1.62962	3.932	3.579	7.131
793	1.558	1.64079	3.8	3.621	7.045
794	1.528	1.65232	3.622	3.628	7.129
795	1.523	1.66419	3.85	3.592	7.353
796	1.466	1.67642	3.838	3.703	7.495
797	1.462	1.689	3.822	3.862	7.408
798	1.415	1.70193	3.727	3.888	7.686
799	1.46	1.71521	3.814	4.101	7.597
800	1.479	1.72884	3.856	4.036	7.722

## Sheet: Fig. 2c
FTIR data of PUs in the NH stretching regions and C=O stretching regions
P1		P2		P3		P4
Wavenumber (cm-1)	Absorbance	Wavenumber (cm-1)	Absorbance	Wavenumber (cm-1)	Absorbance	Wavenumber (cm-1)	Absorbance
400.163	0.92585	400.163	0.94685	400.163	0.95933	400.157	4.80682
400.646	0.92707	400.646	0.95129	400.646	0.96099	400.639	4.81502
401.128	0.92943	401.128	0.95613	401.128	0.96286	401.121	4.82958
401.61	0.93205	401.61	0.96012	401.61	0.9644	401.603	4.84319
402.092	0.93407	402.092	0.96222	402.092	0.96504	402.085	4.84931
402.574	0.93503	402.574	0.96221	402.574	0.96454	402.567	4.84567
403.056	0.93501	403.056	0.96079	403.056	0.96314	403.05	4.83519
403.538	0.9345	403.538	0.95918	403.538	0.96143	403.532	4.82384
404.02	0.93404	404.02	0.95851	404.02	0.96002	404.014	4.81702
404.503	0.93393	404.503	0.95927	404.503	0.95933	404.496	4.81697
404.985	0.93417	404.985	0.96123	404.985	0.95941	404.978	4.82192
405.467	0.93447	405.467	0.96344	405.467	0.95994	405.46	4.8271
405.949	0.93443	405.949	0.96476	405.949	0.96043	405.942	4.82742
406.431	0.93394	406.431	0.96451	406.431	0.9605	406.424	4.82072
406.913	0.93317	406.913	0.96287	406.913	0.96016	406.906	4.80927
407.395	0.93257	407.395	0.96072	407.395	0.95975	407.389	4.79828
407.877	0.93253	407.877	0.95908	407.877	0.95975	407.871	4.79277
408.36	0.93314	408.36	0.95856	408.36	0.96046	408.353	4.79504
408.842	0.93419	408.842	0.95914	408.842	0.96183	408.835	4.80377
409.324	0.93516	409.324	0.96025	409.324	0.96344	409.317	4.81479
409.806	0.93553	409.806	0.96109	409.806	0.96468	409.799	4.82324
410.288	0.93504	410.288	0.96112	410.288	0.96503	410.281	4.82637
410.77	0.9339	410.77	0.9604	410.77	0.96439	410.763	4.82506
411.252	0.93263	411.252	0.95949	411.252	0.96311	411.245	4.82295
411.734	0.93175	411.734	0.95906	411.734	0.96171	411.728	4.82391
412.217	0.93157	412.217	0.9595	412.217	0.96069	412.21	4.82968
412.699	0.93202	412.699	0.96071	412.699	0.96026	412.692	4.83893
413.181	0.93275	413.181	0.96216	413.181	0.96035	413.174	4.84785
413.663	0.93331	413.663	0.96319	413.663	0.96068	413.656	4.85225
414.145	0.93341	414.145	0.96339	414.145	0.96097	414.138	4.85007
414.627	0.93312	414.627	0.96285	414.627	0.96107	414.62	4.84267
415.109	0.93275	415.109	0.96208	415.109	0.96105	415.103	4.83388
415.591	0.93274	415.591	0.96166	415.591	0.96112	415.585	4.82777
416.074	0.93345	416.074	0.96199	416.074	0.96144	416.067	4.82681
416.556	0.93503	416.556	0.96306	416.556	0.96201	416.549	4.83101
417.038	0.93737	417.038	0.9644	417.038	0.96258	417.031	4.83775
417.52	0.94002	417.52	0.96505	417.52	0.96256	417.513	4.84265
418.002	0.94214	418.002	0.96398	418.002	0.96125	417.995	4.84176
418.484	0.94293	418.484	0.96106	418.484	0.95851	418.477	4.83504
418.966	0.94233	418.966	0.95774	418.966	0.95528	418.959	4.82751
419.449	0.94109	419.449	0.95593	419.449	0.95302	419.442	4.82543
419.931	0.93994	419.931	0.95623	419.931	0.95244	419.924	4.83084
420.413	0.93905	420.413	0.95776	420.413	0.95323	420.406	4.84061
420.895	0.93815	420.895	0.95925	420.895	0.95462	420.888	4.8493
421.377	0.93698	421.377	0.9598	421.377	0.95596	421.37	4.8526
421.859	0.93551	421.859	0.95918	421.859	0.95689	421.852	4.84919
422.341	0.93392	422.341	0.95776	422.341	0.95737	422.334	4.84081
422.823	0.93257	422.823	0.95624	422.823	0.95761	422.816	4.83103
423.305	0.93176	423.305	0.95534	423.305	0.95788	423.298	4.82351
423.788	0.9316	423.788	0.95545	423.788	0.95837	423.781	4.82034
424.27	0.93194	424.27	0.95652	424.27	0.95904	424.263	4.82127
424.752	0.93242	424.752	0.95803	424.752	0.95965	424.745	4.82401
425.234	0.93266	425.234	0.95936	425.234	0.95993	425.227	4.82576
425.716	0.93252	425.716	0.96013	425.716	0.95972	425.709	4.82498
426.198	0.93215	426.198	0.96043	426.198	0.95916	426.191	4.82232
426.68	0.93189	426.68	0.96067	426.68	0.95853	426.673	4.81996
427.162	0.93204	427.162	0.96127	427.162	0.95815	427.155	4.82014
427.645	0.93274	427.645	0.96239	427.645	0.95819	427.637	4.82375
428.127	0.93385	428.127	0.96384	428.127	0.95861	428.12	4.82984
428.609	0.93504	428.609	0.96514	428.609	0.95918	428.602	4.83609
429.091	0.93594	429.091	0.96575	429.091	0.95957	429.084	4.84002
429.573	0.93627	429.573	0.96541	429.573	0.95954	429.566	4.84043
430.055	0.93605	430.055	0.96424	430.055	0.95907	430.048	4.83818
430.537	0.93556	430.537	0.96277	430.537	0.95838	430.53	4.83568
431.019	0.93517	431.019	0.9616	431.019	0.95782	431.012	4.83539
431.502	0.93517	431.502	0.96113	431.502	0.95766	431.494	4.83831
431.984	0.93563	431.984	0.96132	431.984	0.95802	431.977	4.84338
432.466	0.93638	432.466	0.96183	432.466	0.95877	432.459	4.84794
432.948	0.93714	432.948	0.96215	432.948	0.95964	432.941	4.84922
433.43	0.93764	433.43	0.96198	433.43	0.96038	433.423	4.84602
433.912	0.93779	433.912	0.96137	433.912	0.96084	433.905	4.83935
434.394	0.93771	434.394	0.96069	434.394	0.96111	434.387	4.83196
434.876	0.93757	434.876	0.96043	434.876	0.96135	434.869	4.82684
435.359	0.93751	435.359	0.96091	435.359	0.96173	435.351	4.82566
435.841	0.93755	435.841	0.96207	435.841	0.96227	435.834	4.82799
436.323	0.93754	436.323	0.96348	436.323	0.96284	436.316	4.83158
436.805	0.93731	436.805	0.96453	436.805	0.96322	436.798	4.83363
437.287	0.93679	437.287	0.9648	437.287	0.96326	437.28	4.83254
437.769	0.93608	437.769	0.96427	437.769	0.96297	437.762	4.8288
438.251	0.93538	438.251	0.96328	438.251	0.96252	438.244	4.82445
438.733	0.93491	438.733	0.96224	438.733	0.96213	438.726	4.82176
439.216	0.93476	439.216	0.96144	439.216	0.96192	439.208	4.82193
439.698	0.93486	439.698	0.96091	439.698	0.96189	439.69	4.82456
440.18	0.93504	440.18	0.96046	440.18	0.96188	440.173	4.8279
440.662	0.93509	440.662	0.95981	440.662	0.96168	440.655	4.82976
441.144	0.93488	441.144	0.95883	441.144	0.96114	441.137	4.82877
441.626	0.93448	441.626	0.95766	441.626	0.96032	441.619	4.82532
442.108	0.93414	442.108	0.95672	442.108	0.95947	442.101	4.82135
442.59	0.93415	442.59	0.95649	442.59	0.95897	442.583	4.8192
443.072	0.93467	443.072	0.95718	443.072	0.95907	443.065	4.82011
443.555	0.93559	443.555	0.9586	443.555	0.95979	443.547	4.82353
444.037	0.93659	444.037	0.96024	444.037	0.96091	444.029	4.82754
444.519	0.93731	444.519	0.96153	444.519	0.96206	444.512	4.83008
445.001	0.93752	445.001	0.96217	445.001	0.96292	444.994	4.83023
445.483	0.93723	445.483	0.96222	445.483	0.96335	445.476	4.82877
445.965	0.93667	445.965	0.96209	445.965	0.96339	445.958	4.82765
446.447	0.93618	446.447	0.96228	446.447	0.96319	446.44	4.82875
446.93	0.93603	446.93	0.96312	446.93	0.96288	446.922	4.8328
447.412	0.93636	447.412	0.96459	447.412	0.96246	447.404	4.8388
447.894	0.93708	447.894	0.96632	447.894	0.96181	447.886	4.84444
448.376	0.93799	448.376	0.96775	448.376	0.96081	448.368	4.84737
448.858	0.93884	448.858	0.96843	448.858	0.95937	448.851	4.84649
449.34	0.93946	449.34	0.96821	449.34	0.95758	449.333	4.84263
449.822	0.93981	449.822	0.96724	449.822	0.95563	449.815	4.83797
450.304	0.93988	450.304	0.9658	450.304	0.95379	450.297	4.83483
450.786	0.9397	450.786	0.96423	450.786	0.95229	450.779	4.83454
451.269	0.93923	451.269	0.96273	451.269	0.9513	451.261	4.83682
451.751	0.93845	451.751	0.96144	451.751	0.95088	451.743	4.84
452.233	0.93737	452.233	0.96042	452.233	0.95099	452.226	4.84195
452.715	0.93613	452.715	0.95973	452.715	0.95152	452.708	4.84137
453.197	0.93496	453.197	0.95948	453.197	0.95234	453.19	4.83868
453.679	0.9341	453.679	0.95977	453.679	0.95339	453.672	4.83562
454.161	0.93367	454.161	0.96058	454.161	0.95464	454.154	4.83408
454.644	0.93368	454.644	0.96177	454.644	0.95603	454.636	4.83502
455.126	0.93399	455.126	0.96304	455.126	0.95746	455.118	4.83793
455.608	0.93441	455.608	0.96394	455.608	0.9587	455.6	4.8411
456.09	0.93475	456.09	0.96401	456.09	0.95945	456.082	4.8424
456.572	0.93488	456.572	0.96299	456.572	0.95941	456.565	4.84052
457.054	0.93485	457.054	0.96101	457.054	0.95845	457.047	4.83589
457.536	0.93483	457.536	0.95868	457.536	0.95678	457.529	4.83071
458.018	0.93498	458.018	0.95678	458.018	0.95487	458.011	4.82763
458.5	0.93535	458.5	0.95585	458.5	0.95322	458.493	4.82794
458.983	0.93582	458.983	0.95591	458.983	0.95212	458.975	4.83087
459.465	0.93619	459.465	0.95661	459.465	0.9516	459.457	4.83431
459.947	0.93635	459.947	0.95753	459.947	0.95157	459.939	4.83619
460.429	0.9363	460.429	0.95842	460.429	0.95189	460.421	4.83574
460.911	0.93617	460.911	0.95924	460.911	0.95252	460.904	4.83367
461.393	0.93618	461.393	0.96012	461.393	0.95347	461.386	4.83168
461.875	0.93644	461.875	0.96117	461.875	0.95476	461.868	4.83135
462.358	0.93698	462.358	0.96242	462.358	0.95632	462.35	4.83325
462.84	0.93766	462.84	0.96366	462.84	0.95797	462.832	4.83648
463.322	0.93825	463.322	0.96458	463.322	0.95944	463.314	4.83914
463.804	0.93853	463.804	0.96489	463.804	0.96045	463.796	4.83934
464.286	0.93841	464.286	0.96449	464.286	0.96086	464.278	4.8364
464.768	0.93797	464.768	0.96352	464.768	0.96071	464.76	4.83127
465.25	0.93738	465.25	0.96228	465.25	0.96019	465.243	4.82602
465.732	0.93682	465.732	0.96111	465.732	0.95953	465.725	4.82268
466.214	0.9364	466.214	0.9602	466.214	0.95891	466.207	4.82223
466.697	0.93609	466.697	0.95957	466.697	0.9584	466.689	4.82404
467.179	0.93579	467.179	0.95909	467.179	0.95797	467.171	4.82621
467.661	0.93541	467.661	0.95856	467.661	0.95753	467.653	4.82645
468.143	0.93494	468.143	0.9579	468.143	0.95704	468.135	4.82381
468.625	0.93451	468.625	0.95719	468.625	0.95654	468.618	4.81891
469.107	0.93431	469.107	0.95664	469.107	0.95618	469.1	4.81374
469.589	0.93447	469.589	0.95646	469.589	0.95607	469.582	4.81044
470.072	0.93503	470.072	0.95673	470.072	0.95625	470.064	4.81021
470.554	0.93586	470.554	0.95735	470.554	0.95664	470.546	4.81274
471.036	0.93668	471.036	0.95807	471.036	0.957	471.028	4.81624
471.518	0.93715	471.518	0.95859	471.518	0.95702	471.51	4.8183
472	0.93705	472	0.95871	472	0.95648	471.992	4.8172
472.482	0.93638	472.482	0.95848	472.482	0.95539	472.474	4.81297
472.964	0.9354	472.964	0.95814	472.964	0.95405	472.957	4.8074
473.446	0.93446	473.446	0.95796	473.446	0.95283	473.439	4.80274
473.928	0.93377	473.928	0.95801	473.928	0.95198	473.921	4.80028
474.411	0.93337	474.411	0.95815	474.411	0.95151	474.403	4.79975
474.893	0.93317	474.893	0.95813	474.893	0.95128	474.885	4.79977
475.375	0.93304	475.375	0.95779	475.375	0.95106	475.367	4.79882
475.857	0.93292	475.857	0.95712	475.857	0.9507	475.849	4.79617
476.339	0.93282	476.339	0.95633	476.339	0.95014	476.331	4.79226
476.821	0.93284	476.821	0.95574	476.821	0.94947	476.813	4.78844
477.303	0.93304	477.303	0.95564	477.303	0.94885	477.296	4.78608
477.786	0.93342	477.786	0.95614	477.786	0.9484	477.778	4.78583
478.268	0.93386	478.268	0.9571	478.268	0.94819	478.26	4.78716
478.75	0.9342	478.75	0.95818	478.75	0.94816	478.742	4.7887
479.232	0.93427	479.232	0.95902	479.232	0.94823	479.224	4.78903
479.714	0.93403	479.714	0.95939	479.714	0.94828	479.706	4.78758
480.196	0.93354	480.196	0.95925	480.196	0.94827	480.188	4.78501
480.678	0.93293	480.678	0.95877	480.678	0.94821	480.67	4.78281
481.16	0.93233	481.16	0.95814	481.16	0.94812	481.152	4.78245
481.642	0.93178	481.642	0.95753	481.642	0.94801	481.635	4.78458
482.125	0.93122	482.125	0.95693	482.125	0.94777	482.117	4.78855
482.607	0.93054	482.607	0.95624	482.607	0.94727	482.599	4.79268
483.089	0.92966	483.089	0.95535	483.089	0.94639	483.081	4.79507
483.571	0.92861	483.571	0.95427	483.571	0.94514	483.563	4.79465
484.053	0.92758	484.053	0.9532	484.053	0.94372	484.045	4.79175
484.535	0.92682	484.535	0.95242	484.535	0.94245	484.527	4.78788
485.017	0.92652	485.017	0.95214	485.017	0.94165	485.009	4.78475
485.5	0.92667	485.5	0.95239	485.5	0.94152	485.491	4.78328
485.982	0.92712	485.982	0.95298	485.982	0.94202	485.974	4.78318
486.464	0.92761	486.464	0.95359	486.464	0.94295	486.456	4.78319
486.946	0.9279	486.946	0.95392	486.946	0.94398	486.938	4.78204
487.428	0.9279	487.428	0.95388	487.428	0.94482	487.42	4.77919
487.91	0.92769	487.91	0.95358	487.91	0.94531	487.902	4.77524
488.392	0.92748	488.392	0.95329	488.392	0.94542	488.384	4.77153
488.874	0.92746	488.874	0.95323	488.874	0.94523	488.866	4.76943
489.356	0.92776	489.356	0.95351	489.356	0.94484	489.349	4.76946
489.839	0.92833	489.839	0.95401	489.839	0.94431	489.831	4.77101
490.321	0.92897	490.321	0.95444	490.321	0.94365	490.313	4.7726
490.803	0.92943	490.803	0.95448	490.803	0.9428	490.795	4.77258
491.285	0.92953	491.285	0.95395	491.285	0.94177	491.277	4.77011
491.767	0.92923	491.767	0.95293	491.767	0.94062	491.759	4.76567
492.249	0.92865	492.249	0.95174	492.249	0.93951	492.241	4.76074
492.731	0.92802	492.731	0.95074	492.731	0.9386	492.723	4.75696
493.214	0.9275	493.214	0.95017	493.214	0.93799	493.205	4.75521
493.696	0.92714	493.696	0.95005	493.696	0.93768	493.688	4.75518
494.178	0.92688	494.178	0.95017	494.178	0.93756	494.17	4.75562
494.66	0.9266	494.66	0.95027	494.66	0.93747	494.652	4.75511
495.142	0.9262	495.142	0.95018	495.142	0.93732	495.134	4.75288
495.624	0.92568	495.624	0.94985	495.624	0.93705	495.616	4.74925
496.106	0.9251	496.106	0.94943	496.106	0.93671	496.098	4.74536
496.588	0.92456	496.588	0.94906	496.588	0.93636	496.58	4.74253
497.07	0.92412	497.07	0.94885	497.07	0.93606	497.062	4.74149
497.553	0.92379	497.553	0.94876	497.553	0.93576	497.545	4.74203
498.035	0.92349	498.035	0.9486	498.035	0.93537	498.027	4.74311
498.517	0.92313	498.517	0.94819	498.517	0.93478	498.509	4.74354
498.999	0.92266	498.999	0.9474	498.999	0.93393	498.991	4.74262
499.481	0.92209	499.481	0.94627	499.481	0.93284	499.473	4.74056
499.963	0.92149	499.963	0.94495	499.963	0.93164	499.955	4.7383
500.445	0.92089	500.445	0.94368	500.445	0.93047	500.437	4.73692
500.928	0.92032	500.928	0.94263	500.928	0.92947	500.919	4.73701
501.41	0.91969	501.41	0.94187	501.41	0.92867	501.401	4.73822
501.892	0.91885	501.892	0.94132	501.892	0.928	501.884	4.7394
502.374	0.9177	502.374	0.94081	502.374	0.92727	502.366	4.73927
502.856	0.91624	502.856	0.94023	502.856	0.92635	502.848	4.7372
503.338	0.91458	503.338	0.93955	503.338	0.92516	503.33	4.73369
503.82	0.91291	503.82	0.93886	503.82	0.92373	503.812	4.72998
504.302	0.91138	504.302	0.9382	504.302	0.92216	504.294	4.72734
504.784	0.91004	504.784	0.93758	504.784	0.92051	504.776	4.7264
505.267	0.90885	505.267	0.93685	505.267	0.91881	505.258	4.72685
505.749	0.90769	505.749	0.93582	505.749	0.917	505.74	4.72764
506.231	0.90643	506.231	0.93434	506.231	0.91505	506.223	4.72759
506.713	0.90503	506.713	0.93238	506.713	0.91296	506.705	4.726
507.195	0.90353	507.195	0.93014	507.195	0.91083	507.187	4.7231
507.677	0.90208	507.677	0.92794	507.677	0.90883	507.669	4.71988
508.159	0.90085	508.159	0.9261	508.159	0.90716	508.151	4.71745
508.642	0.89992	508.642	0.92479	508.642	0.90594	508.633	4.71639
509.124	0.89933	509.124	0.92403	509.124	0.90524	509.115	4.71645
509.606	0.89902	509.606	0.92367	509.606	0.90499	509.597	4.71674
510.088	0.89892	510.088	0.92354	510.088	0.90511	510.079	4.71627
510.57	0.89899	510.57	0.92353	510.57	0.90546	510.562	4.71457
511.052	0.89923	511.052	0.92366	511.052	0.90598	511.044	4.71193
511.534	0.89966	511.534	0.92401	511.534	0.90662	511.526	4.70927
512.016	0.90032	512.016	0.92469	512.016	0.90738	512.008	4.70757
512.499	0.90117	512.499	0.92572	512.499	0.90827	512.49	4.70734
512.981	0.9021	512.981	0.92699	512.981	0.90923	512.972	4.70834
513.463	0.90296	513.463	0.92827	513.463	0.91019	513.454	4.70972
513.945	0.90357	513.945	0.92931	513.945	0.911	513.936	4.71053
514.427	0.90383	514.427	0.92995	514.427	0.91157	514.418	4.71026
514.909	0.90375	514.909	0.93014	514.909	0.91182	514.901	4.70908
515.391	0.90339	515.391	0.92997	515.391	0.91176	515.383	4.70772
515.873	0.90291	515.873	0.92961	515.873	0.91147	515.865	4.707
516.356	0.90241	516.356	0.9292	516.356	0.91102	516.347	4.70723
516.838	0.90196	516.838	0.92877	516.838	0.91046	516.829	4.70797
517.32	0.90149	517.32	0.92826	517.32	0.9098	517.311	4.70817
517.802	0.90093	517.802	0.92755	517.802	0.909	517.793	4.7068
518.284	0.90018	518.284	0.92657	518.284	0.90803	518.275	4.7035
518.766	0.89926	518.766	0.9254	518.766	0.9069	518.758	4.6989
519.248	0.89824	519.248	0.9242	519.248	0.9057	519.24	4.69429
519.73	0.89722	519.73	0.92313	519.73	0.90449	519.722	4.69096
520.212	0.89627	520.212	0.92228	520.212	0.90333	520.204	4.68951
520.695	0.8954	520.695	0.92157	520.695	0.90221	520.686	4.68968
521.177	0.89455	521.177	0.92086	521.177	0.90106	521.168	4.69049
521.659	0.89361	521.659	0.91996	521.659	0.89977	521.65	4.69084
522.141	0.8925	522.141	0.91876	522.141	0.89824	522.132	4.69005
522.623	0.89117	522.623	0.91722	522.623	0.89643	522.615	4.68815
523.105	0.88959	523.105	0.9154	523.105	0.89431	523.097	4.68577
523.587	0.88778	523.587	0.91337	523.587	0.89191	523.579	4.6837
524.069	0.88574	524.069	0.91117	524.069	0.8892	524.061	4.68242
524.552	0.88344	524.552	0.90874	524.552	0.88616	524.543	4.68179
525.034	0.88088	525.034	0.90601	525.034	0.88274	525.025	4.68116
525.516	0.87809	525.516	0.90292	525.516	0.87891	525.507	4.67972
525.998	0.87519	525.998	0.89951	525.998	0.87475	525.989	4.67706
526.48	0.87235	526.48	0.89598	526.48	0.87044	526.471	4.67349
526.962	0.86973	526.962	0.8926	526.962	0.86625	526.954	4.66989
527.444	0.8675	527.444	0.88965	527.444	0.86247	527.436	4.66715
527.927	0.86571	527.927	0.88726	527.927	0.85932	527.918	4.66573
528.409	0.86438	528.409	0.88551	528.409	0.85697	528.4	4.66538
528.891	0.8635	528.891	0.88436	528.891	0.8555	528.882	4.66539
529.373	0.86303	529.373	0.88378	529.373	0.85494	529.364	4.66497
529.855	0.86299	529.855	0.88375	529.855	0.85521	529.846	4.6637
530.337	0.86338	530.337	0.88429	530.337	0.85624	530.328	4.66176
530.819	0.86423	530.819	0.88546	530.819	0.8579	530.811	4.65982
531.301	0.86554	531.301	0.88724	531.301	0.86006	531.293	4.65864
531.783	0.86726	531.783	0.88958	531.783	0.8626	531.775	4.65867
532.266	0.8693	532.266	0.8923	532.266	0.86542	532.257	4.65973
532.748	0.87152	532.748	0.89518	532.748	0.8684	532.739	4.66118
533.23	0.87377	533.23	0.89797	533.23	0.87141	533.221	4.66226
533.712	0.87593	533.712	0.90051	533.712	0.87434	533.703	4.6625
534.194	0.87792	534.194	0.90275	534.194	0.8771	534.185	4.66201
534.676	0.87974	534.676	0.90474	534.676	0.87966	534.668	4.66138
535.158	0.88143	535.158	0.9066	535.158	0.88203	535.15	4.66132
535.64	0.88301	535.64	0.90844	535.64	0.88425	535.632	4.66227
536.123	0.88449	536.123	0.91025	536.123	0.88633	536.114	4.66411
536.605	0.88583	536.605	0.91197	536.605	0.88826	536.596	4.66629
537.087	0.88697	537.087	0.91345	537.087	0.88999	537.078	4.66808
537.569	0.88788	537.569	0.91462	537.569	0.89148	537.56	4.66907
538.051	0.88855	538.051	0.91547	538.051	0.8927	538.042	4.66931
538.533	0.88906	538.533	0.91611	538.533	0.89369	538.524	4.66933
539.015	0.88949	539.015	0.91668	539.015	0.8945	539.006	4.66973
539.497	0.88991	539.497	0.9173	539.497	0.89521	539.489	4.67086
539.98	0.89036	539.98	0.918	539.98	0.89589	539.971	4.67257
540.462	0.89082	540.462	0.91874	540.462	0.89654	540.453	4.67432
540.944	0.89124	540.944	0.91941	540.944	0.89713	540.935	4.67549
541.426	0.89157	541.426	0.91991	541.426	0.89762	541.417	4.67577
541.908	0.8918	541.908	0.92021	541.908	0.89797	541.899	4.67533
542.39	0.89198	542.39	0.92038	542.39	0.8982	542.381	4.67476
542.872	0.89214	542.872	0.92049	542.872	0.89835	542.864	4.67471
543.354	0.89235	543.354	0.92063	543.354	0.89845	543.346	4.67552
543.837	0.89259	543.837	0.92081	543.837	0.89853	543.828	4.67702
544.319	0.89283	544.319	0.92099	544.319	0.8986	544.31	4.67859
544.801	0.893	544.801	0.9211	544.801	0.8986	544.792	4.67951
545.283	0.89304	545.283	0.92109	545.283	0.89852	545.274	4.67936
545.765	0.89294	545.765	0.92098	545.765	0.89833	545.756	4.67823
546.247	0.89277	546.247	0.92086	546.247	0.89808	546.238	4.67669
546.729	0.8926	546.729	0.92081	546.729	0.89781	546.72	4.6754
547.211	0.89251	547.211	0.9209	547.211	0.89758	547.202	4.67477
547.694	0.89253	547.694	0.9211	547.694	0.89741	547.685	4.67469
548.176	0.89263	548.176	0.92129	548.176	0.89725	548.167	4.67465
548.658	0.89272	548.658	0.92136	548.658	0.89705	548.649	4.67406
549.14	0.89271	549.14	0.92123	549.14	0.89675	549.131	4.67259
549.622	0.89256	549.622	0.92092	549.622	0.89635	549.613	4.67043
550.104	0.89225	550.104	0.92051	550.104	0.89589	550.095	4.66815
550.586	0.89182	550.586	0.92014	550.586	0.89543	550.577	4.66639
551.068	0.89133	551.068	0.91987	551.068	0.89506	551.059	4.66548
551.551	0.89083	551.551	0.91973	551.551	0.8948	551.542	4.66528
552.033	0.89035	552.033	0.91965	552.033	0.89461	552.024	4.66525
552.515	0.8899	552.515	0.91953	552.515	0.89443	552.506	4.66479
552.997	0.8895	552.997	0.91933	552.997	0.89416	552.988	4.66358
553.479	0.88917	553.479	0.91907	553.479	0.89377	553.47	4.66179
553.961	0.88892	553.961	0.91883	553.961	0.89326	553.952	4.65996
554.443	0.88877	554.443	0.9187	554.443	0.89269	554.434	4.65867
554.926	0.8887	554.926	0.91872	554.926	0.89216	554.916	4.65821
555.408	0.88866	555.408	0.91888	555.408	0.89172	555.399	4.65839
555.89	0.88859	555.89	0.91904	555.89	0.89139	555.881	4.65861
556.372	0.88843	556.372	0.91907	556.372	0.89113	556.363	4.65823
556.854	0.88815	556.854	0.91887	556.854	0.89087	556.845	4.6569
557.336	0.88778	557.336	0.91847	557.336	0.89056	557.327	4.65479
557.818	0.8874	557.818	0.91793	557.818	0.89016	557.809	4.65249
558.3	0.88708	558.3	0.91743	558.3	0.88971	558.291	4.65067
558.783	0.8869	558.783	0.91705	558.783	0.88925	558.773	4.64972
559.265	0.88684	559.265	0.91686	559.265	0.88881	559.255	4.64952
559.747	0.88688	559.747	0.91681	559.747	0.88841	559.737	4.64952
560.229	0.88693	560.229	0.9168	560.229	0.88804	560.22	4.64905
560.711	0.88692	560.711	0.91676	560.711	0.88768	560.702	4.6477
561.193	0.88684	561.193	0.91666	561.193	0.88733	561.184	4.64553
561.675	0.8867	561.675	0.91653	561.675	0.88699	561.666	4.64303
562.157	0.88658	562.157	0.91644	562.157	0.88669	562.148	4.64084
562.639	0.88653	562.639	0.91643	562.639	0.88646	562.63	4.63938
563.122	0.88659	563.122	0.9165	563.122	0.8863	563.112	4.63867
563.604	0.88674	563.604	0.91658	563.604	0.88617	563.595	4.63834
564.086	0.88694	564.086	0.91657	564.086	0.88601	564.077	4.63786
564.568	0.88712	564.568	0.91641	564.568	0.88574	564.559	4.63689
565.05	0.88724	565.05	0.91612	565.05	0.88534	565.041	4.63547
565.532	0.88726	565.532	0.91576	565.532	0.88482	565.523	4.63393
566.014	0.8872	566.014	0.91545	566.014	0.88423	566.005	4.63269
566.496	0.88708	566.496	0.91528	566.496	0.88365	566.487	4.63192
566.979	0.88688	566.979	0.91526	566.979	0.88314	566.969	4.63146
567.461	0.88663	567.461	0.91535	567.461	0.88274	567.451	4.6308
567.943	0.88632	567.943	0.91543	567.943	0.88243	567.933	4.62945
568.425	0.88597	568.425	0.91544	568.425	0.88217	568.416	4.62719
568.907	0.88563	568.907	0.91534	568.907	0.88193	568.898	4.62426
569.389	0.88535	569.389	0.91517	569.389	0.8817	569.38	4.62123
569.871	0.8852	569.871	0.91501	569.871	0.88149	569.862	4.61872
570.354	0.88519	570.354	0.9149	570.354	0.88133	570.344	4.61701
570.836	0.88529	570.836	0.91485	570.836	0.88122	570.826	4.61596
571.318	0.88544	571.318	0.91481	571.318	0.88113	571.308	4.61505
571.8	0.88557	571.8	0.91472	571.8	0.88102	571.79	4.61372
572.282	0.88561	572.282	0.91454	572.282	0.88084	572.273	4.61168
572.764	0.88554	572.764	0.91428	572.764	0.88057	572.755	4.6091
573.246	0.8854	573.246	0.91402	573.246	0.88021	573.237	4.60646
573.728	0.88522	573.728	0.91382	573.728	0.8798	573.719	4.60434
574.21	0.88506	574.21	0.91372	574.21	0.87938	574.201	4.60302
574.693	0.88492	574.693	0.91369	574.693	0.87897	574.683	4.60238
575.175	0.88481	575.175	0.91365	575.175	0.87855	575.165	4.60191
575.657	0.88467	575.657	0.91349	575.657	0.87811	575.647	4.60097
576.139	0.8845	576.139	0.91316	576.139	0.87761	576.13	4.5992
576.621	0.88429	576.621	0.91269	576.621	0.87705	576.612	4.59666
577.103	0.88405	577.103	0.91217	577.103	0.87647	577.094	4.59384
577.585	0.88384	577.585	0.91173	577.585	0.8759	577.576	4.5913
578.067	0.88368	578.067	0.91144	578.067	0.87541	578.058	4.58941
578.55	0.88357	578.55	0.91131	578.55	0.87501	578.54	4.58811
579.032	0.88349	579.032	0.91126	579.032	0.87466	579.022	4.58702
579.514	0.88341	579.514	0.91122	579.514	0.87432	579.504	4.58566
579.996	0.88331	579.996	0.91111	579.996	0.87393	579.986	4.58373
580.478	0.88321	580.478	0.91096	580.478	0.87347	580.469	4.58133
580.96	0.88312	580.96	0.91083	580.96	0.87296	580.951	4.57885
581.442	0.88309	581.442	0.91083	581.442	0.87248	581.433	4.57677
581.924	0.88313	581.924	0.91099	581.924	0.87211	581.915	4.57535
582.407	0.88321	582.407	0.9113	582.407	0.8719	582.397	4.57448
582.889	0.88329	582.889	0.91167	582.889	0.87184	582.879	4.57372
583.371	0.8833	583.371	0.91197	583.371	0.87187	583.361	4.57258
583.853	0.88324	583.853	0.91211	583.853	0.87192	583.843	4.57079
584.335	0.88311	584.335	0.91208	584.335	0.8719	584.326	4.56845
584.817	0.88298	584.817	0.91194	584.817	0.8718	584.808	4.566
585.299	0.88293	585.299	0.91178	585.299	0.87161	585.29	4.56395
585.781	0.88302	585.781	0.91168	585.781	0.87138	585.772	4.56263
586.264	0.88325	586.264	0.91169	586.264	0.87116	586.254	4.562
586.746	0.88358	586.746	0.91178	586.746	0.87095	586.736	4.5617
587.228	0.88394	587.228	0.91187	587.228	0.87076	587.218	4.56127
587.71	0.88427	587.71	0.91192	587.71	0.87056	587.7	4.56041
588.192	0.88451	588.192	0.91193	588.192	0.87034	588.182	4.55915
588.674	0.88467	588.674	0.91194	588.674	0.87009	588.665	4.55782
589.156	0.8848	589.156	0.91201	589.156	0.86984	589.147	4.5568
589.638	0.88493	589.638	0.91216	589.638	0.86964	589.629	4.55634
590.12	0.88508	590.12	0.91239	590.12	0.86951	590.111	4.55635
590.603	0.88525	590.603	0.91261	590.603	0.86944	590.593	4.55647
591.085	0.8854	591.085	0.91272	591.085	0.86942	591.075	4.55625
591.567	0.88551	591.567	0.91265	591.567	0.8694	591.557	4.55539
592.049	0.88554	592.049	0.91243	592.049	0.86935	592.039	4.55396
592.531	0.88553	592.531	0.91215	592.531	0.86927	592.521	4.5523
593.013	0.88553	593.013	0.91192	593.013	0.86919	593.004	4.55083
593.495	0.88557	593.495	0.91184	593.495	0.86916	593.486	4.54979
593.977	0.88569	593.977	0.91196	593.977	0.8692	593.968	4.54911
594.46	0.8859	594.46	0.91222	594.46	0.86927	594.45	4.54846
594.942	0.88619	594.942	0.91255	594.942	0.86934	594.932	4.5475
595.424	0.88652	595.424	0.9129	595.424	0.86935	595.414	4.54605
595.906	0.8869	595.906	0.91325	595.906	0.86927	595.896	4.54426
596.388	0.88731	596.388	0.91362	596.388	0.86909	596.378	4.5425
596.87	0.88775	596.87	0.91403	596.87	0.86887	596.861	4.5412
597.352	0.88818	597.352	0.91449	597.352	0.86867	597.343	4.54056
597.835	0.88857	597.835	0.91496	597.835	0.86854	597.825	4.54044
598.317	0.88887	598.317	0.91534	598.317	0.8685	598.307	4.54046
598.799	0.88905	598.799	0.91555	598.799	0.86854	598.789	4.54019
599.281	0.88911	599.281	0.91555	599.281	0.86862	599.271	4.5394
599.763	0.88908	599.763	0.91539	599.763	0.8687	599.753	4.53817
600.245	0.88906	600.245	0.91521	600.245	0.86878	600.235	4.5369
600.727	0.88911	600.727	0.91513	600.727	0.86886	600.717	4.536
601.209	0.8893	601.209	0.91527	601.209	0.86897	601.2	4.5357
601.692	0.8896	601.692	0.91564	601.692	0.86911	601.682	4.53589
602.174	0.88996	602.174	0.91614	602.174	0.86924	602.164	4.5362
602.656	0.8903	602.656	0.91664	602.656	0.86933	602.646	4.53619
603.138	0.89054	603.138	0.91702	603.138	0.86933	603.128	4.53559
603.62	0.89066	603.62	0.91723	603.62	0.86921	603.61	4.53448
604.102	0.89069	604.102	0.9173	604.102	0.86899	604.092	4.5332
604.584	0.89068	604.584	0.91728	604.584	0.86876	604.574	4.53218
605.066	0.89068	605.066	0.91725	605.066	0.86856	605.057	4.53167
605.548	0.89074	605.548	0.91725	605.548	0.86846	605.539	4.53163
606.031	0.89086	606.031	0.91726	606.031	0.86846	606.021	4.53175
606.513	0.891	606.513	0.91722	606.513	0.86852	606.503	4.53164
606.995	0.89114	606.995	0.91712	606.995	0.86859	606.985	4.53107
607.477	0.89127	607.477	0.91695	607.477	0.86863	607.467	4.53007
607.959	0.89141	607.959	0.91679	607.959	0.86861	607.949	4.5289
608.441	0.89157	608.441	0.91673	608.441	0.86859	608.431	4.52787
608.923	0.89177	608.923	0.91682	608.923	0.86862	608.913	4.52714
609.405	0.89199	609.405	0.91708	609.405	0.86874	609.396	4.52657
609.888	0.8922	609.888	0.91744	609.888	0.86895	609.878	4.52585
610.37	0.89235	610.37	0.91782	610.37	0.86923	610.36	4.5246
610.852	0.89243	610.852	0.91813	610.852	0.86952	610.842	4.52269
611.334	0.89245	611.334	0.91836	611.334	0.86975	611.324	4.52026
611.816	0.89248	611.816	0.91853	611.816	0.86991	611.806	4.51771
612.298	0.89258	612.298	0.91869	612.298	0.86999	612.288	4.51545
612.78	0.8928	612.78	0.91889	612.78	0.87004	612.77	4.5137
613.263	0.89316	613.263	0.91912	613.263	0.87008	613.253	4.51236
613.745	0.8936	613.745	0.91931	613.745	0.87012	613.735	4.51106
614.227	0.89405	614.227	0.91939	614.227	0.87015	614.217	4.50937
614.709	0.89443	614.709	0.91931	614.709	0.87014	614.699	4.50701
615.191	0.89469	615.191	0.91907	615.191	0.87009	615.181	4.50401
615.673	0.89484	615.673	0.91876	615.673	0.87002	615.663	4.50068
616.155	0.89491	616.155	0.9185	616.155	0.86999	616.145	4.49742
616.637	0.89497	616.637	0.91842	616.637	0.87007	616.627	4.49454
617.12	0.89505	617.12	0.91856	617.12	0.8703	617.109	4.49212
617.602	0.89517	617.602	0.91889	617.602	0.87069	617.592	4.49003
618.084	0.89533	618.084	0.91932	618.084	0.87116	618.074	4.48807
618.566	0.89551	618.566	0.91975	618.566	0.87163	618.556	4.48618
619.048	0.89572	619.048	0.92013	619.048	0.87202	619.038	4.4845
619.53	0.89599	619.53	0.92047	619.53	0.87232	619.52	4.4833
620.012	0.89636	620.012	0.9208	620.012	0.87253	620.002	4.48285
620.494	0.89684	620.494	0.92118	620.494	0.87272	620.484	4.48319
620.976	0.89743	620.976	0.92161	620.976	0.87294	620.966	4.48407
621.459	0.8981	621.459	0.92206	621.459	0.87321	621.448	4.48508
621.941	0.89878	621.941	0.92248	621.941	0.87355	621.931	4.48577
622.423	0.89942	622.423	0.92281	622.423	0.87391	622.413	4.48595
622.905	0.89997	622.905	0.92304	622.905	0.87427	622.895	4.4857
623.387	0.9004	623.387	0.9232	623.387	0.8746	623.377	4.48542
623.869	0.90071	623.869	0.92331	623.869	0.87492	623.859	4.4855
624.351	0.9009	624.351	0.92341	624.351	0.87523	624.341	4.48619
624.833	0.90096	624.833	0.92349	624.833	0.87556	624.823	4.48737
625.316	0.90087	625.316	0.92352	625.316	0.87591	625.305	4.48869
625.798	0.90067	625.798	0.92345	625.798	0.87625	625.788	4.48966
626.28	0.90038	626.28	0.9233	626.28	0.87656	626.27	4.49001
626.762	0.9001	626.762	0.9231	626.762	0.87682	626.752	4.48974
627.244	0.89993	627.244	0.92295	627.244	0.87704	627.234	4.48917
627.726	0.89997	627.726	0.92294	627.726	0.87727	627.716	4.48868
628.208	0.90027	628.208	0.92313	628.208	0.87756	628.198	4.48856
628.691	0.90081	628.691	0.92351	628.691	0.87795	628.68	4.4888
629.173	0.9015	629.173	0.92402	629.173	0.87841	629.162	4.48916
629.655	0.90225	629.655	0.92455	629.655	0.87892	629.644	4.48933
630.137	0.90294	630.137	0.92504	630.137	0.8794	630.127	4.48911
630.619	0.90352	630.619	0.92545	630.619	0.87981	630.609	4.48855
631.101	0.90398	631.101	0.92582	631.101	0.88013	631.091	4.48792
631.583	0.90434	631.583	0.92618	631.583	0.88038	631.573	4.48758
632.065	0.90466	632.065	0.92659	632.065	0.8806	632.055	4.48772
632.548	0.90496	632.548	0.92703	632.548	0.88082	632.537	4.48831
633.03	0.90524	633.03	0.92742	633.03	0.88108	633.019	4.48907
633.512	0.90547	633.512	0.92768	633.512	0.88135	633.501	4.48965
633.994	0.90564	633.994	0.92774	633.994	0.88162	633.984	4.48983
634.476	0.90573	634.476	0.9276	634.476	0.88189	634.466	4.48967
634.958	0.90578	634.958	0.92733	634.958	0.88214	634.948	4.48945
635.44	0.90583	635.44	0.92704	635.44	0.88242	635.43	4.48953
635.922	0.90592	635.922	0.92682	635.922	0.88277	635.912	4.4901
636.404	0.90607	636.404	0.92673	636.404	0.88321	636.394	4.49111
636.887	0.90626	636.887	0.92676	636.887	0.88373	636.876	4.49227
637.369	0.90648	637.369	0.92688	637.369	0.88431	637.358	4.49319
637.851	0.9067	637.851	0.92705	637.851	0.88489	637.841	4.49365
638.333	0.90694	638.333	0.92728	638.333	0.88546	638.323	4.49366
638.815	0.90721	638.815	0.92759	638.815	0.886	638.805	4.49349
639.297	0.90758	639.297	0.92805	639.297	0.88655	639.287	4.49348
639.779	0.90806	639.779	0.92864	639.779	0.88712	639.769	4.49387
640.261	0.90864	640.261	0.92932	640.261	0.88773	640.251	4.49464
640.744	0.90927	640.744	0.92999	640.744	0.88837	640.733	4.49552
641.226	0.90986	641.226	0.93053	641.226	0.88899	641.215	4.4962
641.708	0.91036	641.708	0.93084	641.708	0.88955	641.697	4.49648
642.19	0.91073	642.19	0.93094	642.19	0.89004	642.179	4.4964
642.672	0.91102	642.672	0.93089	642.672	0.89048	642.662	4.49622
643.154	0.91127	643.154	0.93082	643.154	0.89093	643.144	4.49628
643.636	0.91154	643.636	0.93083	643.636	0.89143	643.626	4.4968
644.119	0.91186	644.119	0.93097	644.119	0.892	644.108	4.49772
644.601	0.91221	644.601	0.93122	644.601	0.89262	644.59	4.4988
645.083	0.91256	645.083	0.93151	645.083	0.89322	645.072	4.49968
645.565	0.91286	645.565	0.93176	645.565	0.89373	645.554	4.50018
646.047	0.91309	646.047	0.93194	646.047	0.89411	646.036	4.50035
646.529	0.91326	646.529	0.93206	646.529	0.8944	646.519	4.50047
647.011	0.91341	647.011	0.93217	647.011	0.89466	647.001	4.50088
647.493	0.9136	647.493	0.93234	647.493	0.89498	647.483	4.50179
647.976	0.91384	647.976	0.93258	647.976	0.89541	647.965	4.50313
648.458	0.91416	648.458	0.93287	648.458	0.89599	648.447	4.50459
648.94	0.91454	648.94	0.93316	648.94	0.89667	648.929	4.50577
649.422	0.91495	649.422	0.93342	649.422	0.89737	649.411	4.50643
649.904	0.91541	649.904	0.93365	649.904	0.89804	649.893	4.50659
650.386	0.91593	650.386	0.9339	650.386	0.89864	650.375	4.50657
650.868	0.91654	650.868	0.93424	650.868	0.89919	650.858	4.50676
651.35	0.91723	651.35	0.93471	651.35	0.89972	651.34	4.5074
651.832	0.91796	651.832	0.93531	651.832	0.90028	651.822	4.50847
652.315	0.91869	652.315	0.93598	652.315	0.90086	652.304	4.50967
652.797	0.91933	652.797	0.93663	652.797	0.90145	652.786	4.51059
653.279	0.91984	653.279	0.9372	653.279	0.902	653.268	4.5109
653.761	0.92023	653.761	0.93766	653.761	0.90251	653.75	4.51053
654.243	0.92054	654.243	0.93805	654.243	0.90298	654.232	4.50961
654.725	0.92087	654.725	0.93844	654.725	0.90346	654.715	4.50839
655.207	0.92127	655.207	0.93887	655.207	0.90399	655.197	4.50702
655.689	0.92177	655.689	0.93934	655.689	0.90458	655.679	4.50548
656.172	0.92235	656.172	0.9398	656.172	0.90521	656.161	4.50355
656.654	0.92296	656.654	0.94017	656.654	0.90584	656.643	4.50101
657.136	0.92353	657.136	0.94042	657.136	0.9064	657.125	4.49777
657.618	0.92405	657.618	0.94057	657.618	0.90689	657.607	4.494
658.1	0.92452	658.1	0.94071	658.1	0.90732	658.089	4.49008
658.582	0.92496	658.582	0.94093	658.582	0.90777	658.572	4.48647
659.064	0.92541	659.064	0.94134	659.064	0.90829	659.054	4.48346
659.546	0.92586	659.546	0.94193	659.546	0.90894	659.536	4.48111
660.029	0.9263	660.029	0.94266	660.029	0.90969	660.018	4.47925
660.511	0.92671	660.511	0.94344	660.511	0.91049	660.5	4.47765
660.993	0.92708	660.993	0.94416	660.993	0.91125	660.982	4.47619
661.475	0.92745	661.475	0.9448	661.475	0.91195	661.464	4.47497
661.957	0.92786	661.957	0.94538	661.957	0.91257	661.946	4.47431
662.439	0.92838	662.439	0.94595	662.439	0.91318	662.428	4.47458
662.921	0.92901	662.921	0.94656	662.921	0.91381	662.91	4.47595
663.404	0.92975	663.404	0.94721	663.404	0.91451	663.393	4.47833
663.886	0.93051	663.886	0.94785	663.886	0.91525	663.875	4.48133
664.368	0.93121	664.368	0.94837	664.368	0.91598	664.357	4.48453
664.85	0.93177	664.85	0.9487	664.85	0.91663	664.839	4.48762
665.332	0.93217	665.332	0.94875	665.332	0.91713	665.321	4.49058
665.814	0.93238	665.814	0.94846	665.814	0.91744	665.803	4.49371
666.296	0.93242	666.296	0.94776	666.296	0.91755	666.285	4.49761
666.778	0.9323	666.778	0.94661	666.778	0.91747	666.768	4.50299
667.26	0.93206	667.26	0.94506	667.26	0.91729	667.25	4.51032
667.743	0.93177	667.743	0.94334	667.743	0.91716	667.732	4.51921
668.225	0.93157	668.225	0.94202	668.225	0.91731	668.214	4.52808
668.707	0.93163	668.707	0.94165	668.707	0.91788	668.696	4.535
669.189	0.93202	669.189	0.94236	669.189	0.91884	669.178	4.53926
669.671	0.93269	669.671	0.94384	669.671	0.92003	669.66	4.54156
670.153	0.93356	670.153	0.94567	670.153	0.92134	670.142	4.54303
670.635	0.93452	670.635	0.94753	670.635	0.92268	670.624	4.54443
671.117	0.93549	671.117	0.94923	671.117	0.92402	671.106	4.54601
671.6	0.9364	671.6	0.95064	671.6	0.92531	671.589	4.54768
672.082	0.9372	672.082	0.95171	672.082	0.92649	672.071	4.5492
672.564	0.93787	672.564	0.95243	672.564	0.92752	672.553	4.55043
673.046	0.93841	673.046	0.95289	673.046	0.92837	673.035	4.55145
673.528	0.93888	673.528	0.95324	673.528	0.92908	673.517	4.55251
674.01	0.93934	674.01	0.95362	674.01	0.92974	673.999	4.55397
674.492	0.93984	674.492	0.95413	674.492	0.93041	674.481	4.55603
674.975	0.94037	674.975	0.9548	674.975	0.93116	674.963	4.55863
675.457	0.9409	675.457	0.95553	675.457	0.932	675.446	4.56144
675.939	0.94137	675.939	0.95621	675.939	0.93287	675.928	4.56405
676.421	0.94176	676.421	0.95674	676.421	0.93372	676.41	4.56615
676.903	0.94208	676.903	0.95711	676.903	0.93449	676.892	4.56772
677.385	0.94239	677.385	0.95737	677.385	0.93519	677.374	4.56899
677.867	0.94276	677.867	0.95762	677.867	0.93584	677.856	4.57033
678.349	0.94324	678.349	0.95794	678.349	0.93648	678.338	4.57199
678.832	0.94381	678.832	0.95835	678.832	0.93715	678.82	4.57396
679.314	0.94441	679.314	0.95882	679.314	0.93784	679.303	4.57599
679.796	0.94495	679.796	0.95927	679.796	0.93852	679.785	4.57768
680.278	0.94539	680.278	0.95967	680.278	0.93915	680.267	4.57878
680.76	0.94571	680.76	0.96002	680.76	0.93973	680.749	4.57929
681.242	0.94597	681.242	0.96037	681.242	0.9403	681.231	4.57946
681.724	0.94624	681.724	0.96081	681.724	0.94091	681.713	4.57967
682.206	0.9466	682.206	0.96138	682.206	0.9416	682.195	4.58019
682.688	0.94704	682.688	0.96206	682.688	0.94237	682.677	4.58105
683.171	0.94755	683.171	0.96277	683.171	0.94317	683.159	4.58205
683.653	0.94804	683.653	0.96341	683.653	0.94393	683.641	4.5829
684.135	0.94847	684.135	0.9639	684.135	0.94456	684.124	4.5834
684.617	0.94882	684.617	0.96421	684.617	0.94505	684.606	4.58357
685.099	0.94911	685.099	0.96441	685.099	0.94543	685.088	4.58366
685.581	0.94938	685.581	0.96456	685.581	0.94577	685.57	4.58397
686.063	0.94966	686.063	0.96473	686.063	0.94616	686.052	4.58467
686.545	0.94995	686.545	0.96493	686.545	0.94663	686.534	4.58569
687.028	0.95021	687.028	0.96514	687.028	0.94718	687.016	4.5867
687.51	0.95039	687.51	0.9653	687.51	0.94775	687.499	4.58734
687.992	0.95049	687.992	0.96543	687.992	0.94827	687.981	4.58735
688.474	0.95052	688.474	0.96555	688.474	0.94872	688.463	4.58674
688.956	0.95057	688.956	0.96577	688.956	0.94911	688.945	4.58579
689.438	0.95069	689.438	0.96616	689.438	0.94948	689.427	4.58489
689.92	0.95093	689.92	0.96675	689.92	0.94989	689.909	4.58429
690.403	0.95126	690.403	0.96748	690.403	0.95036	690.391	4.58403
690.885	0.95162	690.885	0.96821	690.885	0.95088	690.873	4.5839
691.367	0.95192	691.367	0.9688	691.367	0.9514	691.355	4.58361
691.849	0.95212	691.849	0.96918	691.849	0.95187	691.837	4.58296
692.331	0.95222	692.331	0.96933	692.331	0.95228	692.32	4.58195
692.813	0.95228	692.813	0.96936	692.813	0.95265	692.802	4.58082
693.295	0.9524	693.295	0.9694	693.295	0.95303	693.284	4.57985
693.777	0.95265	693.777	0.96955	693.777	0.95345	693.766	4.57926
694.26	0.95302	694.26	0.96987	694.26	0.95392	694.248	4.57904
694.742	0.95347	694.742	0.97033	694.742	0.95441	694.73	4.579
695.224	0.95392	695.224	0.97086	695.224	0.95485	695.212	4.57887
695.706	0.95428	695.706	0.97138	695.706	0.95521	695.694	4.57847
696.188	0.95452	696.188	0.97187	696.188	0.9555	696.177	4.57782
696.67	0.95468	696.67	0.97233	696.67	0.95577	696.659	4.57713
697.152	0.95482	697.152	0.9728	697.152	0.95609	697.141	4.57667
697.634	0.95499	697.634	0.9733	697.634	0.95654	697.623	4.57661
698.116	0.95525	698.116	0.97382	698.116	0.95713	698.105	4.5769
698.599	0.95558	698.599	0.97431	698.599	0.95781	698.587	4.57733
699.081	0.95595	699.081	0.97471	699.081	0.95849	699.069	4.57762
699.563	0.95633	699.563	0.97498	699.563	0.95909	699.551	4.57757
700.045	0.9567	700.045	0.97516	700.045	0.95957	700.034	4.5772
700.527	0.95707	700.527	0.97532	700.527	0.95994	700.516	4.57672
701.009	0.95746	701.009	0.97554	701.009	0.96027	700.998	4.57642
701.491	0.95788	701.491	0.97589	701.491	0.96063	701.48	4.57647
701.973	0.95831	701.973	0.97634	701.973	0.96105	701.962	4.57691
702.456	0.95869	702.456	0.97685	702.456	0.96154	702.444	4.57756
702.938	0.95899	702.938	0.97733	702.938	0.96208	702.926	4.57818
703.42	0.9592	703.42	0.97772	703.42	0.96261	703.408	4.57863
703.902	0.95933	703.902	0.97804	703.902	0.96314	703.89	4.57891
704.384	0.95946	704.384	0.97835	704.384	0.96366	704.373	4.5792
704.866	0.95967	704.866	0.97873	704.866	0.96421	704.855	4.5797
705.348	0.96	705.348	0.97922	705.348	0.96483	705.337	4.58056
705.83	0.96043	705.83	0.97979	705.83	0.96552	705.819	4.58172
706.313	0.96089	706.313	0.98037	706.313	0.96623	706.301	4.58299
706.795	0.96131	706.795	0.98085	706.795	0.9669	706.783	4.5841
707.277	0.96162	707.277	0.98115	707.277	0.96749	707.265	4.5849
707.759	0.96181	707.759	0.98129	707.759	0.96798	707.747	4.58541
708.241	0.96193	708.241	0.98135	708.241	0.96843	708.23	4.58584
708.723	0.96206	708.723	0.98143	708.723	0.96888	708.712	4.5864
709.205	0.96227	709.205	0.98165	709.205	0.96939	709.194	4.58725
709.687	0.96257	709.687	0.98203	709.687	0.96998	709.676	4.58834
710.17	0.96295	710.17	0.98254	710.17	0.9706	710.158	4.58947
710.652	0.96332	710.652	0.9831	710.652	0.97118	710.64	4.59041
711.134	0.96361	711.134	0.98362	711.134	0.97166	711.122	4.59103
711.616	0.96381	711.616	0.98405	711.616	0.97204	711.604	4.59139
712.098	0.96392	712.098	0.98442	712.098	0.97236	712.086	4.59171
712.58	0.96404	712.58	0.98477	712.58	0.9727	712.568	4.59226
713.062	0.96423	713.062	0.98514	713.062	0.97314	713.051	4.59317
713.544	0.96455	713.544	0.98556	713.544	0.97374	713.533	4.59435
714.027	0.965	714.027	0.98599	714.027	0.97447	714.015	4.59552
714.509	0.96556	714.509	0.9864	714.509	0.97527	714.497	4.59633
714.991	0.96618	714.991	0.98677	714.991	0.97607	714.979	4.59654
715.473	0.9668	715.473	0.9871	715.473	0.97681	715.461	4.59616
715.955	0.9674	715.955	0.98743	715.955	0.97747	715.943	4.59542
716.437	0.96797	716.437	0.98781	716.437	0.97808	716.426	4.59467
716.919	0.9685	716.919	0.98824	716.919	0.97865	716.908	4.59421
717.401	0.96896	717.401	0.98869	717.401	0.97919	717.39	4.59419
717.884	0.96935	717.884	0.98908	717.884	0.97969	717.872	4.59456
718.366	0.96964	718.366	0.98933	718.366	0.98012	718.354	4.59515
718.848	0.96986	718.848	0.98942	718.848	0.98047	718.836	4.59585
719.33	0.97004	719.33	0.98939	719.33	0.98076	719.318	4.59663
719.812	0.97026	719.812	0.98936	719.812	0.98106	719.8	4.59759
720.294	0.97059	720.294	0.98945	720.294	0.98143	720.282	4.59888
720.776	0.97105	720.776	0.98974	720.776	0.98192	720.764	4.60053
721.258	0.9716	721.258	0.9902	721.258	0.98253	721.247	4.60242
721.74	0.97216	721.74	0.99075	721.74	0.98316	721.729	4.60431
722.223	0.97264	722.223	0.99126	722.223	0.98372	722.211	4.60592
722.705	0.97297	722.705	0.99162	722.705	0.98413	722.693	4.6071
723.187	0.97315	723.187	0.99182	723.187	0.98437	723.175	4.60791
723.669	0.97325	723.669	0.99192	723.669	0.98447	723.657	4.60857
724.151	0.97333	724.151	0.992	724.151	0.98454	724.139	4.60933
724.633	0.97347	724.633	0.99217	724.633	0.98467	724.621	4.61035
725.115	0.97368	725.115	0.99243	725.115	0.9849	725.104	4.61157
725.597	0.97392	725.597	0.99274	725.597	0.98521	725.586	4.61279
726.08	0.97414	726.08	0.99303	726.08	0.98553	726.068	4.61374
726.562	0.97429	726.562	0.99322	726.562	0.98579	726.55	4.61423
727.044	0.97435	727.044	0.99327	727.044	0.98593	727.032	4.6143
727.526	0.97435	727.526	0.99322	727.526	0.98595	727.514	4.61413
728.008	0.97437	728.008	0.99314	728.008	0.98589	727.996	4.61401
728.49	0.97445	728.49	0.99309	728.49	0.98582	728.478	4.61411
728.972	0.97463	728.972	0.99309	728.972	0.98577	728.961	4.61446
729.455	0.97487	729.455	0.9931	729.455	0.98576	729.443	4.61489
729.937	0.97512	729.937	0.99309	729.937	0.98575	729.925	4.6152
730.419	0.97534	730.419	0.99301	730.419	0.98571	730.407	4.61523
730.901	0.97549	730.901	0.99288	730.901	0.98564	730.889	4.61502
731.383	0.97559	731.383	0.99277	731.383	0.98555	731.371	4.61474
731.865	0.97567	731.865	0.99276	731.865	0.98548	731.853	4.61458
732.347	0.97575	732.347	0.99289	732.347	0.98546	732.335	4.61466
732.829	0.97584	732.829	0.99314	732.829	0.9855	732.817	4.61493
733.312	0.97592	733.312	0.99345	733.312	0.98554	733.3	4.61518
733.794	0.97597	733.794	0.99368	733.794	0.98553	733.782	4.61519
734.276	0.97596	734.276	0.99378	734.276	0.98544	734.264	4.61483
734.758	0.97593	734.758	0.99372	734.758	0.98527	734.746	4.61418
735.24	0.97593	735.24	0.99355	735.24	0.98508	735.228	4.61347
735.722	0.97601	735.722	0.99337	735.722	0.98494	735.71	4.61296
736.204	0.97621	736.204	0.99328	736.204	0.98492	736.192	4.61283
736.686	0.97651	736.686	0.99331	736.686	0.98504	736.674	4.61302
737.168	0.97685	737.168	0.99345	737.168	0.98524	737.157	4.61335
737.651	0.97716	737.651	0.99364	737.651	0.98547	737.639	4.61356
738.133	0.97738	738.133	0.99382	738.133	0.98563	738.121	4.6135
738.615	0.97749	738.615	0.99398	738.615	0.9857	738.603	4.61322
739.097	0.97756	739.097	0.99414	739.097	0.98571	739.085	4.61293
739.579	0.97765	739.579	0.99434	739.579	0.98572	739.567	4.6129
740.061	0.97783	740.061	0.99462	740.061	0.98581	740.049	4.61327
740.543	0.97812	740.543	0.99496	740.543	0.98602	740.531	4.614
741.025	0.97849	741.025	0.9953	741.025	0.98635	741.013	4.61488
741.508	0.97887	741.508	0.99558	741.508	0.98676	741.495	4.61562
741.99	0.97922	741.99	0.99575	741.99	0.98717	741.978	4.61604
742.472	0.97949	742.472	0.9958	742.472	0.98756	742.46	4.61615
742.954	0.97969	742.954	0.99581	742.954	0.98793	742.942	4.61613
743.436	0.97988	743.436	0.99585	743.436	0.9883	743.424	4.61622
743.918	0.98007	743.918	0.99598	743.918	0.9887	743.906	4.61659
744.4	0.98031	744.4	0.99621	744.4	0.98914	744.388	4.6172
744.883	0.98057	744.883	0.9965	744.883	0.98959	744.87	4.61785
745.365	0.98082	745.365	0.99678	745.365	0.99	745.352	4.61829
745.847	0.98103	745.847	0.99701	745.847	0.99033	745.835	4.61835
746.329	0.98119	746.329	0.99717	746.329	0.99057	746.317	4.61802
746.811	0.98132	746.811	0.99732	746.811	0.99077	746.799	4.61748
747.293	0.98145	747.293	0.99751	747.293	0.991	747.281	4.61694
747.775	0.98159	747.775	0.99778	747.775	0.99128	747.763	4.61654
748.257	0.98172	748.257	0.99813	748.257	0.99163	748.245	4.61621
748.74	0.9818	748.74	0.99845	748.74	0.99199	748.727	4.61575
749.222	0.98179	749.222	0.99867	749.222	0.99228	749.209	4.61489
749.704	0.98168	749.704	0.99871	749.704	0.99243	749.692	4.61344
750.186	0.98149	750.186	0.99854	750.186	0.99243	750.174	4.61144
750.668	0.98129	750.668	0.99825	750.668	0.9923	750.656	4.60905
751.15	0.98113	751.15	0.99792	751.15	0.99213	751.138	4.60652
751.632	0.98106	751.632	0.99764	751.632	0.992	751.62	4.60397
752.114	0.98104	752.114	0.99746	752.114	0.99194	752.102	4.60133
752.596	0.98101	752.596	0.99735	752.596	0.99193	752.584	4.59838
753.079	0.98089	753.079	0.99726	753.079	0.99191	753.066	4.59484
753.561	0.98061	753.561	0.99712	753.561	0.99182	753.548	4.59052
754.043	0.98016	754.043	0.99691	754.043	0.99162	754.031	4.58547
754.525	0.97961	754.525	0.99665	754.525	0.9913	754.513	4.57989
755.007	0.97904	755.007	0.99637	755.007	0.99092	754.995	4.57407
755.489	0.97852	755.489	0.9961	755.489	0.99051	755.477	4.56823
755.971	0.97809	755.971	0.99582	755.971	0.99009	755.959	4.56243
756.453	0.97773	756.453	0.99549	756.453	0.98965	756.441	4.5566
756.936	0.97739	756.936	0.99504	756.936	0.98914	756.923	4.55062
757.418	0.977	757.418	0.99443	757.418	0.98855	757.405	4.54448
757.9	0.97653	757.9	0.9937	757.9	0.98787	757.888	4.53834
758.382	0.97596	758.382	0.9929	758.382	0.98714	758.37	4.5325
758.864	0.97535	758.864	0.99216	758.864	0.98642	758.852	4.52732
759.346	0.97474	759.346	0.99153	759.346	0.98575	759.334	4.52304
759.828	0.97416	759.828	0.99105	759.828	0.98514	759.816	4.51975
760.311	0.97365	760.311	0.99067	760.311	0.98455	760.298	4.51733
760.793	0.97319	760.793	0.99034	760.793	0.98391	760.78	4.51559
761.275	0.97281	761.275	0.99	761.275	0.98317	761.262	4.5144
761.757	0.97251	761.757	0.98961	761.757	0.98235	761.744	4.51373
762.239	0.97231	762.239	0.98919	762.239	0.98147	762.227	4.51371
762.721	0.97221	762.721	0.9888	762.721	0.98061	762.709	4.5145
763.203	0.97221	763.203	0.98846	763.203	0.97985	763.191	4.51617
763.685	0.97225	763.685	0.98817	763.685	0.97921	763.673	4.51864
764.168	0.97228	764.168	0.98789	764.168	0.97867	764.155	4.52168
764.65	0.97223	764.65	0.98757	764.65	0.97815	764.637	4.525
765.132	0.97211	765.132	0.98718	765.132	0.97759	765.119	4.52838
765.614	0.97195	765.614	0.98673	765.614	0.97697	765.601	4.53176
766.096	0.97181	766.096	0.98629	766.096	0.97628	766.083	4.53522
766.578	0.97179	766.578	0.98594	766.578	0.9756	766.566	4.53894
767.06	0.97193	767.06	0.98572	767.06	0.97499	767.048	4.543
767.542	0.9722	767.542	0.98564	767.542	0.9745	767.53	4.54735
768.024	0.97255	768.024	0.98566	768.024	0.97412	768.012	4.55179
768.507	0.97287	768.507	0.98569	768.507	0.97383	768.494	4.55606
768.989	0.97309	768.989	0.98569	768.989	0.97359	768.976	4.55996
769.471	0.9732	769.471	0.98564	769.471	0.97339	769.458	4.56347
769.953	0.97322	769.953	0.98558	769.953	0.97326	769.94	4.56673
770.435	0.97325	770.435	0.98556	770.435	0.97321	770.423	4.56997
770.917	0.97337	770.917	0.98562	770.917	0.9733	770.905	4.57333
771.399	0.97363	771.399	0.98578	771.399	0.97353	771.387	4.57684
771.881	0.97403	771.881	0.98599	771.881	0.97389	771.869	4.58036
772.364	0.97454	772.364	0.98619	772.364	0.97435	772.351	4.58369
772.846	0.9751	772.846	0.98636	772.846	0.97486	772.833	4.5867
773.328	0.97566	773.328	0.98652	773.328	0.97543	773.315	4.58945
773.81	0.97622	773.81	0.98672	773.81	0.97609	773.797	4.59211
774.292	0.97679	774.292	0.98705	774.292	0.97689	774.279	4.59491
774.774	0.97736	774.774	0.98755	774.774	0.97786	774.762	4.59801
775.256	0.97795	775.256	0.9882	775.256	0.97901	775.244	4.60135
775.739	0.97853	775.739	0.98893	775.739	0.98026	775.726	4.60475
776.221	0.97909	776.221	0.98966	776.221	0.98152	776.208	4.60793
776.703	0.97962	776.703	0.99029	776.703	0.98273	776.69	4.61073
777.185	0.98015	777.185	0.99081	777.185	0.98382	777.172	4.61317
777.667	0.98072	777.667	0.99126	777.667	0.98483	777.654	4.61544
778.149	0.98137	778.149	0.9917	778.149	0.9858	778.136	4.61781
778.631	0.98211	778.631	0.9922	778.631	0.9868	778.619	4.62045
779.113	0.98288	779.113	0.99277	779.113	0.98785	779.101	4.62336
779.596	0.98361	779.596	0.99338	779.596	0.98893	779.583	4.62636
780.078	0.98421	780.078	0.99395	780.078	0.98999	780.065	4.62918
780.56	0.98464	780.56	0.99444	780.56	0.99097	780.547	4.63165
781.042	0.98492	781.042	0.99486	781.042	0.99184	781.029	4.63376
781.524	0.98513	781.524	0.99524	781.524	0.99262	781.511	4.63568
782.006	0.98536	782.006	0.99565	782.006	0.99336	781.993	4.63764
782.488	0.9857	782.488	0.99612	782.488	0.9941	782.476	4.63979
782.97	0.98617	782.97	0.99665	782.97	0.99485	782.958	4.64208
783.452	0.98672	783.452	0.99719	783.452	0.99558	783.44	4.64432
783.935	0.98725	783.935	0.99763	783.935	0.99624	783.922	4.64625
784.417	0.98767	784.417	0.99793	784.417	0.99678	784.404	4.64772
784.899	0.98793	784.899	0.99807	784.899	0.99718	784.886	4.64877
785.381	0.98803	785.381	0.9981	785.381	0.99749	785.368	4.64965
785.863	0.98803	785.863	0.99811	785.863	0.99775	785.85	4.65063
786.345	0.988	786.345	0.99815	786.345	0.99802	786.332	4.65191
786.827	0.988	786.827	0.99825	786.827	0.99829	786.815	4.65344
787.309	0.98805	787.309	0.99838	787.309	0.99853	787.297	4.65499
787.792	0.98813	787.792	0.99846	787.792	0.99867	787.779	4.65626
788.274	0.98821	788.274	0.99846	788.274	0.99863	788.261	4.657
788.756	0.98828	788.756	0.99837	788.756	0.99842	788.743	4.65723
789.238	0.98832	789.238	0.99824	789.238	0.99808	789.225	4.65714
789.72	0.98834	789.72	0.99811	789.72	0.9977	789.707	4.657
790.202	0.98831	790.202	0.99805	790.202	0.99735	790.189	4.65701
790.684	0.98822	790.684	0.99802	790.684	0.99707	790.672	4.65717
791.167	0.98804	791.167	0.99797	791.167	0.99684	791.154	4.65726
791.649	0.98773	791.649	0.99783	791.649	0.99658	791.636	4.65704
792.131	0.98732	792.131	0.99753	792.131	0.99623	792.118	4.65632
792.613	0.98686	792.613	0.99707	792.613	0.99574	792.6	4.65513
793.095	0.98643	793.095	0.99653	793.095	0.99515	793.082	4.65372
793.577	0.98611	793.577	0.99599	793.577	0.9945	793.564	4.65238
794.059	0.98593	794.059	0.99552	794.059	0.99386	794.046	4.65132
794.541	0.98584	794.541	0.99515	794.541	0.99328	794.528	4.65055
795.024	0.98576	795.024	0.99483	795.024	0.99275	795.011	4.64988
795.506	0.98559	795.506	0.99451	795.506	0.99224	795.493	4.64904
795.988	0.98527	795.988	0.99414	795.988	0.99171	795.975	4.64787
796.47	0.9848	796.47	0.99371	796.47	0.99115	796.457	4.6464
796.952	0.98424	796.952	0.99326	796.952	0.99059	796.939	4.64489
797.434	0.98372	797.434	0.99286	797.434	0.99008	797.421	4.64368
797.916	0.98332	797.916	0.99255	797.916	0.98964	797.903	4.64304
798.398	0.98309	798.398	0.99232	798.398	0.9893	798.385	4.64301
798.88	0.98301	798.88	0.99213	798.88	0.98901	798.867	4.64345
799.363	0.983	799.363	0.99189	799.363	0.98871	799.35	4.6441
799.845	0.98297	799.845	0.99155	799.845	0.98835	799.832	4.64477
800.327	0.98287	800.327	0.99111	800.327	0.98792	800.314	4.64544
800.809	0.98268	800.809	0.99062	800.809	0.98746	800.796	4.64627
801.291	0.98241	801.291	0.99017	801.291	0.98706	801.278	4.64748
801.773	0.9821	801.773	0.98982	801.773	0.98678	801.76	4.64918
802.255	0.98179	802.255	0.98957	802.255	0.98662	802.242	4.6513
802.737	0.98148	802.737	0.98938	802.737	0.98656	802.724	4.65356
803.22	0.98117	803.22	0.98916	803.22	0.98652	803.207	4.65561
803.702	0.98087	803.702	0.98886	803.702	0.98641	803.689	4.65722
804.184	0.9806	804.184	0.98846	804.184	0.9862	804.171	4.65836
804.666	0.98036	804.666	0.98801	804.666	0.98591	804.653	4.6592
805.148	0.98018	805.148	0.98756	805.148	0.98559	805.135	4.66003
805.63	0.98005	805.63	0.98718	805.63	0.98531	805.617	4.66104
806.112	0.9799	806.112	0.98686	806.112	0.9851	806.099	4.66225
806.595	0.97968	806.595	0.98655	806.595	0.98495	806.581	4.66348
807.077	0.97932	807.077	0.98619	807.077	0.98481	807.063	4.66446
807.559	0.97883	807.559	0.98572	807.559	0.98463	807.546	4.66503
808.041	0.97827	808.041	0.98515	808.041	0.98438	808.028	4.66521
808.523	0.97774	808.523	0.98457	808.523	0.9841	808.51	4.66524
809.005	0.97735	809.005	0.98406	809.005	0.98382	808.992	4.6654
809.487	0.97718	809.487	0.98369	809.487	0.98361	809.474	4.66591
809.969	0.97722	809.969	0.98348	809.969	0.98347	809.956	4.66677
810.452	0.97737	810.452	0.98337	810.452	0.98338	810.438	4.66777
810.934	0.97752	810.934	0.98328	810.934	0.98331	810.92	4.66864
811.416	0.97755	811.416	0.98311	811.416	0.98318	811.403	4.66918
811.898	0.9774	811.898	0.98284	811.898	0.98298	811.885	4.66938
812.38	0.97708	812.38	0.98248	812.38	0.98273	812.367	4.66942
812.862	0.97666	812.862	0.98208	812.862	0.98246	812.849	4.66955
813.344	0.97622	813.344	0.98168	813.344	0.9822	813.331	4.66993
813.826	0.97581	813.826	0.98129	813.826	0.98194	813.813	4.67053
814.308	0.97546	814.308	0.98088	814.308	0.98161	814.295	4.67112
814.791	0.97513	814.791	0.98037	814.791	0.98114	814.777	4.67143
815.273	0.97477	815.273	0.97971	815.273	0.98046	815.26	4.67128
815.755	0.97435	815.755	0.9789	815.755	0.97953	815.742	4.6707
816.237	0.97383	816.237	0.97797	816.237	0.9784	816.224	4.66992
816.719	0.9732	816.719	0.97698	816.719	0.97714	816.706	4.66921
817.201	0.97245	817.201	0.97598	817.201	0.9758	817.188	4.66876
817.683	0.97156	817.683	0.97496	817.683	0.97443	817.67	4.66851
818.165	0.9705	818.165	0.97387	818.165	0.97299	818.152	4.66823
818.648	0.96924	818.648	0.97262	818.648	0.9714	818.634	4.66758
819.13	0.9678	819.13	0.97115	819.13	0.9696	819.116	4.66631
819.612	0.9662	819.612	0.96944	819.612	0.96753	819.598	4.66441
820.094	0.9645	820.094	0.96752	820.094	0.96519	820.081	4.66206
820.576	0.96274	820.576	0.96543	820.576	0.9626	820.563	4.65952
821.058	0.96092	821.058	0.96321	821.058	0.95979	821.045	4.65697
821.54	0.95897	821.54	0.96084	821.54	0.95677	821.527	4.65439
822.023	0.95682	822.023	0.95827	822.023	0.95352	822.009	4.65154
822.505	0.95434	822.505	0.95542	822.505	0.94997	822.491	4.64812
822.987	0.9515	822.987	0.95224	822.987	0.9461	822.973	4.6439
823.469	0.94829	823.469	0.94872	823.469	0.94186	823.455	4.63888
823.951	0.94481	823.951	0.94492	823.951	0.93731	823.938	4.63325
824.433	0.94117	824.433	0.94093	824.433	0.9325	824.42	4.62735
824.915	0.93751	824.915	0.93685	824.915	0.92754	824.902	4.62142
825.397	0.93391	825.397	0.93276	825.397	0.92251	825.384	4.61559
825.88	0.93042	825.88	0.9287	825.88	0.91749	825.866	4.60985
826.362	0.92703	826.362	0.9247	826.362	0.91254	826.348	4.60408
826.844	0.92372	826.844	0.92076	826.844	0.90771	826.83	4.59824
827.326	0.92046	827.326	0.91689	827.326	0.90302	827.312	4.59242
827.808	0.91722	827.808	0.9131	827.808	0.89846	827.794	4.58679
828.29	0.91398	828.29	0.90936	828.29	0.89401	828.277	4.58152
828.772	0.9107	828.772	0.90564	828.772	0.88961	828.759	4.57664
829.254	0.90735	829.254	0.90185	829.254	0.88517	829.241	4.57199
829.736	0.90387	829.736	0.8979	829.736	0.88059	829.723	4.56729
830.219	0.90021	830.219	0.8937	830.219	0.87575	830.205	4.56222
830.701	0.89633	830.701	0.8892	830.701	0.87058	830.687	4.5566
831.183	0.89216	831.183	0.88436	831.183	0.86502	831.169	4.55045
831.665	0.88766	831.665	0.87919	831.665	0.85904	831.651	4.54394
832.147	0.88273	832.147	0.87364	832.147	0.85259	832.134	4.53722
832.629	0.87726	832.629	0.86764	832.629	0.8456	832.616	4.53032
833.111	0.87107	833.111	0.86104	833.111	0.83794	833.098	4.52297
833.593	0.86397	833.593	0.85363	833.593	0.82942	833.58	4.51469
834.076	0.85577	834.076	0.84517	834.076	0.81982	834.062	4.50489
834.558	0.8463	834.558	0.83544	834.558	0.80891	834.544	4.49303
835.04	0.83538	835.04	0.82422	835.04	0.79645	835.026	4.47873
835.522	0.82288	835.522	0.81133	835.522	0.78223	835.508	4.46174
836.004	0.80864	836.004	0.79662	836.004	0.76606	835.99	4.44185
836.486	0.7925	836.486	0.77995	836.486	0.74779	836.473	4.41878
836.968	0.77435	836.968	0.76122	836.968	0.72735	836.955	4.39212
837.45	0.75416	837.45	0.74044	837.45	0.7048	837.437	4.3615
837.933	0.73208	837.933	0.71777	837.933	0.68034	837.919	4.32675
838.415	0.70847	838.415	0.69361	838.415	0.65443	838.401	4.28821
838.897	0.68395	838.897	0.66856	838.897	0.62772	838.883	4.24681
839.379	0.65934	839.379	0.64346	839.379	0.60106	839.365	4.20407
839.861	0.63563	839.861	0.61929	839.861	0.57547	839.847	4.16197
840.343	0.61392	840.343	0.59717	840.343	0.55207	840.33	4.12267
840.825	0.59531	840.825	0.57821	840.825	0.53202	840.812	4.08828
841.307	0.5808	841.307	0.56344	841.307	0.51634	841.294	4.06066
841.79	0.57115	841.79	0.55363	841.79	0.50582	841.776	4.04116
842.272	0.5667	842.272	0.54918	842.272	0.50084	842.258	4.03051
842.754	0.56739	842.754	0.55004	842.754	0.50133	842.74	4.02873
843.236	0.57277	843.236	0.5558	843.236	0.50684	843.222	4.03521
843.718	0.58216	843.718	0.56579	843.718	0.51668	843.704	4.04888
844.2	0.59483	844.2	0.57924	844.2	0.53012	844.187	4.06841
844.682	0.61005	844.682	0.59539	844.682	0.54645	844.669	4.09241
845.164	0.62723	845.164	0.61356	845.164	0.56508	845.151	4.11958
845.646	0.64582	845.646	0.63315	845.646	0.58544	845.633	4.14878
846.129	0.66537	846.129	0.65361	846.129	0.60705	846.115	4.17909
846.611	0.68541	846.611	0.67448	846.611	0.62939	846.597	4.20983
847.093	0.70557	847.093	0.69534	847.093	0.65202	847.079	4.24053
847.575	0.72549	847.575	0.71588	847.575	0.67455	847.561	4.27086
848.057	0.74486	848.057	0.73585	848.057	0.69667	848.043	4.30045
848.539	0.76343	848.539	0.755	848.539	0.71809	848.525	4.3289
849.021	0.78092	849.021	0.77311	849.021	0.73854	849.008	4.35569
849.504	0.79711	849.504	0.78995	849.504	0.75774	849.49	4.38031
849.986	0.81179	849.986	0.8053	849.986	0.77543	849.972	4.40235
850.468	0.82485	850.468	0.81902	850.468	0.79137	850.454	4.42167
850.95	0.83627	850.95	0.83106	850.95	0.80547	850.936	4.43836
851.432	0.84615	851.432	0.84151	851.432	0.81775	851.418	4.4527
851.914	0.85467	851.914	0.8505	851.914	0.82833	851.9	4.465
852.396	0.862	852.396	0.85823	852.396	0.83741	852.382	4.47548
852.878	0.86834	852.878	0.86488	852.878	0.84518	852.865	4.48426
853.361	0.87384	853.361	0.87062	853.361	0.85184	853.347	4.49144
853.843	0.87863	853.843	0.87563	853.843	0.8576	853.829	4.49717
854.325	0.88286	854.325	0.88008	854.325	0.86265	854.311	4.50178
854.807	0.88668	854.807	0.88417	854.807	0.86723	854.793	4.50573
855.289	0.89025	855.289	0.8881	855.289	0.87157	855.275	4.50949
855.771	0.89373	855.771	0.892	855.771	0.87588	855.757	4.5134
856.253	0.89725	856.253	0.896	856.253	0.88031	856.239	4.51759
856.735	0.90087	856.735	0.90011	856.735	0.88493	856.721	4.52197
857.217	0.9046	857.217	0.9043	857.217	0.88973	857.204	4.52633
857.7	0.90843	857.7	0.90851	857.7	0.89462	857.686	4.53049
858.182	0.91228	858.182	0.91271	858.182	0.89952	858.168	4.53443
858.664	0.91612	858.664	0.91686	858.664	0.90437	858.65	4.53825
859.146	0.9199	859.146	0.92098	859.146	0.90914	859.132	4.54216
859.628	0.92357	859.628	0.92507	859.628	0.91383	859.614	4.5463
860.11	0.92711	860.11	0.92911	860.11	0.91843	860.096	4.55067
860.592	0.93046	860.592	0.93304	860.592	0.92291	860.578	4.55511
861.074	0.93359	861.074	0.93679	861.074	0.92722	861.061	4.5594
861.557	0.93647	861.557	0.94029	861.557	0.93132	861.543	4.56339
862.039	0.93915	862.039	0.94353	862.039	0.93516	862.025	4.56707
862.521	0.94166	862.521	0.94652	862.521	0.93876	862.507	4.57061
863.003	0.94409	863.003	0.94934	863.003	0.94217	862.989	4.57422
863.485	0.94647	863.485	0.95205	863.485	0.94544	863.471	4.57805
863.967	0.9488	863.967	0.95466	863.967	0.94862	863.953	4.58208
864.449	0.95103	864.449	0.95717	864.449	0.95166	864.435	4.58614
864.932	0.95309	864.932	0.95951	864.932	0.95454	864.918	4.58998
865.414	0.95492	865.414	0.96164	865.414	0.9572	865.4	4.59348
865.896	0.95651	865.896	0.96357	865.896	0.95963	865.882	4.59667
866.378	0.9579	866.378	0.96532	866.378	0.96184	866.364	4.59979
866.86	0.95917	866.86	0.96699	866.86	0.9639	866.846	4.60312
867.342	0.96038	867.342	0.96861	867.342	0.96588	867.328	4.60688
867.824	0.96155	867.824	0.97019	867.824	0.9678	867.81	4.61106
868.306	0.96266	868.306	0.97169	868.306	0.96964	868.292	4.61548
868.788	0.96367	868.788	0.97304	868.788	0.97133	868.774	4.61986
869.271	0.96453	869.271	0.9742	869.271	0.97282	869.256	4.62396
869.753	0.96522	869.753	0.97517	869.753	0.9741	869.739	4.62772
870.235	0.9658	870.235	0.97603	870.235	0.97521	870.221	4.63128
870.717	0.96635	870.717	0.97689	870.717	0.97626	870.703	4.63484
871.199	0.96693	871.199	0.97784	871.199	0.97733	871.185	4.63855
871.681	0.96762	871.681	0.97892	871.681	0.9785	871.667	4.64237
872.163	0.96841	872.163	0.98011	872.163	0.97977	872.149	4.64611
872.645	0.96928	872.645	0.98133	872.645	0.9811	872.631	4.6495
873.128	0.9702	873.128	0.98252	873.128	0.98243	873.114	4.65236
873.61	0.97115	873.61	0.98363	873.61	0.98371	873.596	4.65469
874.092	0.97213	874.092	0.98466	874.092	0.98493	874.078	4.65666
874.574	0.97314	874.574	0.98566	874.574	0.98611	874.56	4.65853
875.056	0.97419	875.056	0.98666	875.056	0.98726	875.042	4.66049
875.538	0.97524	875.538	0.98768	875.538	0.98838	875.524	4.66255
876.02	0.97623	876.02	0.98867	876.02	0.98943	876.006	4.66454
876.503	0.97711	876.503	0.98958	876.503	0.99035	876.488	4.66623
876.985	0.97785	876.985	0.99034	876.985	0.9911	876.97	4.66746
877.467	0.97846	877.467	0.99097	877.467	0.99169	877.452	4.66828
877.949	0.97899	877.949	0.99149	877.949	0.99216	877.935	4.66887
878.431	0.97954	878.431	0.99198	878.431	0.9926	878.417	4.6695
878.913	0.98014	878.913	0.99249	878.913	0.99308	878.899	4.67035
879.395	0.9808	879.395	0.99302	879.395	0.9936	879.381	4.67139
879.877	0.98147	879.877	0.99354	879.877	0.99412	879.863	4.67244
880.36	0.98206	880.36	0.99396	880.36	0.99458	880.345	4.67324
880.842	0.98251	880.842	0.99427	880.842	0.99489	880.827	4.67361
881.324	0.98281	881.324	0.99445	881.324	0.99504	881.309	4.67359
881.806	0.98298	881.806	0.99456	881.806	0.99507	881.792	4.67338
882.288	0.98312	882.288	0.9947	882.288	0.99506	882.274	4.67326
882.77	0.98329	882.77	0.99491	882.77	0.99509	882.756	4.67344
883.252	0.98352	883.252	0.99521	883.252	0.9952	883.238	4.67392
883.734	0.9838	883.734	0.99554	883.734	0.99537	883.72	4.67452
884.217	0.98409	884.217	0.99582	884.217	0.99556	884.202	4.67499
884.699	0.98434	884.699	0.99598	884.699	0.99569	884.684	4.67512
885.181	0.9845	885.181	0.996	885.181	0.99572	885.166	4.67493
885.663	0.98459	885.663	0.99593	885.663	0.99568	885.649	4.67459
886.145	0.98465	886.145	0.99584	886.145	0.99561	886.131	4.67435
886.627	0.98469	886.627	0.99579	886.627	0.99556	886.613	4.6744
887.109	0.98474	887.109	0.9958	887.109	0.99554	887.095	4.67473
887.591	0.98478	887.591	0.99584	887.591	0.99552	887.577	4.67519
888.073	0.98477	888.073	0.99585	888.073	0.99545	888.059	4.67555
888.556	0.9847	888.556	0.99578	888.556	0.99529	888.541	4.67563
889.038	0.98459	889.038	0.99561	889.038	0.99505	889.023	4.67546
889.52	0.98448	889.52	0.99539	889.52	0.99476	889.505	4.67519
890.002	0.98441	890.002	0.99517	890.002	0.99449	889.987	4.67507
890.484	0.9844	890.484	0.99502	890.484	0.9943	890.47	4.67523
890.966	0.98444	890.966	0.99492	890.966	0.99419	890.952	4.67566
891.448	0.98446	891.448	0.99484	891.448	0.99409	891.434	4.67615
891.931	0.98439	891.931	0.99471	891.931	0.99393	891.916	4.67646
892.413	0.98418	892.413	0.99447	892.413	0.99363	892.398	4.67642
892.895	0.98384	892.895	0.99411	892.895	0.99316	892.88	4.67603
893.377	0.98341	893.377	0.99368	893.377	0.99257	893.362	4.67549
893.859	0.983	893.859	0.99324	893.859	0.99192	893.845	4.67504
894.341	0.98264	894.341	0.99283	894.341	0.99131	894.327	4.67486
894.823	0.98237	894.823	0.99248	894.823	0.99077	894.809	4.67493
895.305	0.98215	895.305	0.99211	895.305	0.99028	895.291	4.67508
895.788	0.98191	895.788	0.99166	895.788	0.98977	895.773	4.67506
896.27	0.98158	896.27	0.99108	896.27	0.98918	896.255	4.67471
896.752	0.98114	896.752	0.99036	896.752	0.98847	896.737	4.67402
897.234	0.9806	897.234	0.98954	897.234	0.98763	897.219	4.67318
897.716	0.98001	897.716	0.9887	897.716	0.98671	897.701	4.67242
898.198	0.97941	898.198	0.98791	898.198	0.98576	898.183	4.67192
898.68	0.97882	898.68	0.98719	898.68	0.9848	898.666	4.67165
899.162	0.97823	899.162	0.98648	899.162	0.98382	899.148	4.67145
899.644	0.97762	899.644	0.98573	899.644	0.98278	899.63	4.67107
900.127	0.97694	900.127	0.98487	900.127	0.98163	900.112	4.67035
900.609	0.97619	900.609	0.98389	900.609	0.98036	900.594	4.66929
901.091	0.97538	901.091	0.98281	901.091	0.97902	901.076	4.66806
901.573	0.97456	901.573	0.98168	901.573	0.97765	901.558	4.6669
902.055	0.97375	902.055	0.98057	902.055	0.97631	902.04	4.66596
902.537	0.97293	902.537	0.97948	902.537	0.975	902.523	4.66526
903.019	0.97209	903.019	0.97839	903.019	0.97368	903.005	4.66462
903.501	0.97117	903.501	0.97726	903.501	0.9723	903.487	4.66383
903.984	0.97016	903.984	0.97603	903.984	0.97082	903.969	4.66274
904.466	0.96907	904.466	0.97471	904.466	0.96921	904.451	4.66135
904.948	0.96795	904.948	0.97335	904.948	0.96753	904.933	4.65984
905.43	0.96685	905.43	0.972	905.43	0.96585	905.415	4.65844
905.912	0.96581	905.912	0.9707	905.912	0.96422	905.897	4.65728
906.394	0.96484	906.394	0.96947	906.394	0.96268	906.38	4.65637
906.876	0.96389	906.876	0.96825	906.876	0.96121	906.862	4.65554
907.359	0.9629	907.359	0.96699	907.359	0.95974	907.344	4.65458
907.841	0.96184	907.841	0.96564	907.841	0.9582	907.826	4.65336
908.323	0.9607	908.323	0.96419	908.323	0.95658	908.308	4.6519
908.805	0.9595	908.805	0.96268	908.805	0.95487	908.79	4.65037
909.287	0.95831	909.287	0.96119	909.287	0.95312	909.272	4.64901
909.769	0.95716	909.769	0.95976	909.769	0.9514	909.754	4.64795
910.251	0.95608	910.251	0.9584	910.251	0.94973	910.236	4.64717
910.733	0.95505	910.733	0.9571	910.733	0.94813	910.719	4.64647
911.216	0.95402	911.216	0.95579	911.216	0.94655	911.201	4.64561
911.698	0.95294	911.698	0.95443	911.698	0.94496	911.683	4.64442
912.18	0.95179	912.18	0.95298	912.18	0.94334	912.165	4.64288
912.662	0.95057	912.662	0.95149	912.662	0.94167	912.647	4.64117
913.144	0.94931	913.144	0.94997	913.144	0.93999	913.129	4.6395
913.626	0.94804	913.626	0.94847	913.626	0.93831	913.611	4.63806
914.108	0.94675	914.108	0.94699	914.108	0.93662	914.093	4.63686
914.59	0.94543	914.59	0.94549	914.59	0.9349	914.576	4.63577
915.072	0.94406	915.072	0.94391	915.072	0.93309	915.058	4.6346
915.555	0.9426	915.555	0.94222	915.555	0.93115	915.54	4.63321
916.037	0.94106	916.037	0.94039	916.037	0.92908	916.022	4.63163
916.519	0.93946	916.519	0.93848	916.519	0.92693	916.504	4.63
917.001	0.93784	917.001	0.93652	917.001	0.92474	916.986	4.6285
917.483	0.93622	917.483	0.93458	917.483	0.92257	917.468	4.62726
917.965	0.9346	917.965	0.93266	917.965	0.92045	917.95	4.62624
918.447	0.93297	918.447	0.93073	918.447	0.91835	918.432	4.62527
918.929	0.93127	918.929	0.92875	918.929	0.91621	918.915	4.62409
919.412	0.92948	919.412	0.92666	919.412	0.91396	919.397	4.62255
919.894	0.92758	919.894	0.92442	919.894	0.91153	919.879	4.62063
920.376	0.92557	920.376	0.92205	920.376	0.90892	920.361	4.61847
920.858	0.92346	920.858	0.91954	920.858	0.90612	920.843	4.61625
921.34	0.92126	921.34	0.91692	921.34	0.90316	921.325	4.61408
921.822	0.91894	921.822	0.91417	921.822	0.90004	921.807	4.61192
922.304	0.91647	922.304	0.91126	922.304	0.89676	922.289	4.60961
922.787	0.9138	922.787	0.90815	922.787	0.89328	922.771	4.60691
923.269	0.91092	923.269	0.90482	923.269	0.88959	923.254	4.60369
923.751	0.90786	923.751	0.90132	923.751	0.88572	923.736	4.59998
924.233	0.90468	924.233	0.89772	924.233	0.88172	924.218	4.596
924.715	0.90148	924.715	0.89414	924.715	0.8777	924.7	4.59202
925.197	0.89837	925.197	0.89067	925.197	0.87377	925.182	4.58831
925.679	0.89541	925.679	0.8874	925.679	0.87003	925.664	4.58497
926.161	0.89263	926.161	0.88435	926.161	0.86652	926.146	4.58197
926.644	0.89001	926.644	0.88149	926.644	0.86325	926.628	4.57916
927.126	0.88749	927.126	0.87874	927.126	0.86015	927.111	4.57641
927.608	0.885	927.608	0.87601	927.608	0.85712	927.593	4.57366
928.09	0.88245	928.09	0.87323	928.09	0.85406	928.075	4.57092
928.572	0.87978	928.572	0.87031	928.572	0.85086	928.557	4.56824
929.054	0.87692	929.054	0.86721	929.054	0.84744	929.039	4.5656
929.536	0.87385	929.536	0.86389	929.536	0.84375	929.521	4.56288
930.018	0.87058	930.018	0.86037	930.018	0.83978	930.003	4.55991
930.5	0.86715	930.5	0.85667	930.5	0.83558	930.485	4.55654
930.983	0.86366	930.983	0.85289	930.983	0.83122	930.967	4.55274
931.465	0.8602	931.465	0.84914	931.465	0.82686	931.45	4.54868
931.947	0.8569	931.947	0.84555	931.947	0.82263	931.932	4.54467
932.429	0.85382	932.429	0.84223	932.429	0.81868	932.414	4.54106
932.911	0.85102	932.911	0.83924	932.911	0.8151	932.896	4.53809
933.393	0.84844	933.393	0.83655	933.393	0.81191	933.378	4.53581
933.875	0.84601	933.875	0.83407	933.875	0.809	933.86	4.53404
934.357	0.84358	934.357	0.83162	934.357	0.80622	934.342	4.53244
934.84	0.84099	934.84	0.82903	934.84	0.80333	934.824	4.53068
935.322	0.83811	935.322	0.8261	935.322	0.8001	935.307	4.52849
935.804	0.83483	935.804	0.82271	935.804	0.79636	935.789	4.52576
936.286	0.83109	936.286	0.81878	936.286	0.792	936.271	4.52245
936.768	0.82688	936.768	0.81428	936.768	0.78699	936.753	4.51857
937.25	0.8222	937.25	0.80923	937.25	0.78135	937.235	4.51405
937.732	0.81707	937.732	0.80367	937.732	0.77515	937.717	4.5088
938.215	0.81152	938.215	0.79763	938.215	0.76844	938.199	4.50268
938.697	0.80556	938.697	0.79116	938.697	0.76128	938.681	4.49562
939.179	0.79921	939.179	0.78431	939.179	0.7537	939.163	4.48768
939.661	0.79252	939.661	0.77713	939.661	0.74575	939.646	4.47901
940.143	0.78551	940.143	0.76966	940.143	0.73745	940.128	4.46979
940.625	0.77823	940.625	0.76197	940.625	0.72887	940.61	4.46018
941.107	0.77077	941.107	0.75411	941.107	0.72008	941.092	4.45025
941.589	0.76318	941.589	0.74616	941.589	0.71118	941.574	4.43999
942.072	0.75558	942.072	0.73819	942.072	0.70227	942.056	4.42936
942.554	0.74805	942.554	0.7303	942.554	0.69347	942.538	4.41843
943.036	0.7407	943.036	0.72257	943.036	0.68488	943.02	4.40737
943.518	0.73362	943.518	0.71513	943.518	0.67662	943.503	4.39648
944	0.72695	944	0.7081	944	0.66883	943.985	4.38616
944.482	0.7208	944.482	0.70164	944.482	0.66169	944.467	4.37675
944.964	0.71535	944.964	0.69592	944.964	0.65537	944.949	4.36853
945.446	0.71073	945.446	0.69108	945.446	0.65006	945.431	4.3617
945.928	0.70708	945.928	0.68724	945.928	0.64589	945.913	4.35637
946.411	0.70446	946.411	0.68447	946.411	0.64291	946.395	4.35261
946.893	0.70287	946.893	0.68277	946.893	0.64109	946.877	4.3505
947.375	0.70223	947.375	0.68207	947.375	0.64031	947.359	4.3501
947.857	0.70243	947.857	0.68226	947.857	0.64043	947.842	4.35143
948.339	0.7033	948.339	0.68319	948.339	0.64128	948.324	4.35439
948.821	0.70465	948.821	0.68472	948.821	0.64269	948.806	4.35877
949.303	0.7063	949.303	0.68663	949.303	0.64446	949.288	4.3642
949.785	0.70801	949.785	0.68872	949.785	0.64635	949.77	4.37023
950.268	0.70956	950.268	0.6907	950.268	0.6481	950.252	4.37643
950.75	0.71069	950.75	0.69234	950.75	0.6494	950.734	4.38244
951.232	0.71119	951.232	0.69339	951.232	0.65	951.216	4.38802
951.714	0.7109	951.714	0.69368	951.714	0.64966	951.698	4.39303
952.196	0.70972	952.196	0.69312	952.196	0.64825	952.181	4.39742
952.678	0.7076	952.678	0.69168	952.678	0.64573	952.663	4.40113
953.16	0.70456	953.16	0.68939	953.16	0.64213	953.145	4.40411
953.643	0.70063	953.643	0.68631	953.643	0.6375	953.627	4.40635
954.125	0.69585	954.125	0.68251	954.125	0.63192	954.109	4.40795
954.607	0.69027	954.607	0.67804	954.607	0.62546	954.591	4.40912
955.089	0.6839	955.089	0.67295	955.089	0.61818	955.073	4.41015
955.571	0.67679	955.571	0.66727	955.571	0.61014	955.555	4.4114
956.053	0.66897	956.053	0.66101	956.053	0.6014	956.038	4.41314
956.535	0.66045	956.535	0.6542	956.535	0.59202	956.52	4.41553
957.017	0.65127	957.017	0.6468	957.017	0.58205	957.002	4.41856
957.5	0.64141	957.5	0.63876	957.5	0.57149	957.484	4.42212
957.982	0.63084	957.982	0.62999	957.982	0.5603	957.966	4.42602
958.464	0.61952	958.464	0.62037	958.464	0.54841	958.448	4.4301
958.946	0.60742	958.946	0.60981	958.946	0.53579	958.93	4.43421
959.428	0.59461	959.428	0.59829	959.428	0.5225	959.412	4.43822
959.91	0.58129	959.91	0.5859	959.91	0.50875	959.894	4.44195
960.392	0.56785	960.392	0.57296	960.392	0.49497	960.377	4.44519
960.874	0.5549	960.874	0.55994	960.874	0.4818	960.859	4.44767
961.356	0.54317	961.356	0.54752	961.356	0.46999	961.341	4.44919
961.839	0.53349	961.839	0.53651	961.839	0.46038	961.823	4.44967
962.321	0.52664	962.321	0.52777	962.321	0.45377	962.305	4.44926
962.803	0.52333	962.803	0.52213	962.803	0.45088	962.787	4.44833
963.285	0.5241	963.285	0.52032	963.285	0.45226	963.269	4.44738
963.767	0.52932	963.767	0.52293	963.767	0.45834	963.751	4.44697
964.249	0.53912	964.249	0.53033	964.249	0.4693	964.234	4.44756
964.731	0.55336	964.731	0.54257	964.731	0.48506	964.716	4.44945
965.213	0.57158	965.213	0.55936	965.213	0.50522	965.198	4.45277
965.696	0.59307	965.696	0.58003	965.696	0.52904	965.68	4.45751
966.178	0.61687	966.178	0.60365	966.178	0.55553	966.162	4.46355
966.66	0.64197	966.66	0.62914	966.66	0.5836	966.644	4.4707
967.142	0.66739	967.142	0.65544	967.142	0.61219	967.126	4.47871
967.624	0.69233	967.624	0.68162	967.624	0.64041	967.608	4.48726
968.106	0.7162	968.106	0.70696	968.106	0.66757	968.091	4.49597
968.588	0.73855	968.588	0.73093	968.588	0.69316	968.573	4.50442
969.07	0.75912	969.07	0.75315	969.07	0.71684	969.055	4.51224
969.553	0.77777	969.553	0.77341	969.553	0.73839	969.537	4.51919
970.035	0.79444	970.035	0.79163	970.035	0.75773	970.019	4.52518
970.517	0.8092	970.517	0.80785	970.517	0.7749	970.501	4.5303
970.999	0.82219	970.999	0.8222	970.999	0.79005	970.983	4.53472
971.481	0.8336	971.481	0.83487	971.481	0.80338	971.465	4.53861
971.963	0.84365	971.963	0.84605	971.963	0.81513	971.947	4.54203
972.445	0.85251	972.445	0.85591	972.445	0.82551	972.429	4.54496
972.927	0.86034	972.927	0.86459	972.927	0.83467	972.912	4.54733
973.409	0.86726	973.409	0.8722	973.409	0.84274	973.394	4.5491
973.892	0.87336	973.892	0.87884	973.892	0.8498	973.876	4.55031
974.374	0.87872	974.374	0.88464	974.374	0.85596	974.358	4.55114
974.856	0.88345	974.856	0.88972	974.856	0.86133	974.84	4.55178
975.338	0.8876	975.338	0.8942	975.338	0.86601	975.322	4.55241
975.82	0.89125	975.82	0.89818	975.82	0.87013	975.804	4.55309
976.302	0.89444	976.302	0.90172	976.302	0.87375	976.286	4.55378
976.784	0.89722	976.784	0.90487	976.784	0.87695	976.769	4.55438
977.266	0.89961	977.266	0.90764	977.266	0.87975	977.251	4.55482
977.749	0.90168	977.749	0.91006	977.749	0.8822	977.733	4.55508
978.231	0.90347	978.231	0.91218	978.231	0.88434	978.215	4.55526
978.713	0.90506	978.713	0.91404	978.713	0.88624	978.697	4.55547
979.195	0.90649	979.195	0.91571	979.195	0.88794	979.179	4.55581
979.677	0.90779	979.677	0.9172	979.677	0.88949	979.661	4.55628
980.159	0.90897	980.159	0.91853	980.159	0.89088	980.143	4.5568
980.641	0.90999	980.641	0.91968	980.641	0.8921	980.625	4.55724
981.124	0.91084	981.124	0.92062	981.124	0.89312	981.108	4.55752
981.606	0.91151	981.606	0.92138	981.606	0.89394	981.59	4.55767
982.088	0.91202	982.088	0.92198	982.088	0.89458	982.072	4.55778
982.57	0.91241	982.57	0.92247	982.57	0.89509	982.554	4.55799
983.052	0.91274	983.052	0.9229	983.052	0.89552	983.036	4.55841
983.534	0.91303	983.534	0.92329	983.534	0.89592	983.518	4.55903
984.016	0.91329	984.016	0.92364	984.016	0.8963	984	4.55975
984.498	0.91351	984.498	0.92392	984.498	0.89664	984.482	4.56042
984.981	0.91367	984.981	0.92411	984.981	0.89688	984.965	4.56091
985.463	0.91374	985.463	0.92419	985.463	0.89699	985.447	4.56122
985.945	0.91372	985.945	0.92418	985.945	0.89698	985.929	4.56141
986.427	0.91364	986.427	0.92411	986.427	0.89685	986.411	4.56162
986.909	0.9135	986.909	0.92401	986.909	0.89665	986.893	4.56191
987.391	0.91333	987.391	0.92389	987.391	0.8964	987.375	4.5623
987.873	0.91311	987.873	0.92374	987.873	0.89612	987.857	4.56269
988.355	0.91286	988.355	0.92351	988.355	0.89579	988.339	4.56293
988.838	0.91254	988.838	0.92319	988.838	0.89539	988.822	4.56292
989.32	0.91216	989.32	0.92278	989.32	0.89489	989.304	4.56266
989.802	0.91173	989.802	0.92228	989.802	0.8943	989.786	4.56224
990.284	0.91125	990.284	0.92176	990.284	0.89362	990.268	4.56178
990.766	0.91074	990.766	0.92123	990.766	0.89286	990.75	4.56138
991.248	0.91019	991.248	0.92071	991.248	0.89204	991.232	4.56103
991.73	0.90959	991.73	0.92019	991.73	0.89114	991.714	4.56062
992.212	0.90892	992.212	0.91963	992.212	0.89013	992.196	4.56
992.695	0.90816	992.695	0.91898	992.695	0.889	992.678	4.55907
993.177	0.90733	993.177	0.91823	993.177	0.88774	993.16	4.55781
993.659	0.90643	993.659	0.9174	993.659	0.88638	993.643	4.55633
994.141	0.90551	994.141	0.91651	994.141	0.88495	994.125	4.55475
994.623	0.9046	994.623	0.91558	994.623	0.88348	994.607	4.55319
995.105	0.90368	995.105	0.91463	995.105	0.88201	995.089	4.55166
995.587	0.90275	995.587	0.91366	995.587	0.8805	995.571	4.55009
996.069	0.90177	996.069	0.91262	996.069	0.87892	996.053	4.54832
996.552	0.90071	996.552	0.91151	996.552	0.87723	996.535	4.54627
997.034	0.89954	997.034	0.91031	997.034	0.87538	997.018	4.54392
997.516	0.8983	997.516	0.90906	997.516	0.87339	997.5	4.54133
997.998	0.89699	997.998	0.90777	997.998	0.87128	997.982	4.53864
998.48	0.89567	998.48	0.90648	998.48	0.8691	998.464	4.53594
998.962	0.89434	998.962	0.90521	998.962	0.86688	998.946	4.53323
999.444	0.89302	999.444	0.90392	999.444	0.86464	999.428	4.53045
999.926	0.89169	999.926	0.90258	999.926	0.86237	999.91	4.52748
1000.41	0.89032	1000.41	0.90114	1000.41	0.86004	1000.39	4.52424
1000.89	0.88889	1000.89	0.89959	1000.89	0.85761	1000.87	4.52074
1001.37	0.88739	1001.37	0.89793	1001.37	0.85507	1001.36	4.51705
1001.86	0.88583	1001.86	0.89619	1001.86	0.85243	1001.84	4.5133
1002.34	0.88422	1002.34	0.89439	1002.34	0.84971	1002.32	4.50957
1002.82	0.88257	1002.82	0.89256	1002.82	0.84692	1002.8	4.50584
1003.3	0.88089	1003.3	0.89069	1003.3	0.84408	1003.28	4.50203
1003.78	0.87917	1003.78	0.88878	1003.78	0.84119	1003.77	4.49803
1004.27	0.8774	1004.27	0.88681	1004.27	0.83823	1004.25	4.49376
1004.75	0.87558	1004.75	0.88477	1004.75	0.83521	1004.73	4.48924
1005.23	0.87372	1005.23	0.88268	1005.23	0.83212	1005.21	4.48455
1005.71	0.87183	1005.71	0.88057	1005.71	0.82898	1005.7	4.47984
1006.19	0.86991	1006.19	0.87844	1006.19	0.82582	1006.18	4.47518
1006.68	0.86796	1006.68	0.87631	1006.68	0.82264	1006.66	4.47058
1007.16	0.86597	1007.16	0.87414	1007.16	0.81943	1007.14	4.46596
1007.64	0.86391	1007.64	0.87191	1007.64	0.81619	1007.62	4.46119
1008.12	0.86179	1008.12	0.86957	1008.12	0.81289	1008.11	4.45618
1008.61	0.8596	1008.61	0.86712	1008.61	0.80951	1008.59	4.45095
1009.09	0.85738	1009.09	0.86457	1009.09	0.80606	1009.07	4.44557
1009.57	0.85515	1009.57	0.86196	1009.57	0.80256	1009.55	4.44016
1010.05	0.85293	1010.05	0.85932	1010.05	0.79907	1010.03	4.43484
1010.53	0.85076	1010.53	0.85668	1010.53	0.79561	1010.52	4.42961
1011.01	0.84862	1011.01	0.85405	1011.01	0.79222	1011	4.42442
1011.5	0.84649	1011.5	0.85144	1011.5	0.78889	1011.48	4.41917
1011.98	0.84435	1011.98	0.84881	1011.98	0.7856	1011.96	4.41377
1012.46	0.84218	1012.46	0.84616	1012.46	0.78231	1012.45	4.40822
1012.94	0.83996	1012.94	0.84348	1012.94	0.77899	1012.93	4.40255
1013.43	0.83772	1013.43	0.84079	1013.43	0.77564	1013.41	4.39686
1013.91	0.83548	1013.91	0.8381	1013.91	0.77228	1013.89	4.3912
1014.39	0.83327	1014.39	0.83543	1014.39	0.76895	1014.37	4.38556
1014.87	0.8311	1014.87	0.83277	1014.87	0.76568	1014.86	4.37987
1015.35	0.82899	1015.35	0.83013	1015.35	0.7625	1015.34	4.37406
1015.84	0.82692	1015.84	0.8275	1015.84	0.75941	1015.82	4.36807
1016.32	0.82488	1016.32	0.82486	1016.32	0.7564	1016.3	4.36193
1016.8	0.82286	1016.8	0.82223	1016.8	0.75347	1016.78	4.35573
1017.28	0.82085	1017.28	0.81963	1017.28	0.75059	1017.27	4.34962
1017.76	0.81885	1017.76	0.81709	1017.76	0.74778	1017.75	4.34369
1018.25	0.81687	1018.25	0.81463	1018.25	0.74506	1018.23	4.338
1018.73	0.81493	1018.73	0.81226	1018.73	0.74243	1018.71	4.33253
1019.21	0.81303	1019.21	0.80998	1019.21	0.73989	1019.2	4.32723
1019.69	0.81117	1019.69	0.80775	1019.69	0.73743	1019.68	4.32207
1020.18	0.80935	1020.18	0.80558	1020.18	0.73504	1020.16	4.3171
1020.66	0.80758	1020.66	0.80344	1020.66	0.73271	1020.64	4.3124
1021.14	0.80585	1021.14	0.80135	1021.14	0.73044	1021.12	4.3081
1021.62	0.80416	1021.62	0.7993	1021.62	0.72827	1021.61	4.30431
1022.1	0.80253	1022.1	0.79731	1022.1	0.72622	1022.09	4.30105
1022.59	0.80094	1022.59	0.79539	1022.59	0.72432	1022.57	4.29833
1023.07	0.7994	1023.07	0.79353	1023.07	0.72258	1023.05	4.29608
1023.55	0.7979	1023.55	0.79172	1023.55	0.72096	1023.53	4.29427
1024.03	0.79645	1024.03	0.78997	1024.03	0.71944	1024.02	4.29289
1024.52	0.79505	1024.52	0.78827	1024.52	0.71798	1024.5	4.29201
1025	0.79372	1025	0.78666	1025	0.71657	1024.98	4.29169
1025.48	0.79249	1025.48	0.78516	1025.48	0.71523	1025.46	4.29197
1025.96	0.79139	1025.96	0.7838	1025.96	0.71402	1025.94	4.29284
1026.44	0.79041	1026.44	0.78258	1026.44	0.71297	1026.43	4.29422
1026.92	0.78955	1026.92	0.78151	1026.92	0.71212	1026.91	4.29597
1027.41	0.7888	1027.41	0.78055	1027.41	0.71146	1027.39	4.29799
1027.89	0.78811	1027.89	0.77968	1027.89	0.71095	1027.87	4.30024
1028.37	0.78746	1028.37	0.77887	1028.37	0.71055	1028.36	4.30273
1028.85	0.78684	1028.85	0.77811	1028.85	0.71023	1028.84	4.30551
1029.34	0.78626	1029.34	0.77741	1029.34	0.70996	1029.32	4.30861
1029.82	0.78574	1029.82	0.77677	1029.82	0.70977	1029.8	4.312
1030.3	0.78529	1030.3	0.77619	1030.3	0.70964	1030.28	4.3156
1030.78	0.78492	1030.78	0.77566	1030.78	0.7096	1030.77	4.31927
1031.27	0.78462	1031.27	0.77517	1031.27	0.70961	1031.25	4.32288
1031.75	0.78435	1031.75	0.7747	1031.75	0.70966	1031.73	4.3264
1032.23	0.7841	1032.23	0.77425	1032.23	0.70971	1032.21	4.32982
1032.71	0.78384	1032.71	0.77381	1032.71	0.70975	1032.69	4.33323
1033.19	0.78356	1033.19	0.77341	1033.19	0.70979	1033.18	4.33668
1033.67	0.78326	1033.67	0.77307	1033.67	0.70986	1033.66	4.34018
1034.16	0.78296	1034.16	0.77279	1034.16	0.70997	1034.14	4.3437
1034.64	0.78266	1034.64	0.77257	1034.64	0.71011	1034.62	4.34713
1035.12	0.78237	1035.12	0.77237	1035.12	0.71025	1035.11	4.35042
1035.6	0.78207	1035.6	0.77214	1035.6	0.71034	1035.59	4.35354
1036.09	0.78175	1036.09	0.77187	1036.09	0.71035	1036.07	4.35656
1036.57	0.78142	1036.57	0.77152	1036.57	0.71026	1036.55	4.35957
1037.05	0.78106	1037.05	0.77112	1037.05	0.71008	1037.03	4.36263
1037.53	0.78068	1037.53	0.77067	1037.53	0.70987	1037.52	4.36575
1038.01	0.78026	1038.01	0.77019	1038.01	0.70964	1038	4.36885
1038.5	0.77979	1038.5	0.76968	1038.5	0.70942	1038.48	4.37182
1038.98	0.77924	1038.98	0.76915	1038.98	0.70918	1038.96	4.37455
1039.46	0.77861	1039.46	0.76858	1039.46	0.70888	1039.44	4.37703
1039.94	0.77788	1039.94	0.76796	1039.94	0.70848	1039.93	4.3793
1040.42	0.77707	1040.42	0.76731	1040.42	0.70795	1040.41	4.38147
1040.91	0.7762	1040.91	0.76664	1040.91	0.70729	1040.89	4.38363
1041.39	0.77531	1041.39	0.76596	1041.39	0.70655	1041.37	4.3858
1041.87	0.77442	1041.87	0.76527	1041.87	0.70574	1041.85	4.38794
1042.35	0.77351	1042.35	0.76456	1042.35	0.70488	1042.34	4.38995
1042.84	0.77255	1042.84	0.76378	1042.84	0.70397	1042.82	4.39174
1043.32	0.7715	1043.32	0.76288	1043.32	0.70295	1043.3	4.39328
1043.8	0.7703	1043.8	0.76184	1043.8	0.7018	1043.78	4.39462
1044.28	0.76892	1044.28	0.76061	1044.28	0.70046	1044.27	4.39584
1044.76	0.76734	1044.76	0.7592	1044.76	0.69893	1044.75	4.397
1045.25	0.76558	1045.25	0.7576	1045.25	0.69721	1045.23	4.39807
1045.73	0.76363	1045.73	0.7558	1045.73	0.69528	1045.71	4.39896
1046.21	0.76151	1046.21	0.75379	1046.21	0.69313	1046.19	4.39953
1046.69	0.75919	1046.69	0.75153	1046.69	0.69073	1046.68	4.39966
1047.17	0.75663	1047.17	0.74899	1047.17	0.68803	1047.16	4.39931
1047.66	0.75379	1047.66	0.74611	1047.66	0.68497	1047.64	4.39851
1048.14	0.75062	1048.14	0.74286	1048.14	0.68153	1048.12	4.39733
1048.62	0.74707	1048.62	0.73924	1048.62	0.6777	1048.6	4.39581
1049.1	0.74312	1049.1	0.73521	1049.1	0.67349	1049.09	4.3939
1049.59	0.73874	1049.59	0.73076	1049.59	0.66889	1049.57	4.39149
1050.07	0.73392	1050.07	0.72586	1050.07	0.6639	1050.05	4.38839
1050.55	0.72861	1050.55	0.72044	1050.55	0.65845	1050.53	4.38444
1051.03	0.72278	1051.03	0.71445	1051.03	0.65247	1051.02	4.37955
1051.51	0.71635	1051.51	0.7078	1051.51	0.64584	1051.5	4.37369
1052	0.70926	1052	0.70042	1052	0.63849	1051.98	4.36685
1052.48	0.70144	1052.48	0.69225	1052.48	0.63034	1052.46	4.35895
1052.96	0.69282	1052.96	0.68326	1052.96	0.62138	1052.94	4.34986
1053.44	0.68335	1053.44	0.6734	1053.44	0.61159	1053.42	4.33931
1053.92	0.67298	1053.92	0.66265	1053.92	0.60094	1053.91	4.32702
1054.41	0.66164	1054.41	0.651	1054.41	0.5894	1054.39	4.31274
1054.89	0.64931	1054.89	0.63841	1054.89	0.57694	1054.87	4.29628
1055.37	0.63596	1055.37	0.62488	1055.37	0.56351	1055.35	4.27759
1055.85	0.62164	1055.85	0.61045	1055.85	0.54913	1055.84	4.25669
1056.34	0.6065	1056.34	0.59525	1056.34	0.53393	1056.32	4.23369
1056.82	0.59078	1056.82	0.57952	1056.82	0.51816	1056.8	4.20879
1057.3	0.57492	1057.3	0.56366	1057.3	0.50219	1057.28	4.18233
1057.78	0.55943	1057.78	0.54816	1057.78	0.48655	1057.76	4.15489
1058.26	0.54495	1058.26	0.53365	1058.26	0.47182	1058.25	4.12735
1058.75	0.53215	1058.75	0.5208	1058.75	0.45866	1058.73	4.10088
1059.23	0.52169	1059.23	0.51027	1059.23	0.44773	1059.21	4.07689
1059.71	0.5142	1059.71	0.5027	1059.71	0.43968	1059.69	4.05686
1060.19	0.5102	1060.19	0.49864	1060.19	0.43509	1060.17	4.04217
1060.67	0.51009	1060.67	0.49845	1060.67	0.43445	1060.66	4.03391
1061.16	0.51401	1061.16	0.50226	1061.16	0.43797	1061.14	4.03271
1061.64	0.52178	1061.64	0.50986	1061.64	0.44554	1061.62	4.0386
1062.12	0.53286	1062.12	0.52067	1062.12	0.45665	1062.1	4.05097
1062.6	0.54639	1062.6	0.53381	1062.6	0.47044	1062.59	4.06868
1063.09	0.56135	1063.09	0.54822	1063.09	0.48582	1063.07	4.09025
1063.57	0.57667	1063.57	0.56288	1063.57	0.50169	1063.55	4.11403
1064.05	0.59145	1064.05	0.57688	1064.05	0.51706	1064.03	4.13847
1064.53	0.605	1064.53	0.58958	1064.53	0.53121	1064.51	4.16224
1065.01	0.61687	1065.01	0.60056	1065.01	0.54364	1065	4.1843
1065.49	0.62686	1065.49	0.60964	1065.49	0.55409	1065.48	4.20395
1065.98	0.63492	1065.98	0.61679	1065.98	0.5625	1065.96	4.22082
1066.46	0.64113	1066.46	0.6221	1066.46	0.5689	1066.44	4.23487
1066.94	0.64566	1066.94	0.62573	1066.94	0.57342	1066.92	4.2463
1067.42	0.64871	1067.42	0.6279	1067.42	0.57628	1067.41	4.25546
1067.91	0.65051	1067.91	0.62883	1067.91	0.57773	1067.89	4.26273
1068.39	0.65131	1068.39	0.62876	1068.39	0.57802	1068.37	4.26842
1068.87	0.65129	1068.87	0.62791	1068.87	0.57741	1068.85	4.27277
1069.35	0.6506	1069.35	0.62643	1069.35	0.57609	1069.34	4.2759
1069.83	0.64933	1069.83	0.62443	1069.83	0.57416	1069.82	4.2779
1070.32	0.6475	1070.32	0.62194	1070.32	0.57167	1070.3	4.27887
1070.8	0.64512	1070.8	0.61898	1070.8	0.56863	1070.78	4.27895
1071.28	0.64217	1071.28	0.61555	1071.28	0.56504	1071.26	4.2783
1071.76	0.63869	1071.76	0.61166	1071.76	0.56094	1071.75	4.27705
1072.24	0.63477	1072.24	0.60737	1072.24	0.5564	1072.23	4.27531
1072.73	0.63051	1072.73	0.60276	1072.73	0.55153	1072.71	4.2731
1073.21	0.62599	1073.21	0.59791	1073.21	0.54642	1073.19	4.2704
1073.69	0.62128	1073.69	0.59285	1073.69	0.5411	1073.67	4.26721
1074.17	0.61639	1074.17	0.5876	1074.17	0.53556	1074.16	4.26357
1074.66	0.61127	1074.66	0.58211	1074.66	0.52977	1074.64	4.25954
1075.14	0.60587	1075.14	0.57637	1075.14	0.52367	1075.12	4.25522
1075.62	0.60016	1075.62	0.57036	1075.62	0.51726	1075.6	4.25068
1076.1	0.59412	1076.1	0.56411	1076.1	0.51057	1076.09	4.24594
1076.58	0.58779	1076.58	0.55768	1076.58	0.50367	1076.57	4.24096
1077.07	0.58123	1077.07	0.55111	1077.07	0.49662	1077.05	4.23568
1077.55	0.57446	1077.55	0.54443	1077.55	0.48942	1077.53	4.23003
1078.03	0.56746	1078.03	0.5376	1078.03	0.48204	1078.01	4.22401
1078.51	0.56021	1078.51	0.53057	1078.51	0.4744	1078.49	4.21763
1078.99	0.55265	1078.99	0.52328	1078.99	0.46645	1078.98	4.21096
1079.48	0.54477	1079.48	0.51569	1079.48	0.45817	1079.46	4.20406
1079.96	0.53659	1079.96	0.50785	1079.96	0.44963	1079.94	4.19694
1080.44	0.52816	1080.44	0.49984	1080.44	0.44092	1080.42	4.18959
1080.92	0.51957	1080.92	0.49174	1080.92	0.43216	1080.91	4.18198
1081.41	0.51085	1081.41	0.48361	1081.41	0.4234	1081.39	4.17407
1081.89	0.50201	1081.89	0.47546	1081.89	0.41461	1081.87	4.16589
1082.37	0.493	1082.37	0.46723	1082.37	0.40575	1082.35	4.15747
1082.85	0.48378	1082.85	0.45888	1082.85	0.39673	1082.83	4.14888
1083.33	0.47435	1083.33	0.4504	1083.33	0.38755	1083.32	4.14017
1083.82	0.46475	1083.82	0.44182	1083.82	0.37823	1083.8	4.13138
1084.3	0.45508	1084.3	0.43323	1084.3	0.3689	1084.28	4.12251
1084.78	0.44541	1084.78	0.42473	1084.78	0.35965	1084.76	4.11353
1085.26	0.4358	1085.26	0.41636	1085.26	0.35052	1085.24	4.10443
1085.74	0.42619	1085.74	0.40809	1085.74	0.34147	1085.73	4.09523
1086.23	0.4165	1086.23	0.39984	1086.23	0.33242	1086.21	4.08593
1086.71	0.40661	1086.71	0.39149	1086.71	0.32324	1086.69	4.07657
1087.19	0.39644	1087.19	0.38298	1087.19	0.31387	1087.17	4.06717
1087.67	0.386	1087.67	0.37429	1087.67	0.30435	1087.65	4.05773
1088.15	0.37537	1088.15	0.36549	1088.15	0.29476	1088.14	4.04823
1088.64	0.36463	1088.64	0.35664	1088.64	0.28517	1088.62	4.03862
1089.12	0.35381	1089.12	0.34777	1089.12	0.27563	1089.1	4.02885
1089.6	0.34288	1089.6	0.33883	1089.6	0.26606	1089.58	4.01888
1090.08	0.33172	1090.08	0.32973	1090.08	0.25634	1090.07	4.00868
1090.57	0.32022	1090.57	0.32038	1090.57	0.24636	1090.55	3.99825
1091.05	0.30831	1091.05	0.31074	1091.05	0.23606	1091.03	3.98761
1091.53	0.29601	1091.53	0.30087	1091.53	0.22552	1091.51	3.9768
1092.01	0.28347	1092.01	0.29087	1092.01	0.21488	1091.99	3.96586
1092.49	0.27083	1092.49	0.28088	1092.49	0.20428	1092.48	3.95484
1092.98	0.25819	1092.98	0.27096	1092.98	0.19383	1092.96	3.94377
1093.46	0.24557	1093.46	0.26107	1093.46	0.18349	1093.44	3.93267
1093.94	0.23291	1093.94	0.25109	1093.94	0.17316	1093.92	3.92151
1094.42	0.2201	1094.42	0.2409	1094.42	0.16273	1094.4	3.91031
1094.9	0.20711	1094.9	0.23041	1094.9	0.15216	1094.89	3.89904
1095.39	0.19402	1095.39	0.21967	1095.39	0.14156	1095.37	3.88772
1095.87	0.18099	1095.87	0.20882	1095.87	0.13109	1095.85	3.8764
1096.35	0.16823	1096.35	0.19803	1096.35	0.12098	1096.33	3.8651
1096.83	0.15589	1096.83	0.18743	1096.83	0.11135	1096.82	3.85385
1097.32	0.14402	1097.32	0.17704	1097.32	0.1022	1097.3	3.84265
1097.8	0.13256	1097.8	0.16681	1097.8	0.09345	1097.78	3.83143
1098.28	0.12142	1098.28	0.15664	1098.28	0.08497	1098.26	3.82012
1098.76	0.11059	1098.76	0.14648	1098.76	0.07673	1098.74	3.80863
1099.24	0.10014	1099.24	0.13638	1099.24	0.06879	1099.23	3.7969
1099.73	0.09025	1099.73	0.12649	1099.73	0.06132	1099.71	3.78486
1100.21	0.08111	1100.21	0.11694	1100.21	0.05449	1100.19	3.77245
1100.69	0.07281	1100.69	0.10783	1100.69	0.04838	1100.67	3.7596
1101.17	0.06529	1101.17	0.09911	1101.17	0.04293	1101.15	3.74619
1101.65	0.05838	1101.65	0.09067	1101.65	0.03796	1101.64	3.73209
1102.14	0.05186	1102.14	0.08235	1102.14	0.03329	1102.12	3.71717
1102.62	0.04559	1102.62	0.07409	1102.62	0.0288	1102.6	3.70134
1103.1	0.03957	1103.1	0.06596	1103.1	0.02452	1103.08	3.68455
1103.58	0.0339	1103.58	0.05812	1103.58	0.02058	1103.57	3.66686
1104.07	0.02873	1104.07	0.05077	1104.07	0.01712	1104.05	3.64833
1104.55	0.02415	1104.55	0.04404	1104.55	0.01419	1104.53	3.62911
1105.03	0.0201	1105.03	0.03792	1105.03	0.01172	1105.01	3.60932
1105.51	0.01643	1105.51	0.03231	1105.51	0.00952	1105.49	3.58914
1105.99	0.01299	1105.99	0.02708	1105.99	0.00743	1105.98	3.56881
1106.48	0.00971	1106.48	0.02217	1106.48	0.00538	1106.46	3.54867
1106.96	0.00667	1106.96	0.01765	1106.96	0.00343	1106.94	3.52921
1107.44	0.00405	1107.44	0.01367	1107.44	0.00179	1107.42	3.51094
1107.92	0.00206	1107.92	0.01037	1107.92	0.000635044	1107.9	3.49434
1108.4	0.000784738	1108.4	0.00782	1108.4	6.20514e-05	1108.39	3.47969
1108.89	0.000166851	1108.89	0.00593	1108.89	0	1108.87	3.46701
1109.37	0	1109.37	0.00449	1109.37	0.000255352	1109.35	3.45605
1109.85	4.64928e-05	1109.85	0.00327	1109.85	0.000611105	1109.83	3.44638
1110.33	0.00015117	1110.33	0.00214	1110.33	0.000937679	1110.32	3.43753
1110.82	0.000309769	1110.82	0.00112	1110.82	0.00125	1110.8	3.42912
1111.3	0.000652	1111.3	0.000344815	1111.3	0.00168	1111.28	3.42095
1111.78	0.00136	1111.78	0	1111.78	0.00238	1111.76	3.41296
1112.26	0.00254	1112.26	0.000200831	1112.26	0.00345	1112.24	3.4052
1112.74	0.00422	1112.74	0.000950423	1112.74	0.00487	1112.72	3.39778
1113.23	0.00629	1113.23	0.00216	1113.23	0.00651	1113.21	3.3908
1113.71	0.00868	1113.71	0.00375	1113.71	0.00828	1113.69	3.38444
1114.19	0.01137	1114.19	0.0057	1114.19	0.01017	1114.17	3.37888
1114.67	0.01448	1114.67	0.00816	1114.67	0.0123	1114.65	3.37441
1115.15	0.01824	1115.15	0.01133	1115.15	0.01491	1115.14	3.37132
1115.64	0.02283	1115.64	0.01542	1115.64	0.0182	1115.62	3.36985
1116.12	0.02837	1116.12	0.02051	1116.12	0.02226	1116.1	3.37008
1116.6	0.03474	1116.6	0.02651	1116.6	0.02701	1116.58	3.37193
1117.08	0.04173	1117.08	0.03318	1117.08	0.03225	1117.07	3.37517
1117.57	0.04908	1117.57	0.04027	1117.57	0.03774	1117.55	3.37951
1118.05	0.05658	1118.05	0.04758	1118.05	0.04332	1118.03	3.38474
1118.53	0.06418	1118.53	0.05504	1118.53	0.04895	1118.51	3.39078
1119.01	0.07191	1119.01	0.06269	1119.01	0.05469	1118.99	3.39765
1119.49	0.07989	1119.49	0.07063	1119.49	0.06065	1119.47	3.40546
1119.97	0.08814	1119.97	0.07888	1119.97	0.06685	1119.96	3.41432
1120.46	0.09666	1120.46	0.08743	1120.46	0.07325	1120.44	3.42427
1120.94	0.10538	1120.94	0.09621	1120.94	0.07977	1120.92	3.43534
1121.42	0.11428	1121.42	0.10521	1121.42	0.08636	1121.4	3.4476
1121.9	0.12344	1121.9	0.11451	1121.9	0.09311	1121.89	3.46117
1122.39	0.1331	1122.39	0.12433	1122.39	0.10023	1122.37	3.47627
1122.87	0.14358	1122.87	0.13496	1122.87	0.10805	1122.85	3.49316
1123.35	0.15514	1123.35	0.14663	1123.35	0.11686	1123.33	3.512
1123.83	0.16794	1123.83	0.15944	1123.83	0.12684	1123.81	3.53279
1124.32	0.18194	1124.32	0.17333	1124.32	0.13798	1124.3	3.55535
1124.8	0.19696	1124.8	0.18807	1124.8	0.15014	1124.78	3.57931
1125.28	0.21272	1125.28	0.20341	1125.28	0.16312	1125.26	3.60425
1125.76	0.22902	1125.76	0.21912	1125.76	0.17675	1125.74	3.62975
1126.24	0.24568	1126.24	0.23505	1126.24	0.19093	1126.22	3.65545
1126.72	0.26262	1126.72	0.25113	1126.72	0.20559	1126.71	3.68105
1127.21	0.2797	1127.21	0.26726	1127.21	0.22064	1127.19	3.70624
1127.69	0.29677	1127.69	0.28329	1127.69	0.23589	1127.67	3.73071
1128.17	0.31355	1128.17	0.29899	1128.17	0.25109	1128.15	3.75417
1128.65	0.32977	1128.65	0.31411	1128.65	0.26593	1128.63	3.77633
1129.14	0.34518	1129.14	0.32843	1129.14	0.28016	1129.12	3.79702
1129.62	0.35963	1129.62	0.34184	1129.62	0.29361	1129.6	3.81614
1130.1	0.3731	1130.1	0.35434	1130.1	0.30629	1130.08	3.83372
1130.58	0.38567	1130.58	0.36602	1130.58	0.31826	1130.56	3.84982
1131.06	0.39745	1131.06	0.37698	1131.06	0.32961	1131.05	3.86455
1131.55	0.40851	1131.55	0.38731	1131.55	0.34041	1131.53	3.87799
1132.03	0.41888	1132.03	0.397	1132.03	0.35063	1132.01	3.8902
1132.51	0.42854	1132.51	0.40603	1132.51	0.36022	1132.49	3.90125
1132.99	0.43746	1132.99	0.41437	1132.99	0.36913	1132.97	3.91118
1133.47	0.44561	1133.47	0.42201	1133.47	0.37734	1133.46	3.92005
1133.96	0.45303	1133.96	0.42899	1133.96	0.3849	1133.94	3.92789
1134.44	0.45974	1134.44	0.43534	1134.44	0.39184	1134.42	3.9347
1134.92	0.46573	1134.92	0.44107	1134.92	0.39818	1134.9	3.94042
1135.4	0.47093	1135.4	0.44612	1135.4	0.40384	1135.38	3.94492
1135.88	0.47522	1135.88	0.45034	1135.88	0.40867	1135.87	3.94806
1136.37	0.47841	1136.37	0.45357	1136.37	0.41248	1136.35	3.94971
1136.85	0.48036	1136.85	0.45564	1136.85	0.41511	1136.83	3.94973
1137.33	0.48097	1137.33	0.45645	1137.33	0.41642	1137.31	3.94805
1137.81	0.48021	1137.81	0.45596	1137.81	0.4164	1137.8	3.94461
1138.3	0.47813	1138.3	0.45422	1138.3	0.41506	1138.28	3.93939
1138.78	0.47478	1138.78	0.45127	1138.78	0.41245	1138.76	3.9324
1139.26	0.47026	1139.26	0.44719	1139.26	0.4086	1139.24	3.92367
1139.74	0.46461	1139.74	0.44206	1139.74	0.40356	1139.72	3.9133
1140.22	0.45793	1140.22	0.43598	1140.22	0.39738	1140.21	3.9015
1140.71	0.45038	1140.71	0.42912	1140.71	0.39021	1140.69	3.8886
1141.19	0.44222	1141.19	0.42176	1141.19	0.38229	1141.17	3.87502
1141.67	0.4338	1141.67	0.41426	1141.67	0.37402	1141.65	3.8613
1142.15	0.42555	1142.15	0.40702	1142.15	0.36583	1142.13	3.84802
1142.63	0.41784	1142.63	0.4004	1142.63	0.35813	1142.62	3.83568
1143.12	0.41096	1143.12	0.39464	1143.12	0.35121	1143.1	3.82465
1143.6	0.40499	1143.6	0.38979	1143.6	0.34519	1143.58	3.81508
1144.08	0.39985	1144.08	0.38574	1144.08	0.33999	1144.06	3.80691
1144.56	0.39535	1144.56	0.38227	1144.56	0.33544	1144.55	3.79987
1145.05	0.39126	1145.05	0.37916	1145.05	0.33133	1145.03	3.79362
1145.53	0.3874	1145.53	0.37623	1145.53	0.32748	1145.51	3.7878
1146.01	0.38368	1146.01	0.37339	1146.01	0.32379	1145.99	3.78215
1146.49	0.38011	1146.49	0.37066	1146.49	0.32023	1146.47	3.77654
1146.97	0.37674	1146.97	0.3681	1146.97	0.31679	1146.96	3.77105
1147.46	0.37368	1147.46	0.36581	1147.46	0.31352	1147.44	3.76589
1147.94	0.37111	1147.94	0.36397	1147.94	0.31052	1147.92	3.76148
1148.42	0.36928	1148.42	0.36283	1148.42	0.308	1148.4	3.75838
1148.9	0.36852	1148.9	0.36274	1148.9	0.30629	1148.88	3.75721
1149.38	0.36924	1149.38	0.36409	1149.38	0.30579	1149.37	3.75864
1149.87	0.37181	1149.87	0.36727	1149.87	0.30695	1149.85	3.76321
1150.35	0.37652	1150.35	0.37256	1150.35	0.31011	1150.33	3.77125
1150.83	0.38347	1150.83	0.38004	1150.83	0.31545	1150.81	3.78279
1151.31	0.39253	1151.31	0.38958	1151.31	0.32289	1151.3	3.79756
1151.8	0.40337	1151.8	0.40083	1151.8	0.33218	1151.78	3.81498
1152.28	0.41556	1152.28	0.41339	1152.28	0.34296	1152.26	3.83437
1152.76	0.42866	1152.76	0.4268	1152.76	0.35481	1152.74	3.85497
1153.24	0.44231	1153.24	0.4407	1153.24	0.3674	1153.22	3.87608
1153.72	0.45618	1153.72	0.45477	1153.72	0.3804	1153.7	3.89709
1154.21	0.47003	1154.21	0.46876	1154.21	0.39355	1154.19	3.91748
1154.69	0.48363	1154.69	0.48244	1154.69	0.40656	1154.67	3.93687
1155.17	0.49676	1155.17	0.49561	1155.17	0.41918	1155.15	3.95498
1155.65	0.50925	1155.65	0.50813	1155.65	0.43119	1155.63	3.97167
1156.13	0.52098	1156.13	0.51991	1156.13	0.44247	1156.12	3.98691
1156.62	0.53194	1156.62	0.53096	1156.62	0.45296	1156.6	4.00079
1157.1	0.54217	1157.1	0.54134	1157.1	0.46275	1157.08	4.01342
1157.58	0.55176	1157.58	0.55114	1157.58	0.47192	1157.56	4.02494
1158.06	0.56081	1158.06	0.56045	1158.06	0.48059	1158.05	4.03545
1158.55	0.5694	1158.55	0.56931	1158.55	0.48881	1158.53	4.04503
1159.03	0.57754	1159.03	0.57772	1159.03	0.49659	1159.01	4.05375
1159.51	0.58525	1159.51	0.58565	1159.51	0.5039	1159.49	4.06165
1159.99	0.59252	1159.99	0.5931	1159.99	0.51073	1159.97	4.06883
1160.47	0.59937	1160.47	0.60009	1160.47	0.5171	1160.45	4.07534
1160.96	0.60585	1160.96	0.60669	1160.96	0.52309	1160.94	4.08129
1161.44	0.61203	1161.44	0.61296	1161.44	0.52877	1161.42	4.08671
1161.92	0.61793	1161.92	0.61896	1161.92	0.53422	1161.9	4.09166
1162.4	0.62359	1162.4	0.62473	1162.4	0.53944	1162.38	4.09614
1162.88	0.62898	1162.88	0.63024	1162.88	0.54442	1162.87	4.10018
1163.37	0.63409	1163.37	0.63548	1163.37	0.54911	1163.35	4.10382
1163.85	0.63889	1163.85	0.64044	1163.85	0.55347	1163.83	4.1071
1164.33	0.64341	1164.33	0.64512	1164.33	0.55753	1164.31	4.1101
1164.81	0.64769	1164.81	0.64955	1164.81	0.56133	1164.79	4.11285
1165.3	0.6518	1165.3	0.65379	1165.3	0.56493	1165.28	4.11539
1165.78	0.65576	1165.78	0.65784	1165.78	0.5684	1165.76	4.11771
1166.26	0.6596	1166.26	0.66172	1166.26	0.57174	1166.24	4.1198
1166.74	0.66328	1166.74	0.66539	1166.74	0.57493	1166.72	4.12163
1167.22	0.66676	1167.22	0.66884	1167.22	0.57792	1167.2	4.12322
1167.71	0.67	1167.71	0.67204	1167.71	0.58067	1167.69	4.12458
1168.19	0.673	1168.19	0.67501	1168.19	0.58318	1168.17	4.12574
1168.67	0.67578	1168.67	0.67779	1168.67	0.58548	1168.65	4.12673
1169.15	0.67838	1169.15	0.68041	1169.15	0.58761	1169.13	4.12755
1169.63	0.68085	1169.63	0.68291	1169.63	0.5896	1169.62	4.12818
1170.12	0.6832	1170.12	0.68527	1170.12	0.59145	1170.1	4.12859
1170.6	0.68542	1170.6	0.68749	1170.6	0.59312	1170.58	4.12877
1171.08	0.68749	1171.08	0.68952	1171.08	0.59457	1171.06	4.12872
1171.56	0.68938	1171.56	0.69134	1171.56	0.59577	1171.54	4.12849
1172.05	0.69109	1172.05	0.69296	1172.05	0.59674	1172.03	4.12813
1172.53	0.69261	1172.53	0.69439	1172.53	0.5975	1172.51	4.12768
1173.01	0.69398	1173.01	0.69566	1173.01	0.59811	1172.99	4.12717
1173.49	0.69522	1173.49	0.69678	1173.49	0.59861	1173.47	4.12661
1173.97	0.69632	1173.97	0.69775	1173.97	0.59901	1173.95	4.12599
1174.46	0.69731	1174.46	0.69856	1174.46	0.5993	1174.44	4.1253
1174.94	0.69818	1174.94	0.69919	1174.94	0.59943	1174.92	4.12452
1175.42	0.69892	1175.42	0.69967	1175.42	0.59942	1175.4	4.12369
1175.9	0.69955	1175.9	0.70001	1175.9	0.59928	1175.88	4.12282
1176.38	0.70011	1176.38	0.70025	1176.38	0.59906	1176.37	4.12194
1176.87	0.70062	1176.87	0.70045	1176.87	0.59884	1176.85	4.12107
1177.35	0.70111	1177.35	0.70064	1177.35	0.59867	1177.33	4.1202
1177.83	0.70158	1177.83	0.70084	1177.83	0.59858	1177.81	4.11935
1178.31	0.70204	1178.31	0.70105	1178.31	0.59854	1178.29	4.11852
1178.8	0.70251	1178.8	0.70127	1178.8	0.59856	1178.78	4.11775
1179.28	0.703	1179.28	0.70153	1179.28	0.59863	1179.26	4.11709
1179.76	0.70357	1179.76	0.70185	1179.76	0.59878	1179.74	4.1166
1180.24	0.70428	1180.24	0.70227	1180.24	0.59907	1180.22	4.1163
1180.72	0.70518	1180.72	0.70282	1180.72	0.59955	1180.7	4.1162
1181.2	0.7063	1181.2	0.70352	1181.2	0.60026	1181.19	4.11627
1181.69	0.70761	1181.69	0.70435	1181.69	0.60118	1181.67	4.11645
1182.17	0.70905	1182.17	0.70526	1182.17	0.60226	1182.15	4.11669
1182.65	0.71053	1182.65	0.7062	1182.65	0.60339	1182.63	4.11693
1183.13	0.71198	1183.13	0.70713	1183.13	0.60451	1183.12	4.11716
1183.62	0.71335	1183.62	0.70804	1183.62	0.60557	1183.6	4.11737
1184.1	0.71462	1184.1	0.70892	1184.1	0.60656	1184.08	4.11756
1184.58	0.71579	1184.58	0.70979	1184.58	0.6075	1184.56	4.11771
1185.06	0.71688	1185.06	0.71065	1185.06	0.60838	1185.04	4.11781
1185.54	0.71789	1185.54	0.71147	1185.54	0.60918	1185.53	4.1178
1186.03	0.71881	1186.03	0.71221	1186.03	0.60987	1186.01	4.11767
1186.51	0.71963	1186.51	0.71284	1186.51	0.61039	1186.49	4.11739
1186.99	0.72033	1186.99	0.71334	1186.99	0.61071	1186.97	4.11698
1187.47	0.72091	1187.47	0.71369	1187.47	0.61084	1187.45	4.11644
1187.95	0.72138	1187.95	0.71394	1187.95	0.61079	1187.94	4.1158
1188.44	0.72176	1188.44	0.71408	1188.44	0.61063	1188.42	4.11506
1188.92	0.72207	1188.92	0.71416	1188.92	0.61037	1188.9	4.11421
1189.4	0.72229	1189.4	0.71415	1189.4	0.61	1189.38	4.11322
1189.88	0.72243	1189.88	0.71406	1189.88	0.6095	1189.86	4.11207
1190.37	0.72247	1190.37	0.71386	1190.37	0.60882	1190.35	4.11077
1190.85	0.72241	1190.85	0.71356	1190.85	0.60794	1190.83	4.10931
1191.33	0.72228	1191.33	0.71318	1191.33	0.60687	1191.31	4.10773
1191.81	0.72209	1191.81	0.71273	1191.81	0.60567	1191.79	4.10605
1192.29	0.72189	1192.29	0.71226	1192.29	0.60438	1192.28	4.10429
1192.78	0.72169	1192.78	0.71177	1192.78	0.60306	1192.76	4.10245
1193.26	0.72149	1193.26	0.71125	1193.26	0.60173	1193.24	4.10052
1193.74	0.72128	1193.74	0.7107	1193.74	0.60036	1193.72	4.09849
1194.22	0.72103	1194.22	0.71009	1194.22	0.59894	1194.2	4.09637
1194.7	0.72073	1194.7	0.70941	1194.7	0.59742	1194.68	4.09418
1195.19	0.72039	1195.19	0.70867	1195.19	0.59584	1195.17	4.09193
1195.67	0.72003	1195.67	0.70792	1195.67	0.59421	1195.65	4.08966
1196.15	0.7197	1196.15	0.70718	1196.15	0.59261	1196.13	4.08738
1196.63	0.71941	1196.63	0.70649	1196.63	0.59107	1196.61	4.08511
1197.12	0.71918	1197.12	0.70584	1197.12	0.58961	1197.1	4.08285
1197.6	0.71899	1197.6	0.70522	1197.6	0.58821	1197.58	4.08062
1198.08	0.71883	1198.08	0.70464	1198.08	0.58686	1198.06	4.07844
1198.56	0.71868	1198.56	0.70407	1198.56	0.58553	1198.54	4.07637
1199.04	0.71854	1199.04	0.70354	1199.04	0.58423	1199.02	4.07446
1199.53	0.71842	1199.53	0.70308	1199.53	0.583	1199.51	4.07277
1200.01	0.71836	1200.01	0.70269	1200.01	0.58189	1199.99	4.07137
1200.49	0.71838	1200.49	0.70241	1200.49	0.58093	1200.47	4.07028
1200.97	0.71846	1200.97	0.70221	1200.97	0.58011	1200.95	4.06952
1201.45	0.71861	1201.45	0.70207	1201.45	0.57938	1201.43	4.06909
1201.94	0.7188	1201.94	0.70194	1201.94	0.57872	1201.92	4.06899
1202.42	0.719	1202.42	0.70183	1202.42	0.57806	1202.4	4.06921
1202.9	0.71922	1202.9	0.70172	1202.9	0.57743	1202.88	4.06977
1203.38	0.71947	1203.38	0.70164	1203.38	0.57685	1203.36	4.07064
1203.87	0.71977	1203.87	0.70161	1203.87	0.57637	1203.85	4.07181
1204.35	0.72012	1204.35	0.70166	1204.35	0.57603	1204.33	4.07322
1204.83	0.72051	1204.83	0.70177	1204.83	0.57583	1204.81	4.0748
1205.31	0.72094	1205.31	0.70192	1205.31	0.57574	1205.29	4.07647
1205.79	0.72138	1205.79	0.70209	1205.79	0.57568	1205.77	4.07817
1206.28	0.72182	1206.28	0.70228	1206.28	0.57564	1206.26	4.07989
1206.76	0.72227	1206.76	0.70249	1206.76	0.57559	1206.74	4.08163
1207.24	0.72274	1207.24	0.70274	1207.24	0.57557	1207.22	4.08339
1207.72	0.72327	1207.72	0.70306	1207.72	0.57564	1207.7	4.08519
1208.2	0.72386	1208.2	0.70345	1208.2	0.57583	1208.18	4.08701
1208.69	0.72451	1208.69	0.70391	1208.69	0.57614	1208.67	4.08881
1209.17	0.72519	1209.17	0.70439	1209.17	0.57654	1209.15	4.09056
1209.65	0.72587	1209.65	0.70486	1209.65	0.57699	1209.63	4.09223
1210.13	0.72654	1210.13	0.70531	1210.13	0.57744	1210.11	4.09381
1210.62	0.7272	1210.62	0.70575	1210.62	0.57791	1210.6	4.09533
1211.1	0.72786	1211.1	0.70622	1211.1	0.57841	1211.08	4.09681
1211.58	0.72857	1211.58	0.70673	1211.58	0.57899	1211.56	4.09827
1212.06	0.72932	1212.06	0.70733	1212.06	0.57968	1212.04	4.09971
1212.54	0.73013	1212.54	0.708	1212.54	0.58049	1212.52	4.10111
1213.03	0.73097	1213.03	0.70872	1213.03	0.58137	1213.01	4.10247
1213.51	0.73181	1213.51	0.70947	1213.51	0.58227	1213.49	4.10378
1213.99	0.73264	1213.99	0.71023	1213.99	0.58318	1213.97	4.10505
1214.47	0.73344	1214.47	0.711	1214.47	0.58408	1214.45	4.10629
1214.95	0.73425	1214.95	0.7118	1214.95	0.58503	1214.93	4.10755
1215.44	0.73507	1215.44	0.71264	1215.44	0.58606	1215.42	4.10883
1215.92	0.73591	1215.92	0.71352	1215.92	0.58722	1215.9	4.11015
1216.4	0.73678	1216.4	0.71445	1216.4	0.58848	1216.38	4.11148
1216.88	0.73766	1216.88	0.71538	1216.88	0.5898	1216.86	4.1128
1217.37	0.73852	1217.37	0.71629	1217.37	0.59114	1217.35	4.11409
1217.85	0.73936	1217.85	0.71718	1217.85	0.59244	1217.83	4.11537
1218.33	0.74018	1218.33	0.71804	1218.33	0.59371	1218.31	4.11663
1218.81	0.74099	1218.81	0.7189	1218.81	0.59499	1218.79	4.11789
1219.29	0.74181	1219.29	0.71977	1219.29	0.5963	1219.27	4.11913
1219.78	0.74264	1219.78	0.72066	1219.78	0.59769	1219.76	4.12035
1220.26	0.74346	1220.26	0.72155	1220.26	0.59915	1220.24	4.12151
1220.74	0.74425	1220.74	0.72241	1220.74	0.60064	1220.72	4.12257
1221.22	0.74498	1221.22	0.72319	1221.22	0.6021	1221.2	4.12353
1221.7	0.74563	1221.7	0.72389	1221.7	0.60348	1221.68	4.12439
1222.19	0.74622	1222.19	0.7245	1222.19	0.60478	1222.17	4.12517
1222.67	0.74673	1222.67	0.72504	1222.67	0.60599	1222.65	4.12587
1223.15	0.74718	1223.15	0.72549	1223.15	0.60715	1223.13	4.12651
1223.63	0.74756	1223.63	0.72586	1223.63	0.60826	1223.61	4.12704
1224.11	0.74782	1224.11	0.7261	1224.11	0.60928	1224.09	4.12741
1224.6	0.74792	1224.6	0.72618	1224.6	0.61015	1224.58	4.12757
1225.08	0.74779	1225.08	0.72603	1225.08	0.6108	1225.06	4.12746
1225.56	0.74738	1225.56	0.72562	1225.56	0.61115	1225.54	4.12705
1226.04	0.74665	1226.04	0.72491	1226.04	0.61116	1226.02	4.12628
1226.53	0.74554	1226.53	0.72385	1226.53	0.61079	1226.51	4.1251
1227.01	0.74399	1227.01	0.72237	1227.01	0.60998	1226.99	4.12341
1227.49	0.7419	1227.49	0.72037	1227.49	0.60864	1227.47	4.12106
1227.97	0.73919	1227.97	0.71774	1227.97	0.60666	1227.95	4.11794
1228.45	0.73574	1228.45	0.71436	1228.45	0.60391	1228.43	4.11394
1228.94	0.73148	1228.94	0.71017	1228.94	0.60031	1228.92	4.10904
1229.42	0.72642	1229.42	0.70516	1229.42	0.59584	1229.4	4.1033
1229.9	0.72064	1229.9	0.69944	1229.9	0.59059	1229.88	4.09693
1230.38	0.71428	1230.38	0.69317	1230.38	0.58476	1230.36	4.09017
1230.86	0.70758	1230.86	0.68656	1230.86	0.57858	1230.84	4.08335
1231.35	0.70076	1231.35	0.67984	1231.35	0.57231	1231.33	4.0768
1231.83	0.69404	1231.83	0.6732	1231.83	0.56617	1231.81	4.07083
1232.31	0.68759	1232.31	0.66679	1232.31	0.5603	1232.29	4.06568
1232.79	0.68153	1232.79	0.66071	1232.79	0.55478	1232.77	4.06154
1233.28	0.67593	1233.28	0.65505	1233.28	0.54967	1233.26	4.05853
1233.76	0.67086	1233.76	0.64988	1233.76	0.54503	1233.74	4.05674
1234.24	0.66635	1234.24	0.64528	1234.24	0.54094	1234.22	4.05621
1234.72	0.66244	1234.72	0.64129	1234.72	0.53747	1234.7	4.05692
1235.2	0.65908	1235.2	0.63791	1235.2	0.5346	1235.18	4.05876
1235.68	0.65614	1235.68	0.63503	1235.68	0.53224	1235.66	4.06156
1236.17	0.65339	1236.17	0.63241	1236.17	0.53013	1236.15	4.06505
1236.65	0.65047	1236.65	0.62969	1236.65	0.52788	1236.63	4.06888
1237.13	0.64695	1237.13	0.62644	1237.13	0.52505	1237.11	4.07271
1237.61	0.64241	1237.61	0.62221	1237.61	0.52121	1237.59	4.07619
1238.1	0.63656	1238.1	0.61668	1238.1	0.51605	1238.08	4.07903
1238.58	0.62924	1238.58	0.60967	1238.58	0.50947	1238.56	4.08105
1239.06	0.6206	1239.06	0.60127	1239.06	0.50159	1239.04	4.08216
1239.54	0.61101	1239.54	0.59184	1239.54	0.49283	1239.52	4.08239
1240.02	0.60115	1240.02	0.58199	1240.02	0.48383	1240	4.08187
1240.51	0.59184	1240.51	0.57253	1240.51	0.47538	1240.49	4.08088
1240.99	0.58398	1240.99	0.56436	1240.99	0.46834	1240.97	4.0797
1241.47	0.57845	1241.47	0.55836	1241.47	0.46355	1241.45	4.07868
1241.95	0.57592	1241.95	0.55523	1241.95	0.46165	1241.93	4.07809
1242.43	0.5768	1242.43	0.55543	1242.43	0.46302	1242.41	4.07815
1242.92	0.58114	1242.92	0.55901	1242.92	0.4677	1242.9	4.07893
1243.4	0.58858	1243.4	0.56568	1243.4	0.47531	1243.38	4.08041
1243.88	0.59842	1243.88	0.57476	1243.88	0.48515	1243.86	4.08244
1244.36	0.60979	1244.36	0.5854	1244.36	0.49637	1244.34	4.08481
1244.85	0.62179	1244.85	0.59672	1244.85	0.50809	1244.83	4.08731
1245.33	0.63365	1245.33	0.60794	1245.33	0.5196	1245.31	4.08975
1245.81	0.64483	1245.81	0.61854	1245.81	0.53041	1245.79	4.09199
1246.29	0.65502	1246.29	0.62819	1246.29	0.54027	1246.27	4.09393
1246.77	0.66412	1246.77	0.63677	1246.77	0.54909	1246.75	4.09555
1247.26	0.67212	1247.26	0.64427	1247.26	0.55688	1247.24	4.09684
1247.74	0.67911	1247.74	0.65075	1247.74	0.5637	1247.72	4.09783
1248.22	0.68519	1248.22	0.6563	1248.22	0.56964	1248.2	4.09858
1248.7	0.69049	1248.7	0.66106	1248.7	0.57477	1248.68	4.09915
1249.18	0.69513	1249.18	0.66515	1249.18	0.57922	1249.16	4.09962
1249.67	0.69924	1249.67	0.66874	1249.67	0.58313	1249.65	4.10004
1250.15	0.70292	1250.15	0.67194	1250.15	0.58665	1250.13	4.10047
1250.63	0.70627	1250.63	0.67487	1250.63	0.58987	1250.61	4.10093
1251.11	0.70935	1251.11	0.6776	1251.11	0.59287	1251.09	4.10143
1251.6	0.71218	1251.6	0.68015	1251.6	0.59567	1251.58	4.10199
1252.08	0.71478	1252.08	0.68254	1252.08	0.59827	1252.06	4.10259
1252.56	0.71717	1252.56	0.68477	1252.56	0.60066	1252.54	4.10325
1253.04	0.71939	1253.04	0.68687	1253.04	0.60289	1253.02	4.10399
1253.52	0.72148	1253.52	0.68888	1253.52	0.60499	1253.5	4.10483
1254.01	0.7235	1254.01	0.69085	1254.01	0.60703	1253.99	4.10578
1254.49	0.72547	1254.49	0.69281	1254.49	0.60905	1254.47	4.10682
1254.97	0.7274	1254.97	0.69476	1254.97	0.61104	1254.95	4.10794
1255.45	0.72927	1255.45	0.69667	1255.45	0.61297	1255.43	4.10912
1255.93	0.73105	1255.93	0.69852	1255.93	0.61481	1255.91	4.11035
1256.42	0.73271	1256.42	0.70028	1256.42	0.61652	1256.4	4.11162
1256.9	0.73425	1256.9	0.70196	1256.9	0.61811	1256.88	4.11295
1257.38	0.73568	1257.38	0.70357	1257.38	0.61962	1257.36	4.11435
1257.86	0.73704	1257.86	0.70515	1257.86	0.6211	1257.84	4.11582
1258.35	0.73835	1258.35	0.7067	1258.35	0.62259	1258.33	4.11734
1258.83	0.73962	1258.83	0.70823	1258.83	0.62408	1258.81	4.11887
1259.31	0.74082	1259.31	0.70969	1259.31	0.62553	1259.29	4.12036
1259.79	0.74195	1259.79	0.71107	1259.79	0.62688	1259.77	4.12177
1260.27	0.74298	1260.27	0.71235	1260.27	0.62811	1260.25	4.1231
1260.76	0.74389	1260.76	0.71351	1260.76	0.62919	1260.73	4.12433
1261.24	0.7447	1261.24	0.71458	1261.24	0.63016	1261.22	4.12546
1261.72	0.7454	1261.72	0.71557	1261.72	0.63105	1261.7	4.12651
1262.2	0.746	1262.2	0.71647	1262.2	0.63187	1262.18	4.12743
1262.68	0.74647	1262.68	0.71727	1262.68	0.63262	1262.66	4.12818
1263.17	0.74678	1263.17	0.71791	1263.17	0.63324	1263.15	4.12872
1263.65	0.74691	1263.65	0.71836	1263.65	0.63368	1263.63	4.12901
1264.13	0.74682	1264.13	0.71858	1264.13	0.63389	1264.11	4.12902
1264.61	0.7465	1264.61	0.71855	1264.61	0.63385	1264.59	4.12875
1265.1	0.74595	1265.1	0.71828	1265.1	0.63356	1265.07	4.12819
1265.58	0.74517	1265.58	0.71776	1265.58	0.63304	1265.56	4.12733
1266.06	0.7441	1266.06	0.71698	1266.06	0.63226	1266.04	4.12613
1266.54	0.74272	1266.54	0.71589	1266.54	0.63119	1266.52	4.12456
1267.02	0.74094	1267.02	0.71442	1267.02	0.62974	1267	4.12253
1267.51	0.73869	1267.51	0.7125	1267.51	0.62783	1267.48	4.11999
1267.99	0.7359	1267.99	0.71005	1267.99	0.62536	1267.97	4.11686
1268.47	0.73253	1268.47	0.70702	1268.47	0.62228	1268.45	4.1131
1268.95	0.72851	1268.95	0.70336	1268.95	0.61855	1268.93	4.10862
1269.43	0.72381	1269.43	0.69901	1269.43	0.61412	1269.41	4.10332
1269.92	0.71834	1269.92	0.69388	1269.92	0.60891	1269.9	4.09711
1270.4	0.71202	1270.4	0.6879	1270.4	0.60285	1270.38	4.08985
1270.88	0.70478	1270.88	0.68096	1270.88	0.59583	1270.86	4.08146
1271.36	0.69653	1271.36	0.67303	1271.36	0.5878	1271.34	4.07186
1271.85	0.68728	1271.85	0.6641	1271.85	0.57874	1271.82	4.06108
1272.33	0.67708	1272.33	0.65425	1272.33	0.56873	1272.31	4.04917
1272.81	0.66602	1272.81	0.6436	1272.81	0.55793	1272.79	4.03624
1273.29	0.65425	1273.29	0.63229	1273.29	0.5465	1273.27	4.02245
1273.77	0.64191	1273.77	0.62046	1273.77	0.53461	1273.75	4.00795
1274.26	0.62913	1274.26	0.60822	1274.26	0.52239	1274.23	3.99289
1274.74	0.61601	1274.74	0.59564	1274.74	0.50991	1274.72	3.97741
1275.22	0.60265	1275.22	0.58283	1275.22	0.49723	1275.2	3.96168
1275.7	0.58918	1275.7	0.56989	1275.7	0.48447	1275.68	3.94587
1276.18	0.57578	1276.18	0.55702	1276.18	0.47179	1276.16	3.93023
1276.67	0.56271	1276.67	0.54448	1276.67	0.45944	1276.64	3.91508
1277.15	0.55027	1277.15	0.53258	1277.15	0.44773	1277.13	3.90082
1277.63	0.53877	1277.63	0.52162	1277.63	0.43696	1277.61	3.88785
1278.11	0.52849	1278.11	0.51189	1278.11	0.42743	1278.09	3.8766
1278.59	0.51969	1278.59	0.50361	1278.59	0.41932	1278.57	3.86743
1279.08	0.51255	1279.08	0.49696	1279.08	0.41282	1279.06	3.86063
1279.56	0.50725	1279.56	0.49207	1279.56	0.40803	1279.54	3.85642
1280.04	0.50391	1280.04	0.48907	1280.04	0.40509	1280.02	3.85493
1280.52	0.50264	1280.52	0.48806	1280.52	0.4041	1280.5	3.85623
1281.01	0.50347	1281.01	0.48906	1281.01	0.40508	1280.98	3.86025
1281.49	0.50632	1281.49	0.49199	1281.49	0.40797	1281.47	3.86679
1281.97	0.51098	1281.97	0.49664	1281.97	0.41257	1281.95	3.87554
1282.45	0.51716	1282.45	0.50271	1282.45	0.41857	1282.43	3.88607
1282.93	0.52451	1282.93	0.50987	1282.93	0.42564	1282.91	3.89793
1283.42	0.53272	1283.42	0.51782	1283.42	0.43349	1283.39	3.91075
1283.9	0.54157	1283.9	0.52637	1283.9	0.44192	1283.88	3.92422
1284.38	0.55094	1284.38	0.5354	1284.38	0.45085	1284.36	3.9382
1284.86	0.56078	1284.86	0.54487	1284.86	0.46026	1284.84	3.95259
1285.34	0.57107	1285.34	0.55476	1285.34	0.47018	1285.32	3.96733
1285.83	0.58176	1285.83	0.56503	1285.83	0.48055	1285.81	3.98238
1286.31	0.59278	1286.31	0.57561	1286.31	0.49132	1286.29	3.99762
1286.79	0.60402	1286.79	0.58637	1286.79	0.50234	1286.77	4.01291
1287.27	0.61533	1287.27	0.59721	1287.27	0.51349	1287.25	4.02809
1287.76	0.62657	1287.76	0.608	1287.76	0.52464	1287.73	4.04301
1288.24	0.63763	1288.24	0.61865	1288.24	0.53568	1288.22	4.05751
1288.72	0.64837	1288.72	0.62906	1288.72	0.54652	1288.7	4.07142
1289.2	0.6587	1289.2	0.63911	1289.2	0.55705	1289.18	4.08461
1289.68	0.6685	1289.68	0.64869	1289.68	0.56717	1289.66	4.09693
1290.16	0.67772	1290.16	0.6577	1290.16	0.57676	1290.14	4.10828
1290.65	0.6863	1290.65	0.66606	1290.65	0.58574	1290.63	4.11861
1291.13	0.69423	1291.13	0.67374	1291.13	0.59405	1291.11	4.12794
1291.61	0.70152	1291.61	0.68075	1291.61	0.60169	1291.59	4.13631
1292.09	0.70821	1292.09	0.68714	1292.09	0.60871	1292.07	4.1438
1292.58	0.71434	1292.58	0.69296	1292.58	0.61514	1292.56	4.15048
1293.06	0.71993	1293.06	0.69827	1293.06	0.62102	1293.04	4.15643
1293.54	0.725	1293.54	0.70308	1293.54	0.62638	1293.52	4.16169
1294.02	0.72958	1294.02	0.70743	1294.02	0.63124	1294	4.16633
1294.51	0.73367	1294.51	0.71134	1294.51	0.6356	1294.48	4.1704
1294.99	0.73733	1294.99	0.71486	1294.99	0.63951	1294.97	4.17398
1295.47	0.74062	1295.47	0.71803	1295.47	0.64302	1295.45	4.17717
1295.95	0.74359	1295.95	0.72093	1295.95	0.64621	1295.93	4.18003
1296.43	0.74632	1296.43	0.72359	1296.43	0.64914	1296.41	4.18264
1296.91	0.74884	1296.91	0.72606	1296.91	0.65185	1296.89	4.18502
1297.4	0.7512	1297.4	0.72835	1297.4	0.65437	1297.38	4.1872
1297.88	0.75339	1297.88	0.73046	1297.88	0.6567	1297.86	4.1892
1298.36	0.75542	1298.36	0.7324	1298.36	0.65882	1298.34	4.19102
1298.84	0.75729	1298.84	0.73419	1298.84	0.66074	1298.82	4.19273
1299.33	0.75902	1299.33	0.73587	1299.33	0.6625	1299.31	4.19437
1299.81	0.76062	1299.81	0.73748	1299.81	0.66415	1299.79	4.19598
1300.29	0.76214	1300.29	0.73907	1300.29	0.66575	1300.27	4.1976
1300.77	0.7636	1300.77	0.74065	1300.77	0.66733	1300.75	4.19925
1301.25	0.76502	1301.25	0.74223	1301.25	0.66891	1301.23	4.2009
1301.74	0.76642	1301.74	0.7438	1301.74	0.67048	1301.71	4.20256
1302.22	0.76781	1302.22	0.74536	1302.22	0.67202	1302.2	4.20422
1302.7	0.76921	1302.7	0.7469	1302.7	0.67353	1302.68	4.2059
1303.18	0.7706	1303.18	0.74845	1303.18	0.67501	1303.16	4.20761
1303.66	0.772	1303.66	0.75001	1303.66	0.67649	1303.64	4.20939
1304.15	0.7734	1304.15	0.75162	1304.15	0.678	1304.13	4.21124
1304.63	0.77478	1304.63	0.75328	1304.63	0.67955	1304.61	4.21316
1305.11	0.77616	1305.11	0.75497	1305.11	0.68115	1305.09	4.21514
1305.59	0.77753	1305.59	0.7567	1305.59	0.68279	1305.57	4.21718
1306.08	0.77892	1306.08	0.75847	1306.08	0.68448	1306.05	4.21928
1306.56	0.78035	1306.56	0.76029	1306.56	0.68624	1306.54	4.22148
1307.04	0.78187	1307.04	0.7622	1307.04	0.68809	1307.02	4.22381
1307.52	0.78349	1307.52	0.76423	1307.52	0.69008	1307.5	4.22628
1308	0.78524	1308	0.76639	1308	0.69221	1307.98	4.2289
1308.49	0.78708	1308.49	0.76866	1308.49	0.69447	1308.46	4.23161
1308.97	0.78898	1308.97	0.77102	1308.97	0.69682	1308.95	4.23438
1309.45	0.79091	1309.45	0.77343	1309.45	0.69922	1309.43	4.23717
1309.93	0.79285	1309.93	0.77586	1309.93	0.70162	1309.91	4.23995
1310.41	0.79476	1310.41	0.7783	1310.41	0.70403	1310.39	4.24274
1310.9	0.79667	1310.9	0.78077	1310.9	0.70645	1310.88	4.24556
1311.38	0.79858	1311.38	0.78328	1311.38	0.70892	1311.36	4.24843
1311.86	0.80049	1311.86	0.78583	1311.86	0.71147	1311.84	4.25134
1312.34	0.80241	1312.34	0.78839	1312.34	0.71408	1312.32	4.25424
1312.83	0.80432	1312.83	0.79093	1312.83	0.71675	1312.8	4.25707
1313.31	0.80623	1313.31	0.79341	1313.31	0.71941	1313.29	4.25979
1313.79	0.80811	1313.79	0.79581	1313.79	0.72203	1313.77	4.26238
1314.27	0.80997	1314.27	0.79815	1314.27	0.72457	1314.25	4.26486
1314.75	0.81177	1314.75	0.80041	1314.75	0.72705	1314.73	4.26728
1315.24	0.81351	1315.24	0.80263	1315.24	0.72948	1315.21	4.26967
1315.72	0.81515	1315.72	0.8048	1315.72	0.73185	1315.7	4.27204
1316.2	0.81668	1316.2	0.80691	1316.2	0.73418	1316.18	4.27438
1316.68	0.81808	1316.68	0.80893	1316.68	0.73648	1316.66	4.27666
1317.16	0.81937	1317.16	0.81084	1317.16	0.73874	1317.14	4.27883
1317.65	0.82059	1317.65	0.81267	1317.65	0.74098	1317.62	4.2809
1318.13	0.82177	1318.13	0.81442	1318.13	0.74321	1318.11	4.28286
1318.61	0.82293	1318.61	0.81611	1318.61	0.74545	1318.59	4.28475
1319.09	0.82409	1319.09	0.81774	1319.09	0.74768	1319.07	4.28657
1319.58	0.82519	1319.58	0.8193	1319.58	0.74987	1319.55	4.28831
1320.06	0.82621	1320.06	0.82075	1320.06	0.75196	1320.04	4.28992
1320.54	0.82712	1320.54	0.82205	1320.54	0.75393	1320.52	4.29139
1321.02	0.82792	1321.02	0.82321	1321.02	0.75575	1321	4.2927
1321.5	0.82863	1321.5	0.82425	1321.5	0.75745	1321.48	4.29387
1321.99	0.8293	1321.99	0.82521	1321.99	0.75906	1321.96	4.29494
1322.47	0.82994	1322.47	0.82613	1322.47	0.76064	1322.45	4.29598
1322.95	0.83057	1322.95	0.82702	1322.95	0.76219	1322.93	4.297
1323.43	0.83118	1323.43	0.82787	1323.43	0.7637	1323.41	4.29801
1323.91	0.83175	1323.91	0.82865	1323.91	0.76516	1323.89	4.29896
1324.4	0.83225	1324.4	0.82934	1324.4	0.76652	1324.38	4.29981
1324.88	0.83269	1324.88	0.82994	1324.88	0.76777	1324.86	4.30052
1325.36	0.83308	1325.36	0.83045	1325.36	0.76891	1325.34	4.30109
1325.84	0.83342	1325.84	0.83091	1325.84	0.76995	1325.82	4.30156
1326.33	0.83372	1326.33	0.83133	1326.33	0.77089	1326.3	4.30195
1326.81	0.83395	1326.81	0.83171	1326.81	0.77173	1326.79	4.3023
1327.29	0.83409	1327.29	0.83202	1327.29	0.77243	1327.27	4.30259
1327.77	0.8341	1327.77	0.83221	1327.77	0.77296	1327.75	4.30279
1328.25	0.83398	1328.25	0.83225	1328.25	0.7733	1328.23	4.30286
1328.73	0.83374	1328.73	0.83213	1328.73	0.77343	1328.71	4.30276
1329.22	0.8334	1329.22	0.83187	1329.22	0.77336	1329.2	4.30249
1329.7	0.83295	1329.7	0.83148	1329.7	0.77308	1329.68	4.30206
1330.18	0.83236	1330.18	0.83095	1330.18	0.77255	1330.16	4.3015
1330.66	0.83153	1330.66	0.83022	1330.66	0.77171	1330.64	4.30083
1331.15	0.83037	1331.15	0.82923	1331.15	0.77045	1331.12	4.30004
1331.63	0.82877	1331.63	0.82788	1331.63	0.76866	1331.61	4.29911
1332.11	0.8267	1332.11	0.82608	1332.11	0.76628	1332.09	4.298
1332.59	0.82412	1332.59	0.82378	1332.59	0.76324	1332.57	4.29672
1333.07	0.82101	1333.07	0.82091	1333.07	0.75949	1333.05	4.29525
1333.56	0.8173	1333.56	0.81739	1333.56	0.75492	1333.54	4.29362
1334.04	0.81283	1334.04	0.81308	1334.04	0.74938	1334.02	4.29187
1334.52	0.80737	1334.52	0.80778	1334.52	0.74262	1334.5	4.28998
1335	0.80065	1335	0.80126	1335	0.73437	1334.98	4.28793
1335.48	0.79236	1335.48	0.79326	1335.48	0.72432	1335.46	4.28567
1335.97	0.78212	1335.97	0.78345	1335.97	0.7121	1335.95	4.28309
1336.45	0.7694	1336.45	0.77139	1336.45	0.69717	1336.43	4.28009
1336.93	0.75334	1336.93	0.7563	1336.93	0.6787	1336.91	4.27652
1337.41	0.73262	1337.41	0.73699	1337.41	0.65542	1337.39	4.27218
1337.9	0.70554	1337.9	0.71183	1337.9	0.62576	1337.87	4.2668
1338.38	0.67043	1338.38	0.67915	1338.38	0.58827	1338.36	4.26002
1338.86	0.62657	1338.86	0.638	1338.86	0.54254	1338.84	4.25147
1339.34	0.57528	1339.34	0.58921	1339.34	0.49019	1339.32	4.24085
1339.82	0.52024	1339.82	0.53583	1339.82	0.4351	1339.8	4.22805
1340.31	0.4666	1340.31	0.48246	1340.31	0.38237	1340.29	4.21327
1340.79	0.41919	1340.79	0.4337	1340.79	0.33659	1340.77	4.19702
1341.27	0.38131	1341.27	0.39295	1341.27	0.30067	1341.25	4.17999
1341.75	0.35449	1341.75	0.36208	1341.75	0.2758	1341.73	4.16303
1342.23	0.33913	1342.23	0.34196	1342.23	0.26208	1342.21	4.14707
1342.72	0.33504	1342.72	0.33288	1342.72	0.2591	1342.69	4.13308
1343.2	0.34166	1343.2	0.33473	1343.2	0.26617	1343.18	4.12199
1343.68	0.35797	1343.68	0.34689	1343.68	0.28219	1343.66	4.11455
1344.16	0.38234	1344.16	0.368	1344.16	0.30555	1344.14	4.11116
1344.65	0.41247	1344.65	0.39587	1344.65	0.33403	1344.62	4.11175
1345.13	0.44565	1345.13	0.42776	1345.13	0.36513	1345.11	4.11569
1345.61	0.47925	1345.61	0.46082	1345.61	0.39642	1345.59	4.12195
1346.09	0.51113	1346.09	0.49263	1346.09	0.42598	1346.07	4.12935
1346.57	0.53992	1346.57	0.52155	1346.57	0.45261	1346.55	4.13678
1347.06	0.56499	1347.06	0.54675	1347.06	0.47582	1347.03	4.1434
1347.54	0.58632	1347.54	0.56811	1347.54	0.49561	1347.52	4.14876
1348.02	0.60424	1348.02	0.58592	1348.02	0.51231	1348	4.15275
1348.5	0.61926	1348.5	0.60073	1348.5	0.52638	1348.48	4.15557
1348.98	0.63192	1348.98	0.61313	1348.98	0.53833	1348.96	4.15754
1349.47	0.64277	1349.47	0.62372	1349.47	0.54871	1349.44	4.15902
1349.95	0.65232	1349.95	0.63303	1349.95	0.55798	1349.93	4.16028
1350.43	0.66095	1350.43	0.64147	1350.43	0.56655	1350.41	4.16146
1350.91	0.66891	1350.91	0.64929	1350.91	0.57465	1350.89	4.16258
1351.39	0.67627	1351.39	0.65658	1351.39	0.58234	1351.37	4.16354
1351.88	0.68295	1351.88	0.66327	1351.88	0.58951	1351.86	4.16417
1352.36	0.68877	1352.36	0.6692	1352.36	0.59596	1352.34	4.16427
1352.84	0.69351	1352.84	0.67416	1352.84	0.60147	1352.82	4.16359
1353.32	0.69696	1353.32	0.67793	1353.32	0.6058	1353.3	4.16189
1353.81	0.69889	1353.81	0.68029	1353.81	0.60874	1353.78	4.15883
1354.29	0.69909	1354.29	0.68098	1354.29	0.61004	1354.27	4.15406
1354.77	0.6973	1354.77	0.67971	1354.77	0.60939	1354.75	4.14716
1355.25	0.69324	1355.25	0.67615	1355.25	0.60644	1355.23	4.13776
1355.73	0.68666	1355.73	0.67005	1355.73	0.60084	1355.71	4.12563
1356.22	0.67747	1356.22	0.66127	1356.22	0.59243	1356.19	4.11078
1356.7	0.66583	1356.7	0.65	1356.7	0.58134	1356.68	4.09358
1357.18	0.65228	1357.18	0.63679	1357.18	0.56811	1357.16	4.07483
1357.66	0.63774	1357.66	0.62257	1357.66	0.5537	1357.64	4.05576
1358.14	0.62341	1358.14	0.60858	1358.14	0.53936	1358.12	4.03792
1358.63	0.61065	1358.63	0.59619	1358.63	0.52649	1358.61	4.023
1359.11	0.60068	1359.11	0.58664	1359.11	0.51639	1359.09	4.01256
1359.59	0.5945	1359.59	0.58094	1359.59	0.51007	1359.57	4.00779
1360.07	0.59274	1360.07	0.57974	1360.07	0.50824	1360.05	4.00938
1360.56	0.59577	1360.56	0.58341	1360.56	0.51134	1360.53	4.01746
1361.04	0.60369	1361.04	0.59204	1361.04	0.51958	1361.02	4.03159
1361.52	0.6163	1361.52	0.60546	1361.52	0.53286	1361.5	4.0508
1362	0.6329	1362	0.6229	1362	0.55054	1361.98	4.07352
1362.48	0.65202	1362.48	0.6429	1362.48	0.57111	1362.46	4.09768
[truncated: 5,471 more rows]

## Sheet: Fig. 2d
UV-vis data of PU assemblies
P1		P2		P3		P4
Wavelength (nm)	Absorbance	Wavelength (nm)	Absorbance	Wavelength (nm)	Absorbance	Wavelength (nm)	Absorbance
700	0.0003	700	0.029	700	0.0432	700	-0.0002
698	0.0001	698	0.029	698	0.0434	698	-0.0003
696	0	696	0.0296	696	0.0429	696	-0.0003
694	0	694	0.0298	694	0.0437	694	-0.0004
692	0	692	0.03	692	0.0443	692	-0.0005
690	-0.0004	690	0.0306	690	0.0449	690	-0.0006
688	-0.0008	688	0.0313	688	0.0455	688	-0.0006
686	-0.0009	686	0.0314	686	0.0452	686	-0.0006
684	-0.0009	684	0.0315	684	0.0456	684	-0.0007
682	-0.001	682	0.0317	682	0.0459	682	-0.0007
680	-0.0009	680	0.0317	680	0.0461	680	-0.0007
678	-0.0009	678	0.0319	678	0.0462	678	-0.0007
676	-0.0008	676	0.0321	676	0.0464	676	-0.0007
674	-0.0007	674	0.0324	674	0.0469	674	-0.0006
672	-0.0006	672	0.0326	672	0.0473	672	-0.0006
670	-0.0005	670	0.0329	670	0.0476	670	-0.0006
668	-0.0007	668	0.0334	668	0.0482	668	-0.0007
666	-0.0009	666	0.0337	666	0.0484	666	-0.0009
664	-0.0009	664	0.0336	664	0.0486	664	-0.001
662	-0.0009	662	0.0338	662	0.0488	662	-0.0011
660	-0.001	660	0.0343	660	0.0491	660	-0.0011
658	-0.0009	658	0.0348	658	0.0495	658	-0.0009
656	-0.0008	656	0.035	656	0.0499	656	-0.0007
654	-0.0007	654	0.0353	654	0.0505	654	-0.0006
652	-0.0008	652	0.0357	652	0.0509	652	-0.0006
650	-0.0007	650	0.0362	650	0.0514	650	-0.0007
648	-0.0005	648	0.0366	648	0.0516	648	-0.0008
646	-0.0003	646	0.0369	646	0.0519	646	-0.0009
644	-0.0003	644	0.0373	644	0.0524	644	-0.001
642	-0.0001	642	0.0378	642	0.053	642	-0.0011
640	0	640	0.0381	640	0.0534	640	-0.001
638	0	638	0.0385	638	0.0539	638	-0.001
636	0.0001	636	0.039	636	0.0543	636	-0.001
634	0.0003	634	0.0394	634	0.0548	634	-0.001
632	0.0003	632	0.0398	632	0.0553	632	-0.001
630	0.0004	630	0.0401	630	0.0559	630	-0.001
628	0.0004	628	0.0407	628	0.0564	628	-0.001
626	0.0005	626	0.0411	626	0.0568	626	-0.0009
624	0.0007	624	0.0415	624	0.0572	624	-0.0009
622	0.001	622	0.0419	622	0.0578	622	-0.0009
620	0.0012	620	0.0424	620	0.0583	620	-0.0009
618	0.0013	618	0.0429	618	0.0586	618	-0.0009
616	0.0016	616	0.0432	616	0.0591	616	-0.001
614	0.0018	614	0.0437	614	0.0596	614	-0.001
612	0.0021	612	0.0441	612	0.0599	612	-0.001
610	0.0023	610	0.0446	610	0.0605	610	-0.001
608	0.0025	608	0.045	608	0.061	608	-0.001
606	0.0027	606	0.0455	606	0.0616	606	-0.001
604	0.003	604	0.0461	604	0.0621	604	-0.0009
602	0.0033	602	0.0466	602	0.0625	602	-0.0009
600	0.0036	600	0.047	600	0.063	600	-0.0008
598	0.0038	598	0.0474	598	0.0636	598	-0.0008
596	0.0041	596	0.0479	596	0.0641	596	-0.0008
594	0.0044	594	0.0484	594	0.0646	594	-0.0008
592	0.0047	592	0.049	592	0.0651	592	-0.0008
590	0.0056	590	0.0496	590	0.0659	590	-0.0008
588	0.0074	588	0.0502	588	0.0666	588	-0.0007
586	0.0085	586	0.0508	586	0.0672	586	-0.0006
584	0.009	584	0.0513	584	0.0677	584	-0.0005
582	0.0095	582	0.0518	582	0.0683	582	-0.0005
580	0.01	580	0.0524	580	0.069	580	-0.0005
578	0.0105	578	0.0531	578	0.0696	578	-0.0006
576	0.011	576	0.0537	576	0.0702	576	-0.0005
574	0.0116	574	0.0543	574	0.0708	574	-0.0004
572	0.0123	572	0.0549	572	0.0714	572	-0.0004
570	0.0133	570	0.0555	570	0.0719	570	-0.0004
568	0.0143	568	0.056	568	0.0715	568	-0.0004
566	0.0154	566	0.0571	566	0.0693	566	-0.0003
564	0.0166	564	0.061	564	0.0664	564	-0.0001
562	0.0175	562	0.0676	562	0.0786	562	-0.0001
560	0.0183	560	0.0646	560	0.0787	560	0
558	0.0189	558	0.0613	558	0.0759	558	0.0002
556	0.0194	556	0.0602	556	0.0759	556	0.0003
554	0.0201	554	0.0607	554	0.0774	554	0.0003
552	0.021	552	0.0618	552	0.0787	552	0.0004
550	0.0219	550	0.0627	550	0.079	550	0.0004
548	0.0227	548	0.063	548	0.0795	548	0
546	0.0237	546	0.0635	546	0.08	546	-0.0002
544	0.0246	544	0.0644	544	0.0806	544	0
542	0.0254	542	0.0653	542	0.0811	542	0.0001
540	0.0261	540	0.0662	540	0.0817	540	0.0001
538	0.0267	538	0.0674	538	0.0826	538	0.0003
536	0.0274	536	0.0682	536	0.0829	536	0.0004
534	0.0281	534	0.0691	534	0.0836	534	0.0005
532	0.0288	532	0.07	532	0.0839	532	0.0006
530	0.03	530	0.0702	530	0.0848	530	0.001
528	0.0312	528	0.0698	528	0.0863	528	0.0008
526	0.0319	526	0.0709	526	0.0875	526	0.0006
524	0.0326	524	0.0726	524	0.0886	524	0.0006
522	0.0335	522	0.0743	522	0.0894	522	0.0006
520	0.034	520	0.0753	520	0.0899	520	0.001
518	0.0345	518	0.076	518	0.0904	518	0.0015
516	0.0349	516	0.0772	516	0.0915	516	0.0019
514	0.0354	514	0.0784	514	0.0925	514	0.0024
512	0.0363	512	0.0795	512	0.0934	512	0.0025
510	0.0378	510	0.0809	510	0.0944	510	0.0027
508	0.0396	508	0.0827	508	0.0958	508	0.0029
506	0.0409	506	0.0839	506	0.0965	506	0.0028
504	0.0418	504	0.0849	504	0.0973	504	0.0027
502	0.0426	502	0.086	502	0.0981	502	0.0027
500	0.0433	500	0.0874	500	0.0992	500	0.0027
498	0.0441	498	0.0887	498	0.1004	498	0.0028
496	0.045	496	0.09	496	0.1016	496	0.0031
494	0.0458	494	0.0915	494	0.1029	494	0.0036
492	0.0467	492	0.0927	492	0.1038	492	0.004
490	0.0474	490	0.094	490	0.1046	490	0.0043
488	0.0485	488	0.0955	488	0.1056	488	0.0045
486	0.0497	486	0.0973	486	0.1068	486	0.0046
484	0.0508	484	0.0993	484	0.1081	484	0.0048
482	0.052	482	0.1007	482	0.1095	482	0.0049
480	0.0534	480	0.1023	480	0.1107	480	0.0057
478	0.0548	478	0.104	478	0.1119	478	0.0073
476	0.0562	476	0.1056	476	0.113	476	0.0082
474	0.0575	474	0.1072	474	0.1144	474	0.0085
472	0.0588	472	0.109	472	0.1158	472	0.009
470	0.0601	470	0.1107	470	0.1172	470	0.0095
468	0.0614	468	0.1124	468	0.1184	468	0.0099
466	0.0627	466	0.114	466	0.1196	466	0.0105
464	0.064	464	0.1157	464	0.1208	464	0.0109
462	0.0654	462	0.1175	462	0.1221	462	0.0114
460	0.0668	460	0.1195	460	0.1234	460	0.012
458	0.0681	458	0.1215	458	0.1248	458	0.0125
456	0.0696	456	0.1234	456	0.1262	456	0.013
454	0.071	454	0.1255	454	0.1277	454	0.0135
452	0.0726	452	0.1277	452	0.1291	452	0.014
450	0.0741	450	0.13	450	0.1304	450	0.0146
448	0.0755	448	0.1324	448	0.1318	448	0.0152
446	0.0769	446	0.1348	446	0.1333	446	0.0159
444	0.0782	444	0.1373	444	0.1348	444	0.0166
442	0.0796	442	0.1398	442	0.1364	442	0.0174
440	0.0809	440	0.1422	440	0.1376	440	0.0181
438	0.0822	438	0.1445	438	0.1391	438	0.0189
436	0.0834	436	0.1476	436	0.142	436	0.0199
434	0.0848	434	0.1511	434	0.1453	434	0.0213
432	0.0866	432	0.155	432	0.1467	432	0.0226
430	0.0885	430	0.1575	430	0.1466	430	0.0233
428	0.0904	428	0.1605	428	0.1474	428	0.024
426	0.0923	426	0.1639	426	0.1489	426	0.0248
424	0.0942	424	0.1681	424	0.1511	424	0.0258
422	0.0964	422	0.1725	422	0.1533	422	0.027
420	0.0989	420	0.1769	420	0.1555	420	0.0284
418	0.1012	418	0.1813	418	0.1575	418	0.0298
416	0.1035	416	0.1857	416	0.1596	416	0.0311
414	0.1059	414	0.1904	414	0.1615	414	0.0324
412	0.1081	412	0.1955	412	0.1636	412	0.0339
410	0.1103	410	0.2007	410	0.166	410	0.0355
408	0.1125	408	0.2061	408	0.1684	408	0.0371
406	0.115	406	0.2116	406	0.1705	406	0.039
404	0.1178	404	0.2173	404	0.1724	404	0.0411
402	0.1204	402	0.2235	402	0.1748	402	0.0435
400	0.1231	400	0.2295	400	0.177	400	0.0461
398	0.1258	398	0.2355	398	0.1792	398	0.0487
396	0.1281	396	0.2415	396	0.1817	396	0.0513
394	0.1308	394	0.2477	394	0.1842	394	0.0535
392	0.1337	392	0.2537	392	0.1866	392	0.0554
390	0.1364	390	0.26	390	0.1894	390	0.0571
388	0.1394	388	0.2667	388	0.1925	388	0.0589
386	0.1428	386	0.2731	386	0.1953	386	0.061
384	0.1465	384	0.2793	384	0.1977	384	0.0634
382	0.15	382	0.2841	382	0.2003	382	0.0656
380	0.154	380	0.2874	380	0.203	380	0.0679
378	0.1583	378	0.292	378	0.2053	378	0.0704
376	0.1617	376	0.3046	376	0.2075	376	0.0727
374	0.1644	374	0.3148	374	0.2123	374	0.0751
372	0.1674	372	0.321	372	0.2159	372	0.0777
370	0.1708	370	0.3273	370	0.2194	370	0.0805
368	0.1742	368	0.3344	368	0.223	368	0.083
366	0.1777	366	0.3416	366	0.2265	366	0.0853
364	0.1815	364	0.349	364	0.2301	364	0.0876
362	0.1854	362	0.3555	362	0.2338	362	0.09
360	0.1897	360	0.362	360	0.2373	360	0.0927
358	0.1942	358	0.3679	358	0.241	358	0.0956
356	0.1985	356	0.3737	356	0.2455	356	0.0986
354	0.2037	354	0.3808	354	0.2513	354	0.102
352	0.21	352	0.3873	352	0.2561	352	0.1054
350	0.2167	350	0.3931	350	0.2592	350	0.1095
348	0.2228	348	0.3989	348	0.2625	348	0.1146
346	0.2282	346	0.4059	346	0.2676	346	0.1195
344	0.2331	344	0.4135	344	0.2731	344	0.1248
342	0.2382	342	0.421	342	0.2777	342	0.13
340	0.2433	340	0.4289	340	0.2829	340	0.1345
338	0.2487	338	0.4372	338	0.2891	338	0.139
336	0.255	336	0.4462	336	0.2962	336	0.1435
334	0.2622	334	0.4544	334	0.3026	334	0.1476
332	0.2697	332	0.4618	332	0.3089	332	0.1514
330	0.2775	330	0.4691	330	0.3156	330	0.155
328	0.2855	328	0.4759	328	0.3223	328	0.1581
326	0.2934	326	0.4829	326	0.3291	326	0.1606
324	0.3016	324	0.4901	324	0.336	324	0.1626
322	0.3102	322	0.4978	322	0.3431	322	0.1646
320	0.3192	320	0.5064	320	0.3507	320	0.1669
318	0.3282	318	0.5154	318	0.3585	318	0.1697
316	0.3376	316	0.5254	316	0.3668	316	0.1736
314	0.3473	314	0.5364	314	0.3753	314	0.1785
312	0.3572	312	0.548	312	0.3835	312	0.1843
310	0.3671	310	0.5605	310	0.3916	310	0.1912
308	0.377	308	0.5741	308	0.4004	308	0.1992
306	0.3875	306	0.589	306	0.4099	306	0.2082
304	0.3984	304	0.6039	304	0.4191	304	0.2181
302	0.4099	302	0.619	302	0.4287	302	0.229
300	0.4219	300	0.6343	300	0.4387	300	0.2403
298	0.4343	298	0.6495	298	0.4494	298	0.2518
296	0.4469	296	0.6645	296	0.4605	296	0.2636
294	0.4601	294	0.679	294	0.4719	294	0.2749
292	0.4739	292	0.6931	292	0.4838	292	0.2855
290	0.4882	290	0.707	290	0.4967	290	0.2955
288	0.5029	288	0.7201	288	0.5094	288	0.3046
286	0.5181	286	0.733	286	0.5221	286	0.313
284	0.5337	284	0.7454	284	0.5353	284	0.3211
282	0.5497	282	0.7582	282	0.5494	282	0.3288
280	0.5662	280	0.771	280	0.5639	280	0.3357
278	0.5831	278	0.783	278	0.5785	278	0.3417
276	0.6005	276	0.7939	276	0.5929	276	0.3466
274	0.6179	274	0.8063	274	0.6094	274	0.3504
272	0.6356	272	0.8178	272	0.6256	272	0.3531
270	0.6538	270	0.8285	270	0.6418	270	0.3542
268	0.6726	268	0.8389	268	0.6585	268	0.3539
266	0.692	266	0.8489	266	0.6753	266	0.3519
264	0.7126	264	0.8585	264	0.6927	264	0.3478
262	0.734	262	0.868	262	0.711	262	0.3418
260	0.7559	260	0.8774	260	0.73	260	0.335
258	0.7791	258	0.8877	258	0.7498	258	0.3276
256	0.8038	256	0.8992	256	0.7708	256	0.3203
254	0.8297	254	0.9132	254	0.7929	254	0.3145
252	0.8579	252	0.9295	252	0.8164	252	0.3102
250	0.889	250	0.9488	250	0.8416	250	0.3082
248	0.9229	248	0.971	248	0.8696	248	0.309
246	0.9609	246	0.9969	246	0.8996	246	0.313
244	1.0026	244	1.0273	244	0.9321	244	0.3204
242	1.0486	242	1.0624	242	0.9702	242	0.3317
240	1.1001	240	1.1034	240	1.0127	240	0.3466
238	1.158	238	1.1505	238	1.0579	238	0.3658
236	1.2218	236	1.2041	236	1.1051	236	0.389
234	1.2924	234	1.2612	234	1.1561	234	0.417
232	1.3705	232	1.3187	232	1.2076	232	0.4502
230	1.4559	230	1.3777	230	1.2572	230	0.4886
228	1.5482	228	1.4306	228	1.2984	228	0.5322
226	1.6478	226	1.471	226	1.3251	226	0.5802
224	1.7569	224	1.4907	224	1.326	224	0.6324
222	1.8696	222	1.4828	222	1.2915	222	0.688
220	1.9914	220	1.4341	220	1.2111	220	0.7464
218	2.1191	218	1.3334	218	1.0772	218	0.8065
216	2.2518	216	1.1739	216	0.8904	216	0.8674
214	2.3872	214	0.9673	214	0.6659	214	0.9295
212	2.5228	212	0.7406	212	0.4463	212	0.9948
210	2.6575	210	0.5472	210	0.2776	210	1.0574
208	2.7212	208	0.4383	208	0.2041	208	1.109
206	2.7695	206	0.4296	206	0.2471	206	1.1438
204	2.7958	204	0.5166	204	0.3611	204	1.1555
202	2.8239	202	0.5539	202	0.4076	202	1.1655
200	2.8538	200	0.578	200	0.4422	200	1.1924

## Sheet: Fig. 3b
Fluorescence data of PU assembles and monomers
M1			P1	P2	P3	M1+M2		M2		P4		DL-P4		DL-P1
Wavelength (nm)	FL intensity	Wavelength (nm)	FL intensity			Wavelength (nm)	FL intensity	Wavelength (nm)	FL intensity	Wavelength (nm)	FL intensity	Wavelength (nm)	FL intensity	Wavelength (nm)	FL intensity
380	4.34	380	92.14	118.9	144.9	380	4.744	380	4.188	380	474.092	380	78.95	380	76.44
381	4.432	381	98.81	125.6	166.9	381	4.942	381	4.163	381	483.974	381	81.68	381	77.2
382	4.727	382	111.1	137.7	203.8	382	4.862	382	4.354	382	505.324	382	85.75	382	79.67
383	5.271	383	122.4	150.3	244.1	383	4.94	383	4.756	383	540.704	383	91.85	383	84.75
384	5.884	384	135.3	163.6	281.7	384	5.645	384	5.188	384	580.11	384	97.61	384	90.21
385	6.508	385	146.2	176.6	311.3	385	6.524	385	5.684	385	620.126	385	105	385	95.12
386	7.134	386	156.1	186.1	330.9	386	7.017	386	6.369	386	662.338	386	110.9	386	97.94
387	7.886	387	164.5	192.9	334.5	387	7.515	387	7.037	387	701.622	387	115.1	387	101.1
388	8.082	388	171.8	198	330.3	388	7.739	388	7.492	388	735.416	388	119.7	388	102.4
389	8.205	389	175.4	201.8	321.6	389	8.018	389	7.757	389	769.942	389	125.2	389	105.2
390	7.925	390	179.2	206.1	309.4	390	7.901	390	7.581	390	800.686	390	130.6	390	110.1
391	7.621	391	183.7	206.8	299.4	391	7.394	391	7.243	391	827.648	391	139.2	391	114.8
392	7.183	392	189.4	212.1	289.9	392	6.95	392	6.994	392	853.634	392	146.7	392	120.4
393	6.801	393	197.3	220.9	284.8	393	6.476	393	6.657	393	882.426	393	156.1	393	126.5
394	6.281	394	205.2	227.4	282.6	394	6.246	394	6.206	394	912.438	394	167	394	135.1
395	6.055	395	212.9	237	282.3	395	5.747	395	5.547	395	946.11	395	179.9	395	143.9
396	5.657	396	224.8	248.4	289.8	396	5.375	396	5.118	396	983.808	396	193.6	396	151.4
397	5.117	397	235.5	262.6	297.3	397	5.087	397	4.756	397	1018.33	397	208.3	397	162.7
398	5.031	398	250.5	277.2	308.6	398	4.66	398	4.695	398	1062.25	398	225.4	398	176.4
399	4.94	399	265.8	292.8	326.5	399	4.287	399	4.584	399	1108.49	399	245.5	399	191
400	4.72	400	283.1	310.6	346.3	400	4.179	400	4.468	400	1154.49	400	266.2	400	204.2
401	4.499	401	301.2	328.4	369.6	401	4.219	401	4.25	401	1207.07	401	289.9	401	221.4
402	4.394	402	325	356.7	399.9	402	4.012	402	3.946	402	1262.7	402	311.8	402	237
403	4.258	403	351.5	382.2	436	403	4.076	403	3.897	403	1324.92	403	331.6	403	253.1
404	4.376	404	380	412.6	467.6	404	4.097	404	3.764	404	1388.36	404	346.6	404	263.4
405	4.246	405	407.8	443.9	502.5	405	3.954	405	3.916	405	1456.68	405	359.1	405	271.9
406	4.264	406	435.9	474.3	536	406	4.025	406	3.887	406	1521.34	406	372.8	406	280.1
407	4.08	407	467.5	506.9	569	407	4.17	407	3.566	407	1586	407	385	407	284.5
408	4.179	408	498.9	537.4	590.6	408	4.048	408	3.765	408	1604	408	394.1	408	289.4
409	4.343	409	527.2	566.9	603.3	409	4.043	409	3.738	409	1636	409	403.1	409	293.3
410	4.291	410	554.1	590.3	608.8	410	4.095	410	3.625	410	1651	410	413.7	410	299
411	4.304	411	579.7	612.2	607.8	411	3.99	411	3.609	411	1657	411	424.4	411	307.6
412	4.346	412	606.4	632.1	600.1	412	4.194	412	3.912	412	1664	412	435.8	412	313.6
413	4.515	413	633.8	648.6	586.7	413	4.266	413	4.07	413	1666	413	446.7	413	322.4
414	4.73	414	658	666.2	573.6	414	4.385	414	4.17	414	1658	414	456.9	414	328.6
415	4.752	415	681.3	681.7	566.3	415	4.534	415	4.399	415	1653	415	468.6	415	335.5
416	5.047	416	706.1	699.9	554.8	416	4.899	416	4.517	416	1650	416	481	416	344.4
417	5.048	417	733.3	719.1	554.7	417	5.021	417	4.931	417	1650	417	494	417	351.8
418	5.485	418	760.8	743.6	557.3	418	5.199	418	5.366	418	1648	418	505.5	418	360.2
419	6.172	419	787.8	762.1	562.3	419	5.934	419	5.897	419	1650	419	517.1	419	369.4
420	6.864	420	814.9	784.3	572.8	420	6.801	420	6.548	420	1651	420	527	420	377.9
421	8.11	421	839.8	804.4	583.6	421	7.423	421	7.325	421	1656	421	539.8	421	386.3
422	9.736	422	865.6	826	593.6	422	8.715	422	8.544	422	1662	422	550.2	422	392.6
423	11.04	423	887.3	849.5	605.4	423	10.47	423	10.5	423	1669	423	558.4	423	400.8
424	12.83	424	909.4	867.9	617.9	424	12.34	424	12.48	424	1670.18	424	570.9	424	407.3
425	14.57	425	936.5	887.5	627.8	425	13.73	425	14.28	425	1673.84	425	580.9	425	414.1
426	15.59	426	957.8	907.7	644.5	426	14.93	426	15.62	426	1677.5	426	588.8	426	420.7
427	16.52	427	982.6	920.3	655.4	427	15.59	427	16.44	427	1686.04	427	597.3	427	428.9
428	16.86	428	1000	937.9	669.7	428	15.65	428	16.18	428	1695.8	428	603.8	428	435.8
429	15.98	429	1023	956.3	678.9	429	15.4	429	15.57	429	1695.8	429	610.8	429	442.4
430	14.7	430	1040	968.4	687.1	430	14.53	430	15.02	430	1699.46	430	614.6	430	447.4
431	13.58	431	1060	982.3	696.6	431	13.61	431	13.55	431	1701.9	431	620.5	431	453.3
432	12.22	432	1075	998.2	708.3	432	12.31	432	12.53	432	1703.12	432	624.6	432	454.4
433	11.37	433	1093	1010	711.5	433	11.22	433	11.28	433	1704.34	433	629.2	433	457.1
434	10.31	434	1109	1021	719.7	434	10.45	434	10.25	434	1704.34	434	630	434	460.3
435	9.534	435	1126	1034	726.2	435	9.714	435	9.474	435	1695.8	435	631.4	435	466.8
436	8.843	436	1136	1044	733.4	436	8.981	436	8.671	436	1682.38	436	630.3	436	469.9
437	8.035	437	1152	1052	739.5	437	8.352	437	8.021	437	1672.62	437	629.3	437	472.2
438	7.529	438	1164	1058	745.2	438	7.644	438	7.731	438	1659.2	438	628.6	438	471.2
439	7.195	439	1180	1069	751.2	439	7.232	439	7.146	439	1647	439	627.3	439	473.2
440	6.944	440	1191	1077	754.8	440	7.063	440	6.699	440	1633.58	440	622.9	440	474.1
441	6.59	441	1195	1083	758.9	441	6.743	441	6.328	441	1618.94	441	619.1	441	474.8
442	6.329	442	1206	1090	760.8	442	6.703	442	6.092	442	1604.3	442	616	442	475.1
443	6.096	443	1215	1094	761.1	443	6.382	443	5.954	443	1582.34	443	608.7	443	475.8
444	5.967	444	1218	1099	765.4	444	6.254	444	5.909	444	1564.04	444	603.4	444	474
445	5.824	445	1227	1099	771.3	445	6.354	445	5.554	445	1546.96	445	598.9	445	474
446	5.748	446	1232	1103	771.7	446	6.135	446	5.526	446	1525	446	592.7	446	470.8
447	5.71	447	1237	1106	772.9	447	5.986	447	5.452	447	1504.26	447	587.5	447	470.7
448	5.689	448	1242	1106	773.9	448	6.104	448	5.257	448	1485.96	448	581	448	471.4
449	5.395	449	1247	1105	779.3	449	6.061	449	5.393	449	1462.78	449	575.4	449	472.5
450	5.33	450	1254	1109	780.2	450	5.978	450	5.142	450	1443.26	450	568.4	450	470.7
451	5.399	451	1255	1106	780.8	451	5.789	451	4.955	451	1424.96	451	564.1	451	464.7
452	5.655	452	1258	1103	778.7	452	6.023	452	4.75	452	1403	452	556.9	452	460.3
453	5.537	453	1254	1098	781	453	5.915	453	4.616	453	1385.92	453	551.4	453	458.3
454	5.29	454	1260	1099	777.6	454	6.001	454	4.923	454	1368.84	454	540.6	454	454.9
455	5.572	455	1262	1096	779.3	455	6.076	455	4.968	455	1350.54	455	533.3	455	452.1
456	5.557	456	1260	1090	778.5	456	6.131	456	5.009	456	1332.24	456	526.5	456	447.1
457	5.594	457	1256	1091	775.9	457	6.17	457	4.995	457	1311.5	457	515.3	457	442.9
458	5.644	458	1252	1082	775.2	458	6.025	458	5.012	458	1291.98	458	509.7	458	437.6
459	5.514	459	1248	1072	772.6	459	6.038	459	5.073	459	1272.46	459	500.7	459	432.9
460	5.59	460	1247	1065	772.2	460	6.208	460	5.134	460	1254.16	460	492.1	460	427.6
461	5.592	461	1237	1061	766.8	461	6.038	461	5.281	461	1232.2	461	483.1	461	421.3
462	5.774	462	1235	1053	763.5	462	6.091	462	5.41	462	1215.12	462	475.1	462	417.5
463	5.663	463	1229	1047	757.9	463	5.971	463	5.354	463	1195.72	463	467.4	463	412.5
464	5.739	464	1224	1035	754.4	464	5.994	464	5.221	464	1174.74	464	458.1	464	408.3
465	5.878	465	1215	1031	752.6	465	5.98	465	5.224	465	1158.51	465	448.6	465	402.3
466	6.046	466	1205	1022	743.8	466	5.697	466	5.33	466	1136.67	466	440.1	466	398.2
467	5.926	467	1197	1009	736.6	467	5.716	467	5.346	467	1116.67	467	432.2	467	393.7
468	6.006	468	1186	996.9	732.1	468	5.719	468	5.369	468	1090.8	468	426.8	468	391.1
469	6.166	469	1174	984.9	725.1	469	5.92	469	5.557	469	1065.55	469	421.4	469	388.2
470	6.166	470	1160	973.1	719.6	470	6.034	470	5.345	470	1040.54	470	414.7	470	384.3
471	6.015	471	1150	962	711.5	471	6.357	471	5.268	471	1018.21	471	409.7	471	380
472	5.965	472	1136	950.7	702.8	472	6.55	472	5.115	472	997.35	472	402.9	472	376.4
473	6.066	473	1125	937.7	695	473	6.495	473	5.382	473	976.61	473	397.5	473	371.3
474	5.798	474	1112	918.8	690.1	474	6.8	474	5.329	474	952.942	474	393.2	474	367
475	5.649	475	1100	912.9	682.8	475	6.782	475	5.342	475	931.836	475	387.9	475	363.6
476	5.495	476	1089	901.9	676.8	476	6.559	476	5.286	476	909.022	476	382.3	476	360.8
477	5.548	477	1074	887.7	669.2	477	6.617	477	5.165	477	885.72	477	375.3	477	357.7
478	5.607	478	1064	876.2	659	478	6.524	478	5.084	478	867.908	478	369.7	478	353.9
479	5.449	479	1053	864.1	655.1	479	6.735	479	4.993	479	849.974	479	363.8	479	350.8
480	5.308	480	1044	856.8	645	480	6.67	480	5.134	480	830.942	480	354.3	480	344.1
481	5.195	481	1031	845.1	640.4	481	6.552	481	5.158	481	814.96	481	348.5	481	338.4
482	5.188	482	1023	834.7	635.2	482	6.352	482	5.037	482	798.49	482	343.1	482	333
483	5.193	483	1014	825.4	629.2	483	6.206	483	4.986	483	782.508	483	336.1	483	327.4
484	5.271	484	1006	815.6	624.4	484	6.154	484	5.022	484	765.184	484	330.4	484	322.2
485	5.482	485	998.9	807	620.7	485	6.218	485	4.932	485	752.74	485	324.9	485	315.8
486	5.433	486	990.2	799.1	613.5	486	6.222	486	4.859	486	737.246	486	317.4	486	310.8
487	5.095	487	983.8	790.5	607.8	487	6.091	487	4.777	487	724.436	487	310.1	487	305.6
488	5.097	488	974.2	779.5	603	488	5.927	488	4.822	488	711.992	488	302.6	488	300.2
489	5.286	489	968.7	774.5	597.4	489	6.2	489	4.742	489	697.108	489	295.8	489	293.2
490	5.023	490	963.2	764.4	593.5	490	6.09	490	4.597	490	682.712	490	290.7	490	288.4
491	5.108	491	955.7	757.1	588	491	6.074	491	4.547	491	674.172	491	284.6	491	284.7
492	5.09	492	946.9	746.6	583.1	492	5.945	492	4.523	492	663.314	492	279	492	280.4
493	4.959	493	938.3	737.4	578	493	6.005	493	4.602	493	650.138	493	273.7	493	275.1
494	4.652	494	924.6	727.1	569.6	494	6.095	494	4.461	494	638.914	494	268.3	494	269.2
495	4.6	495	919.4	718.4	565	495	5.809	495	4.384	495	627.08	495	262.4	495	263.6
496	4.567	496	908.8	707.7	559.7	496	5.91	496	4.416	496	613.05	496	258.6	496	259.1
497	4.428	497	896.5	696.2	550.4	497	5.607	497	4.523	497	602.558	497	253.7	497	255
498	4.465	498	886.3	684.6	545.5	498	5.569	498	4.257	498	589.016	498	247.4	498	250.2
499	4.401	499	875	674.9	538.5	499	5.703	499	4.252	499	578.158	499	244.3	499	245.2
500	4.25	500	864.3	665.3	525.2	500	5.787	500	4.184	500	565.348	500	240	500	241.2
501	4.223	501	851.9	654.3	523	501	5.75	501	4.333	501	553.758	501	236.9	501	234.7
502	4.27	502	843.4	641.5	513.9	502	5.691	502	4.478	502	540.46	502	234.7	502	230.7
503	4.186	503	826.8	628.5	503.9	503	5.409	503	4.372	503	528.138	503	234	503	225.9
504	4.029	504	817.4	617.6	498	504	5.44	504	4.324	504	516.792	504	231.9	504	222.4
505	3.984	505	806.8	607	491.6	505	5.275	505	4.316	505	504.226	505	230.5	505	217.7
506	4.045	506	796.2	594.2	485.2	506	5.482	506	4.175	506	491.416	506	230.5	506	214.1
507	3.99	507	780.9	584.3	476.4	507	5.407	507	4.406	507	480.558	507	232	507	210.3
508	3.926	508	766.7	574.3	469.3	508	5.507	508	4.261	508	469.09	508	233.1	508	206.4
509	4.015	509	754.3	562.2	460.5	509	5.667	509	4.255	509	456.89	509	235.6	509	203.3
510	4.18	510	741.5	548.9	457.1	510	5.427	510	4.175	510	447.13	510	238.3	510	199
511	4.046	511	729.2	538	448.3	511	5.631	511	3.982	511	437.004	511	242.2	511	195.4
512	4.097	512	720.6	527.9	439.5	512	5.527	512	4.079	512	427	512	244.4	512	193.2
513	3.935	513	708.1	514.3	433.1	513	5.537	513	4.023	513	415.044	513	247.8	513	189.4
514	4.045	514	695.7	504.1	426.5	514	5.43	514	4.15	514	404.918	514	253.7	514	185.8
515	4.133	515	681.6	495.5	420.1	515	5.185	515	4.269	515	394.548	515	256	515	182.2
516	4.123	516	670.2	486	412.9	516	4.967	516	4.215	516	383.446	516	258.8	516	180
517	4.026	517	657.3	475.8	405.7	517	4.955	517	4.272	517	374.662	517	260.2	517	175.2
518	4.149	518	648.7	466.5	400.3	518	4.745	518	4.199	518	365.146	518	262.3	518	173.2
519	4.119	519	636.5	456.9	392.1	519	4.668	519	4.126	519	356.484	519	263.2	519	169.7
520	3.991	520	624.6	448.3	386.5	520	4.909	520	4.026	520	349.042	520	264	520	165.8
521	3.899	521	615	436.2	378.4	521	4.997	521	4.029	521	340.502	521	262.8	521	162.8
522	3.719	522	602.6	429	372.6	522	4.837	522	3.965	522	329.644	522	260.6	522	160.3
523	3.779	523	590.8	418.5	366.5	523	4.844	523	3.977	523	319.884	523	257.7	523	158
524	3.876	524	578.9	409.8	358.6	524	4.865	524	4.036	524	312.564	524	254.4	524	155.3
525	3.742	525	568.1	399.9	351.7	525	4.902	525	4.297	525	305	525	252.4	525	151.5
526	3.763	526	555	393.2	346	526	4.762	526	4.041	526	297.924	526	247.9	526	147.6
527	3.716	527	548.9	383.6	341	527	4.784	527	3.974	527	291.092	527	241.2	527	144.2
528	3.795	528	535.5	375.1	335.2	528	4.918	528	3.985	528	283.284	528	234.1	528	140.9
529	3.808	529	525.5	366.1	328	529	4.863	529	3.93	529	277.306	529	226.7	529	137.1
530	3.775	530	514.2	357.6	324.5	530	4.938	530	3.771	530	269.742	530	219.2	530	133.8
531	3.874	531	506.7	347.5	315.5	531	4.871	531	3.735	531	263.52	531	212.4	531	130.8
532	3.781	532	496.4	340.2	310.9	532	4.64	532	3.594	532	258.518	532	205.2	532	126.5
533	3.833	533	486.6	333.5	306.1	533	4.501	533	3.414	533	251.686	533	200.4	533	124.1
534	3.79	534	476.7	324.1	298.6	534	4.353	534	3.54	534	246.318	534	192.7	534	120.9
535	3.663	535	467.9	319.2	295.2	535	4.225	535	3.254	535	240.096	535	184.8	535	117.7
536	3.642	536	457.2	310.1	291.3	536	4.38	536	3.34	536	235.094	536	179.5	536	116.1
537	3.738	537	448.9	304.2	287.1	537	4.39	537	3.355	537	230.458	537	172.6	537	111
538	3.6	538	441	296.3	280	538	3.961	538	3.382	538	224.48	538	166.2	538	107.8
539	3.516	539	432.5	289.3	274.9	539	4	539	3.352	539	218.99	539	159.8	539	104.4
540	3.392	540	421.5	280.5	269.9	540	4.053	540	3.306	540	214.72	540	154	540	101.5
541	3.42	541	416	277.6	264.4	541	3.99	541	3.309	541	211.548	541	150.4	541	98.31
542	3.367	542	406.5	269.8	260.3	542	4.04	542	3.244	542	206.424	542	144.4	542	96.73
543	3.521	543	398.9	264.6	255.5	543	3.969	543	3.189	543	203.008	543	140.4	543	94.05
544	3.512	544	391.6	257.6	250.8	544	3.963	544	3.186	544	198.25	544	135.7	544	92.4
545	3.472	545	382.3	251.2	245.8	545	3.905	545	3.148	545	194.224	545	131	545	89.2
546	3.477	546	376.9	246.5	242	546	3.89	546	2.984	546	187.758	546	127.8	546	86.93
547	3.443	547	366.2	239.2	235.9	547	3.647	547	2.922	547	183.488	547	124.4	547	84.92
548	3.302	548	357.7	233.1	231.8	548	3.675	548	2.917	548	178.73	548	119.6	548	83.07
549	3.398	549	350.3	227.4	227.6	549	3.789	549	2.95	549	174.46	549	116.2	549	81.26
550	3.21	550	346	221.6	223.1	550	3.917	550	2.829	550	170.312	550	111.2	550	78.97
551	3.384	551	337.6	217.3	219.8	551	3.802	551	2.961	551	167.018	551	108.3	551	76.83
552	3.35	552	329.6	211.6	214.9	552	3.888	552	3.005	552	162.87	552	106.7	552	75.83
553	3.322	553	323.2	206.1	210	553	4.014	553	3.032	553	159.088	553	103.7	553	73.6
554	3.199	554	316.8	201.5	205.4	554	3.761	554	2.963	554	154.94	554	100.2	554	72.03
555	3.105	555	307.7	197.8	203.1	555	3.665	555	2.895	555	150.182	555	97.29	555	70.3
556	3.136	556	301.2	191.2	198	556	3.801	556	2.915	556	147.864	556	92.85	556	68.91
557	3.137	557	296	186.9	193.1	557	3.756	557	2.853	557	143.35	557	90.07	557	66.74
558	3.224	558	288.3	183.6	191.5	558	3.575	558	2.95	558	138.226	558	87.55	558	65.4
559	3.042	559	281.8	178.9	186.2	559	3.488	559	2.813	559	134.2	559	85.69	559	63.58
560	3.108	560	276.7	174.1	183.9	560	3.446	560	3.003	560	130.296	560	82.39	560	62.54
561	3.057	561	270.3	169.2	179.8	561	3.62	561	2.926	561	127.49	561	79.77	561	61.43
562	3.006	562	262.1	165	176.8	562	3.771	562	2.786	562	124.318	562	77.27	562	59.62
563	3.087	563	256.6	160.3	173.4	563	3.815	563	2.713	563	121.866	563	74.55	563	59.02
564	2.955	564	249.5	156	169	564	3.819	564	2.967	564	117.742	564	73.07	564	57.96
565	2.961	565	245.8	151.6	164.5	565	3.648	565	2.954	565	113.582	565	70.84	565	56.24
566	3.016	566	238.4	148.9	162.6	566	3.703	566	2.797	566	110.983	566	68.85	566	55.15
567	2.914	567	233.7	145.4	159.2	567	3.672	567	2.738	567	107.519	567	66.44	567	54.76
568	2.935	568	228.7	141.7	154.7	568	3.661	568	2.805	568	104.225	568	64	568	53.41
569	2.869	569	223.2	138.6	153.2	569	3.524	569	2.737	569	101.333	569	61.95	569	52.36
570	2.917	570	216.8	134.6	151.5	570	3.355	570	2.691	570	98.6248	570	60.08	570	50.61
571	2.804	571	211.9	131.3	146.6	571	3.285	571	2.638	571	96.075	571	57.69	571	49.26
572	2.752	572	210.2	126.3	143.5	572	3.363	572	2.712	572	94.0864	572	55.15	572	48.41
573	2.819	573	204.8	123.4	141.5	573	3.372	573	2.757	573	91.8904	573	53.77	573	47.68
574	2.722	574	199	120.8	138.3	574	3.297	574	2.666	574	90.1946	574	51.97	574	46.35
575	2.785	575	193.7	119	135.7	575	3.221	575	2.823	575	87.7668	575	49.81	575	44.72
576	2.842	576	189.9	116.1	132.5	576	3.26	576	2.805	576	85.7782	576	48.13	576	43.82
577	2.79	577	184.9	112.4	130.7	577	3.248	577	2.951	577	83.082	577	46.19	577	43.2
578	2.752	578	180.9	108.8	127.9	578	3.231	578	2.946	578	81.7034	578	44.54	578	42.31
579	2.749	579	176.9	106.6	124.2	579	3.261	579	3.057	579	79.6904	579	43.29	579	41.84
580	2.681	580	172.1	103.7	121.7	580	3.387	580	2.96	580	77.8482	580	41.52	580	41.08
581	2.707	581	169.5	101.4	120	581	3.2	581	3.005	581	75.7864	581	39.9	581	40.27
582	2.77	582	164.1	98.68	117.4	582	3.244	582	3.045	582	74.2248	582	38.58	582	39.62
583	2.723	583	161.1	96.84	114.5	583	3.19	583	3.096	583	72.2972	583	37.31	583	39.02
584	2.88	584	156.7	93.53	112.4	584	3.262	584	3.205	584	69.8694	584	35.4	584	38.1
585	2.851	585	153.8	91.68	110.8	585	3.018	585	3.056	585	68.2834	585	34.07	585	37.02
586	2.885	586	151.4	88.97	108.6	586	3.032	586	3.036	586	66.2826	586	32.96	586	36.01
587	2.936	587	147.1	85.83	107	587	3.016	587	3.097	587	64.7576	587	32.42	587	34.91
588	2.927	588	143.8	85.4	105.2	588	2.96	588	3.057	588	63.1106	588	30.53	588	34.6
589	2.899	589	140.6	82.97	101.8	589	2.841	589	2.909	589	62.2322	589	29.46	589	33.77
590	2.805	590	137.2	80.69	99.71	590	2.929	590	2.823	590	60.5852	590	28.93	590	33.3
591	2.773	591	133.3	77.69	98.1	591	2.908	591	2.802	591	59.4262	591	27.97	591	32.6
592	2.888	592	130.8	75.99	94.62	592	2.812	592	2.697	592	57.7182	592	26.37	592	31.9
593	2.673	593	126.7	74.84	93.81	593	2.724	593	2.635	593	56.5836	593	25.39	593	30.5
594	2.855	594	125	72.78	91.45	594	2.784	594	2.545	594	54.8756	594	24.57	594	29.49
595	2.91	595	122.9	71.11	89.96	595	2.824	595	2.482	595	53.68	595	23.67	595	28.72
596	2.838	596	119.8	69.12	86.59	596	2.861	596	2.626	596	52.1794	596	23.42	596	27.99
597	2.779	597	116.6	67.28	84.95	597	2.945	597	2.673	597	50.7398	597	22.39	597	27.52
598	2.707	598	113.9	66.27	83.77	598	2.972	598	2.614	598	49.8736	598	21.5	598	26.36
599	2.613	599	110.4	64.71	81.83	599	2.908	599	2.683	599	49.288	599	20.71	599	25.88
600	2.708	600	108.4	62.76	80.46	600	2.835	600	2.689	600	47.6166	600	20.55	600	25.42
601	2.55	601	107	61.79	78.2	601	2.937	601	2.504	601	46.6528	601	19.94	601	24.73
602	2.46	602	103.4	60.11	76.44	602	2.882	602	2.627	602	46.0306	602	19.38	602	23.8
603	2.353	603	100.9	58.74	74.05	603	2.794	603	2.587	603	44.6276	603	18.56	603	23.29
604	2.324	604	98.62	56.96	72.34	604	2.72	604	2.549	604	43.7492	604	18.32	604	22.38
605	2.425	605	95.69	55.65	72.07	605	2.822	605	2.583	605	42.4438	605	17.35	605	21.03
606	2.422	606	94.27	55.12	70.25	606	2.844	606	2.424	606	41.7606	606	16.61	606	20.87
607	2.52	607	91.9	54.44	69.17	607	2.761	607	2.466	607	40.4674	607	16	607	20.35
608	2.67	608	88.27	52.67	66.98	608	2.667	608	2.456	608	39.9672	608	15.47	608	19.93
609	2.635	609	87.15	51.36	66.23	609	2.592	609	2.515	609	38.918	609	15.18	609	19.04
610	2.787	610	84.31	50.65	64.73	610	2.576	610	2.501	610	37.7346	610	14.49	610	18.48
611	2.82	611	82.58	49.26	63.79	611	2.56	611	2.468	611	36.3682	611	13.98	611	17.82
612	2.581	612	80.21	47.63	61.4	612	2.491	612	2.485	612	35.3434	612	13.69	612	17.7
613	2.606	613	77.64	46.62	60.2	613	2.531	613	2.552	613	34.2942	613	13.09	613	17.34
614	2.497	614	76.52	45.95	59.13	614	2.542	614	2.497	614	33.245	614	12.62	614	16.53
615	2.324	615	75.99	45.01	57.72	615	2.653	615	2.56	615	32.4276	615	12.38	615	16.14
616	2.243	616	73.65	43.19	56.5	616	2.629	616	2.507	616	31.3906	616	11.88	616	15.8
617	2.511	617	71.38	42.73	55.8	617	2.653	617	2.552	617	30.4634	617	11.61	617	15.87
618	2.607	618	68.76	42.32	54.57	618	2.726	618	2.505	618	30.0486	618	11.16	618	15.57
619	2.562	619	67.59	40.83	53.56	619	2.861	619	2.462	619	29.4996	619	10.84	619	14.86
620	2.49	620	65.44	39.79	52.2	620	2.771	620	2.389	620	29.4996	620	10.41	620	14.56
621	2.433	621	64.07	39.03	51.46	621	2.722	621	2.367	621	28.8286	621	10.44	621	13.79
622	2.335	622	63.35	37.66	50.53	622	2.916	622	2.324	622	27.8526	622	10.05	622	13.28
623	2.311	623	61.31	36.99	49.34	623	2.772	623	2.319	623	27.633	623	9.535	623	13.03
624	2.486	624	60.3	36.28	47.96	624	2.639	624	2.301	624	26.779	624	9.025	624	12.69
625	2.574	625	58.19	35.23	47.67	625	2.606	625	2.286	625	25.8884	625	8.589	625	12.71
626	2.539	626	57.37	34.57	46.39	626	2.488	626	2.251	626	25.2662	626	8.55	626	12.21
627	2.582	627	56.56	33.43	45.91	627	2.459	627	2.202	627	24.2902	627	8.193	627	11.86
628	2.587	628	54.66	32.14	44.71	628	2.277	628	2.141	628	23.5826	628	7.794	628	11.71
629	2.572	629	53.3	31.99	43.58	629	2.247	629	2.08	629	23.2654	629	7.579	629	10.98
630	2.614	630	52.81	31.37	42.41	630	2.313	630	2.053	630	22.6798	630	7.279	630	10.82
631	2.608	631	51.88	30.54	41.72	631	2.358	631	2.198	631	22.3138	631	7.308	631	10.58
632	2.545	632	50.51	29.8	41.2	632	2.219	632	2.464	632	21.4232	632	7.197	632	10.42
633	2.525	633	48.39	28.52	39.95	633	2.255	633	2.478	633	20.7278	633	7.089	633	10.19
634	2.623	634	48.27	28.01	38.84	634	2.172	634	2.422	634	20.008	634	6.99	634	9.867
635	2.519	635	46.35	27.69	38.09	635	2.155	635	2.317	635	19.581	635	6.612	635	9.588
636	2.508	636	45.91	26.88	37.07	636	2.211	636	2.242	636	19.215	636	6.459	636	9.312
637	2.512	637	44.92	26.36	35.48	637	2.284	637	2.205	637	19.0076	637	5.832	637	8.952
638	2.521	638	43.03	25.23	34.92	638	2.418	638	2.148	638	18.727	638	5.612	638	8.73
639	2.574	639	42.64	25.08	34.92	639	2.371	639	2.249	639	18.1292	639	5.538	639	8.473
640	2.429	640	41.56	24.32	33.92	640	2.465	640	2.301	640	17.3606	640	5.427	640	8.537
641	2.517	641	40.48	23.87	33.22	641	2.477	641	2.212	641	17.2752	641	5.322	641	8.398
642	2.483	642	39.17	23.44	32.53	642	2.456	642	2.21	642	17.08	642	5.181	642	8.108
643	2.482	643	37.57	23.1	31.38	643	2.567	643	2.142	643	16.4822	643	4.963	643	7.912
644	2.483	644	37.67	22.24	31.4	644	2.477	644	2.187	644	15.738	644	4.831	644	7.704
645	2.492	645	37.07	21.64	30.79	645	2.564	645	2.146	645	15.2988	645	4.816	645	7.268
646	2.443	646	35.95	21.62	29.47	646	2.699	646	2.096	646	14.8474	646	4.635	646	7.048
647	2.302	647	35.01	21.15	29.23	647	2.539	647	2.073	647	14.6156	647	4.481	647	6.814
648	2.199	648	34.01	20.45	28.32	648	2.298	648	2.068	648	14.3716	648	4.239	648	6.528
649	2.177	649	33.17	19.86	27.66	649	2.302	649	2.095	649	13.9812	649	4.037	649	6.243
650	2.127	650	32.94	19.55	27	650	2.45	650	2.039	650	13.969	650	4.082	650	6.072
651	2.095	651	32.06	19.2	26.33	651	2.344	651	2.033	651	13.5176	651	3.926	651	6.256
652	2.222	652	30.82	18.72	25.69	652	2.289	652	2.04	652	13.0418	652	3.906	652	6.138
653	2.159	653	30.41	18.73	25.28	653	2.291	653	2.119	653	13.1394	653	4.137	653	5.995
654	2.287	654	29.54	17.86	24.63	654	2.39	654	1.997	654	12.871	654	4.162	654	5.76
655	2.184	655	29.19	17.16	24.2	655	2.486	655	1.955	655	12.3342	655	3.992	655	5.763
656	2.07	656	28.62	16.73	23.44	656	2.481	656	1.983	656	11.7693	656	3.872	656	5.865
657	2.143	657	27.3	16.66	23.24	657	2.581	657	2.065	657	11.5034	657	3.696	657	5.709
658	2.072	658	26.81	16.19	22.47	658	2.564	658	2.038	658	11.1923	658	3.743	658	5.652
659	2.028	659	25.98	15.88	22.55	659	2.587	659	2.045	659	11.1374	659	3.64	659	5.54
660	2.22	660	25.79	15.83	21.96	660	2.502	660	2.133	660	10.725	660	3.715	660	5.611
661	2.209	661	25.3	15.84	21.39	661	2.418	661	2.142	661	10.5737	661	3.672	661	5.655
662	2.163	662	24.32	15.48	21.32	662	2.363	662	2.248	662	10.514	662	4.35	662	5.847
663	2.067	663	23.79	15.2	21.17	663	2.187	663	2.187	663	10.2248	663	6.051	663	7.021
664	1.93	664	23.65	14.77	20.75	664	2.402	664	2.252	664	10.0345	664	9.324	664	9.917
665	2.017	665	23.53	14.7	20.16	665	2.225	665	2.223	665	9.79294	665	15.79	665	15.83
666	1.989	666	22.84	13.89	19.88	666	2.142	666	2.22	666	9.577	666	25.43	666	24.57
667	2.101	667	21.66	14.01	19.48	667	2.155	667	2.154	667	9.67216	667	38.93	667	37.81
668	2.227	668	21.01	13.7	18.93	668	2.24	668	2.087	668	9.33544	668	54.07	668	53.87
669	2.258	669	21.03	13.28	18.67	669	2.101	669	2.1	669	9.2842	669	70.56	669	72.55
670	2.198	670	20.53	13.1	18.2	670	2.072	670	2.117	670	9.0402	670	90.44	670	92.48
671	2.302	671	20.05	13.1	18.04	671	2.094	671	2.079	671	9.00726	671	108.3	671	111.4
672	2.253	672	19.76	12.89	18.09	672	2.112	672	2.091	672	8.74252	672	123.2	672	125.7
673	2.202	673	18.91	12.36	17.25	673	2.023	673	1.944	673	8.5766	673	130.7	673	134.5
674	2.01	674	18.76	11.93	17.21	674	2.114	674	1.947	674	8.29234	674	130.6	674	135.2
675	2.143	675	18.48	11.96	16.63	675	2.151	675	2.013	675	8.32406	675	123.6	675	131.3
676	2.23	676	18.06	12.16	16.08	676	2.288	676	2.069	676	8.25818	676	112.5	676	119.5
677	2.142	677	17.37	11.51	15.34	677	2.288	677	2.186	677	8.10934	677	98.08	677	104.3
678	2.109	678	16.55	11.17	15.23	678	2.206	678	2.152	678	7.68478	678	81.71	678	86.72
679	2.152	679	16.44	11.01	15.41	679	2.218	679	2.105	679	7.88364	679	64.17	679	68.72
680	2.065	680	15.99	10.68	14.7	680	2.159	680	2.047	680	7.6677	680	48.1	680	51.98
681	2.046	681	16.07	10.58	14.31	681	2.039	681	2.086	681	7.3688	681	34.5	681	37.57
682	1.993	682	14.98	9.965	13.99	682	2.007	682	2.219	682	7.10772	682	24.2	682	26.8
683	2.118	683	14.92	9.906	13.39	683	2.133	683	2.284	683	7.23582	683	16.96	683	18.92
684	2.267	684	14.87	9.324	13.24	684	2.204	684	2.267	684	7.06746	684	11.99	684	13.6
685	2.277	685	14.32	9.419	12.54	685	2.086	685	2.231	685	7.0455	685	9.032	685	10.04
686	2.151	686	13.54	9.248	12.56	686	2.193	686	2.164	686	6.89788	686	6.795	686	7.922
687	2.088	687	13.73	8.888	12.2	687	2.304	687	2.243	687	6.72708	687	5.631	687	6.558
688	2.121	688	13.64	8.646	12.14	688	2.291	688	2.158	688	6.45868	688	4.786	688	5.6
689	2.023	689	13.17	8.689	11.46	689	2.117	689	2.325	689	6.44282	689	4.255	689	5.077
690	2.034	690	12.78	8.384	11.06	690	2.053	690	2.204	690	6.54408	690	3.943	690	4.945
691	1.998	691	12.14	8.038	11.11	691	2.014	691	2.157	691	6.4721	691	3.619	691	4.577
692	1.873	692	12.13	8.131	10.88	692	2.055	692	2.113	692	6.40744	692	3.441	692	4.196
693	1.776	693	12.01	7.863	10.54	693	1.958	693	2.043	693	6.15856	693	3.265	693	3.955
694	1.755	694	11.63	7.696	10.25	694	2.011	694	2.042	694	5.75108	694	3.377	694	3.951
695	1.818	695	11.28	7.603	10.37	695	1.953	695	2.137	695	5.54368	695	3.262	695	3.806
696	1.962	696	10.8	7.779	10.26	696	2.081	696	2.049	696	5.64372	696	3.309	696	3.745
697	1.953	697	10.84	7.513	9.741	697	2.051	697	2.075	697	5.67178	697	3.218	697	3.824
698	2.027	698	10.6	7.127	9.291	698	2.161	698	2.059	698	5.61932	698	3.457	698	3.678
699	2.03	699	10.4	7.153	9.498	699	2.166	699	2.041	699	5.49488	699	3.451	699	3.611
700	1.866	700	10.56	6.814	9.095	700	2.122	700	2.082	700	5.52416	700	3.483	700	3.735

## Sheet: Fig. 3c
Fluorescence data of PU in DMF/CHCl3 mixtures
0		0.1		0.2		0.3		0.4		0.5		0.6		0.7		0.8		0.9
Wavelength (nm)	FL intensity	Wavelength (nm)	FL intensity	Wavelength (nm)	FL intensity	Wavelength (nm)	FL intensity	Wavelength (nm)	FL intensity	Wavelength (nm)	FL intensity	Wavelength (nm)	FL intensity	Wavelength (nm)	FL intensity	Wavelength (nm)	FL intensity	Wavelength (nm)	FL intensity
380	55.44	380	49.5	380	76.13	380	63.85	380	44.6	380	74.75	380	64.01	380	73.3	380	100.2	380	88.68
380.6	56.08	380.6	50.82	380.6	74.14	380.6	63.79	380.6	45.37	380.6	74.77	380.6	66.17	380.6	73.39	380.6	98.73	380.6	89.71
381.2	57.74	381.2	52.2	381.2	73.89	381.2	64.55	381.2	46.85	381.2	75.39	381.2	67.55	381.2	74.52	381.2	97.38	381.2	91.11
381.8	58.94	381.8	52.83	381.8	76.34	381.8	63.87	381.8	48.03	381.8	77.19	381.8	69.24	381.8	76.7	381.8	97.67	381.8	93.01
382.4	60.48	382.4	54.79	382.4	78.1	382.4	65.69	382.4	49.95	382.4	78.94	382.4	71.43	382.4	78.22	382.4	99.21	382.4	94.91
383	63.8	383	55.7	383	79.72	383	66.97	383	51.73	383	81.74	383	74.75	383	80.85	383	101.2	383	99.77
383.6	67.64	383.6	57.62	383.6	81.66	383.6	68.65	383.6	54.26	383.6	84.4	383.6	77.78	383.6	82.78	383.6	104.3	383.6	103.1
384.2	69.56	384.2	59.56	384.2	84.98	384.2	71.24	384.2	56.87	384.2	86.53	384.2	80.98	384.2	85.4	384.2	107.5	384.2	107.3
384.8	73.3	384.8	62.55	384.8	88.47	384.8	73.53	384.8	59.89	384.8	89.73	384.8	84.67	384.8	87.74	384.8	111.6	384.8	110
385.4	76.09	385.4	64.7	385.4	91.29	385.4	75.68	385.4	61.13	385.4	92.59	385.4	87.13	385.4	91.58	385.4	115.1	385.4	116.1
386	79.72	386	67.25	386	93.45	386	78.18	386	63.4	386	96.49	386	90.55	386	94.34	386	119	386	120.4
386.6	83.17	386.6	69.64	386.6	95.58	386.6	81.25	386.6	66.68	386.6	101.5	386.6	95.11	386.6	98.58	386.6	123.1	386.6	126.9
387.2	85.74	387.2	72.05	387.2	97.84	387.2	83.3	387.2	70.53	387.2	103.8	387.2	97.73	387.2	102.3	387.2	129.3	387.2	131.6
387.8	88.51	387.8	75.74	387.8	102.1	387.8	86.64	387.8	73.47	387.8	108.1	387.8	101	387.8	105.7	387.8	133.4	387.8	138.2
388.4	91.3	388.4	79.19	388.4	105.8	388.4	89.15	388.4	76.4	388.4	111.5	388.4	104	388.4	112.1	388.4	137.8	388.4	143.8
389	94.27	389	82.64	389	109.1	389	92.05	389	78.12	389	116.8	389	109	389	115.9	389	143.4	389	149.6
389.6	98.7	389.6	85.09	389.6	114.5	389.6	95.82	389.6	80.87	389.6	120.7	389.6	113.7	389.6	119.8	389.6	150.3	389.6	154.2
390.2	100.7	390.2	89.75	390.2	119.3	390.2	101	390.2	82.95	390.2	124.6	390.2	117.3	390.2	123.5	390.2	157.1	390.2	160.5
390.8	105.3	390.8	92.48	390.8	122.4	390.8	104.5	390.8	85.85	390.8	128.9	390.8	121.3	390.8	128.7	390.8	162.1	390.8	167.6
391.4	109.2	391.4	94.3	391.4	125.9	391.4	108.8	391.4	89.17	391.4	133.9	391.4	125.6	391.4	133.8	391.4	168.2	391.4	175.5
392	112.6	392	99.36	392	130.9	392	113.4	392	92.99	392	139.6	392	130.6	392	140.1	392	172.5	392	184.2
392.6	117.2	392.6	105.9	392.6	136.1	392.6	118.9	392.6	96.2	392.6	147.3	392.6	135.5	392.6	147.6	392.6	178.5	392.6	194.1
393.2	122.1	393.2	111.5	393.2	141.8	393.2	126	393.2	101.2	393.2	153.9	393.2	144.2	393.2	155.4	393.2	188.7	393.2	201.6
393.8	126	393.8	114	393.8	149	393.8	132.8	393.8	106.3	393.8	161.8	393.8	151.8	393.8	161.9	393.8	201.4	393.8	211
394.4	132.1	394.4	120.4	394.4	156.5	394.4	139.6	394.4	108.9	394.4	166.9	394.4	155.9	394.4	169.8	394.4	213.3	394.4	220.6
395	140.7	395	125.9	395	164.1	395	146.7	395	114.4	395	175.3	395	164.2	395	180.2	395	224	395	230.1
395.6	149	395.6	131.2	395.6	174.3	395.6	155.4	395.6	118.6	395.6	186	395.6	169.4	395.6	186.8	395.6	235.8	395.6	241.7
396.2	153.5	396.2	137.8	396.2	184.2	396.2	163.6	396.2	128.7	396.2	196.3	396.2	180.5	396.2	197.3	396.2	248	396.2	255.4
396.8	163.2	396.8	144.5	396.8	192.9	396.8	174.9	396.8	135.9	396.8	203.9	396.8	190.5	396.8	206.2	396.8	261.8	396.8	266.6
397.4	171.6	397.4	153.7	397.4	208.2	397.4	181.7	397.4	142.6	397.4	216.8	397.4	201.8	397.4	217.2	397.4	273.2	397.4	282.2
398	180.2	398	160.9	398	217.5	398	191.7	398	151.2	398	225.4	398	212.7	398	230.8	398	289.1	398	298.7
398.6	189.8	398.6	171	398.6	229.5	398.6	203	398.6	160.1	398.6	239.9	398.6	222.9	398.6	247.2	398.6	307.2	398.6	314.2
399.2	201	399.2	181	399.2	241.8	399.2	214.9	399.2	173.5	399.2	252	399.2	235.3	399.2	256.5	399.2	323.5	399.2	328.8
399.8	214.1	399.8	192.3	399.8	256.2	399.8	224.3	399.8	181.5	399.8	265.4	399.8	252.1	399.8	273.8	399.8	342.5	399.8	344.5
400.4	226.7	400.4	202.5	400.4	269.7	400.4	236.3	400.4	192.3	400.4	283.6	400.4	266.1	400.4	289.5	400.4	359.9	400.4	364
401	243.2	401	217.8	401	283.4	401	252.9	401	204.5	401	301.6	401	279.9	401	307.6	401	379.4	401	383.8
401.6	259.3	401.6	228.8	401.6	301.7	401.6	268.3	401.6	217.9	401.6	318.2	401.6	297.6	401.6	325.4	401.6	401.7	401.6	405.6
402.2	273.5	402.2	245.2	402.2	317.5	402.2	285.5	402.2	234.3	402.2	338.2	402.2	318.9	402.2	346.7	402.2	429.4	402.2	427.7
402.8	293	402.8	262.7	402.8	340.2	402.8	306	402.8	250.6	402.8	359.1	402.8	341	402.8	366.5	402.8	454.4	402.8	456.1
403.4	310	403.4	283.5	403.4	363.8	403.4	328	403.4	268.7	403.4	380.2	403.4	363.6	403.4	390.1	403.4	480.2	403.4	483.5
404	333.3	404	303.2	404	386.3	404	346.7	404	286.7	404	402.1	404	386.1	404	414.3	404	504.7	404	509
404.6	357.1	404.6	319.8	404.6	408.4	404.6	364.3	404.6	304.3	404.6	426.8	404.6	407.5	404.6	438.4	404.6	533.9	404.6	537.7
405.2	381.1	405.2	339	405.2	434.5	405.2	387.1	405.2	326.1	405.2	450.9	405.2	425.8	405.2	464.8	405.2	567	405.2	568.4
405.8	405.9	405.8	359.6	405.8	462.7	405.8	408.8	405.8	347.8	405.8	475.9	405.8	451.6	405.8	495.2	405.8	598.7	405.8	601.3
406.4	430.6	406.4	382.3	406.4	487.7	406.4	434	406.4	371.9	406.4	504.7	406.4	477.5	406.4	525.8	406.4	631.3	406.4	634.5
407	456.1	407	408.3	407	514.6	407	460.1	407	396.5	407	529.8	407	503.6	407	556.3	407	665	407	673.4
407.6	477.6	407.6	432.5	407.6	541.7	407.6	484.5	407.6	419.4	407.6	557.8	407.6	533.3	407.6	583	407.6	699.4	407.6	714.1
408.2	504.7	408.2	459.2	408.2	570.8	408.2	512.2	408.2	442.9	408.2	589.3	408.2	560.7	408.2	614.7	408.2	735	408.2	749.8
408.8	529.5	408.8	487.1	408.8	601.5	408.8	541.1	408.8	469.9	408.8	623.1	408.8	593.8	408.8	646.2	408.8	775.7	408.8	790.8
409.4	558	409.4	513.2	409.4	633.7	409.4	574.1	409.4	498.6	409.4	653.1	409.4	626.6	409.4	680.8	409.4	812.5	409.4	832.4
410	587.2	410	542.1	410	667.4	410	598.8	410	528.3	410	688	410	659	410	715.4	410	860	410	871.1
410.6	613.7	410.6	572.4	410.6	696.6	410.6	633.7	410.6	557	410.6	720.7	410.6	701.7	410.6	747	410.6	903.7	410.6	915.6
411.2	637.2	411.2	606.2	411.2	727.5	411.2	666.7	411.2	591.3	411.2	760.4	411.2	732.4	411.2	781.7	411.2	948.3	411.2	970.8
411.8	667.6	411.8	640.6	411.8	764.3	411.8	702	411.8	623.3	411.8	793.6	411.8	761.3	411.8	815.1	411.8	992.9	411.8	1023
412.4	701.2	412.4	677.3	412.4	804.2	412.4	735.6	412.4	660.9	412.4	828.7	412.4	790.6	412.4	853.9	412.4	1038	412.4	1073
413	733.2	413	706.5	413	839.7	413	765.9	413	693.4	413	862.1	413	829	413	890	413	1090	413	1125
413.6	765.7	413.6	739.6	413.6	876.9	413.6	800.9	413.6	722.9	413.6	897	413.6	866.5	413.6	931.6	413.6	1137	413.6	1175
414.2	803.5	414.2	775.1	414.2	912.2	414.2	832.5	414.2	758.6	414.2	935.6	414.2	903.2	414.2	974.8	414.2	1188	414.2	1227
414.8	836.4	414.8	806.9	414.8	949	414.8	869	414.8	794.1	414.8	969.6	414.8	943.6	414.8	1021	414.8	1237	414.8	1279
415.4	872.3	415.4	844.6	415.4	992.5	415.4	905.2	415.4	831	415.4	1009	415.4	993.2	415.4	1063	415.4	1286	415.4	1336
416	902.6	416	878.4	416	1039	416	945.5	416	868.4	416	1047	416	1034	416	1110	416	1345	416	1388
416.6	941.1	416.6	915.5	416.6	1079	416.6	986.6	416.6	906.7	416.6	1088	416.6	1077	416.6	1156	416.6	1398	416.6	1451
417.2	978.3	417.2	955.3	417.2	1121	417.2	1022	417.2	945.8	417.2	1131	417.2	1122	417.2	1202	417.2	1451	417.2	1511
417.8	1014	417.8	998.2	417.8	1164	417.8	1064	417.8	983.5	417.8	1175	417.8	1160	417.8	1250	417.8	1513	417.8	1577
418.4	1053	418.4	1041	418.4	1205	418.4	1112	418.4	1026	418.4	1223	418.4	1207	418.4	1304	418.4	1573	418.4	1635
419	1090	419	1082	419	1249	419	1145	419	1068	419	1269	419	1248	419	1351	419	1634	419	1692
419.6	1130	419.6	1122	419.6	1293	419.6	1187	419.6	1114	419.6	1314	419.6	1290	419.6	1395	419.6	1686	419.6	1748
420.2	1167	420.2	1159	420.2	1336	420.2	1226	420.2	1156	420.2	1360	420.2	1334	420.2	1440	420.2	1739	420.2	1811
420.8	1207	420.8	1198	420.8	1379	420.8	1274	420.8	1207	420.8	1400	420.8	1379	420.8	1485	420.8	1805	420.8	1868
421.4	1240	421.4	1239	421.4	1416	421.4	1316	421.4	1254	421.4	1448	421.4	1424	421.4	1538	421.4	1850	421.4	1925
422	1277	422	1278	422	1448	422	1364	422	1307	422	1498	422	1469	422	1585	422	1902	422	1983
422.6	1317	422.6	1321	422.6	1497	422.6	1409	422.6	1346	422.6	1539	422.6	1510	422.6	1637	422.6	1954	422.6	2043
423.2	1353	423.2	1363	423.2	1538	423.2	1451	423.2	1391	423.2	1580	423.2	1548	423.2	1684	423.2	2007	423.2	2098
423.8	1388	423.8	1410	423.8	1578	423.8	1494	423.8	1434	423.8	1623	423.8	1584	423.8	1732	423.8	2060	423.8	2167
424.4	1420	424.4	1449	424.4	1615	424.4	1533	424.4	1479	424.4	1665	424.4	1631	424.4	1786	424.4	2118	424.4	2227
425	1456	425	1491	425	1656	425	1575	425	1520	425	1711	425	1673	425	1832	425	2174	425	2289
425.6	1489	425.6	1534	425.6	1697	425.6	1618	425.6	1568	425.6	1759	425.6	1720	425.6	1872	425.6	2231	425.6	2354
426.2	1529	426.2	1579	426.2	1738	426.2	1657	426.2	1616	426.2	1805	426.2	1769	426.2	1913	426.2	2280	426.2	2412
426.8	1566	426.8	1620	426.8	1775	426.8	1698	426.8	1662	426.8	1845	426.8	1806	426.8	1958	426.8	2334	426.8	2461
427.4	1601	427.4	1657	427.4	1819	427.4	1737	427.4	1701	427.4	1885	427.4	1846	427.4	2001	427.4	2389	427.4	2525
428	1633	428	1697	428	1858	428	1782	428	1740	428	1922	428	1892	428	2046	428	2445	428	2578
428.6	1676	428.6	1743	428.6	1883	428.6	1822	428.6	1782	428.6	1960	428.6	1940	428.6	2086	428.6	2499	428.6	2633
429.2	1705	429.2	1789	429.2	1925	429.2	1867	429.2	1817	429.2	1998	429.2	1976	429.2	2138	429.2	2551	429.2	2683
429.8	1735	429.8	1824	429.8	1967	429.8	1903	429.8	1857	429.8	2036	429.8	2025	429.8	2179	429.8	2597	429.8	2744
430.4	1769	430.4	1864	430.4	2013	430.4	1944	430.4	1901	430.4	2076	430.4	2059	430.4	2224	430.4	2648	430.4	2793
431	1802	431	1893	431	2048	431	1981	431	1947	431	2119	431	2107	431	2269	431	2690	431	2835
431.6	1842	431.6	1928	431.6	2089	431.6	2029	431.6	1994	431.6	2161	431.6	2142	431.6	2318	431.6	2741	431.6	2892
432.2	1875	432.2	1964	432.2	2133	432.2	2060	432.2	2027	432.2	2201	432.2	2195	432.2	2355	432.2	2800	432.2	2942
432.8	1903	432.8	2011	432.8	2160	432.8	2105	432.8	2073	432.8	2244	432.8	2232	432.8	2405	432.8	2844	432.8	2990
433.4	1935	433.4	2050	433.4	2200	433.4	2148	433.4	2111	433.4	2290	433.4	2278	433.4	2454	433.4	2895	433.4	3040
434	1965	434	2090	434	2237	434	2183	434	2146	434	2329	434	2309	434	2495	434	2945	434	3082
434.6	1998	434.6	2120	434.6	2274	434.6	2219	434.6	2191	434.6	2366	434.6	2345	434.6	2528	434.6	2982	434.6	3133
435.2	2030	435.2	2162	435.2	2309	435.2	2265	435.2	2231	435.2	2398	435.2	2393	435.2	2569	435.2	3032	435.2	3177
435.8	2062	435.8	2198	435.8	2340	435.8	2302	435.8	2269	435.8	2443	435.8	2427	435.8	2611	435.8	3076	435.8	3223
436.4	2092	436.4	2232	436.4	2386	436.4	2332	436.4	2314	436.4	2489	436.4	2466	436.4	2653	436.4	3124	436.4	3277
437	2126	437	2261	437	2413	437	2364	437	2356	437	2525	437	2506	437	2691	437	3164	437	3318
437.6	2152	437.6	2296	437.6	2449	437.6	2401	437.6	2387	437.6	2560	437.6	2540	437.6	2738	437.6	3203	437.6	3355
438.2	2184	438.2	2330	438.2	2487	438.2	2443	438.2	2416	438.2	2588	438.2	2573	438.2	2766	438.2	3244	438.2	3405
438.8	2221	438.8	2362	438.8	2518	438.8	2475	438.8	2449	438.8	2623	438.8	2608	438.8	2808	438.8	3277	438.8	3449
439.4	2244	439.4	2391	439.4	2542	439.4	2504	439.4	2477	439.4	2646	439.4	2631	439.4	2845	439.4	3326	439.4	3478
440	2260	440	2414	440	2567	440	2530	440	2511	440	2683	440	2661	440	2877	440	3363	440	3515
440.6	2283	440.6	2448	440.6	2600	440.6	2559	440.6	2554	440.6	2717	440.6	2689	440.6	2911	440.6	3399	440.6	3558
441.2	2303	441.2	2478	441.2	2635	441.2	2593	441.2	2590	441.2	2742	441.2	2721	441.2	2939	441.2	3427	441.2	3593
441.8	2337	441.8	2502	441.8	2669	441.8	2615	441.8	2624	441.8	2775	441.8	2763	441.8	2974	441.8	3469	441.8	3633
442.4	2351	442.4	2522	442.4	2690	442.4	2642	442.4	2657	442.4	2802	442.4	2792	442.4	2997	442.4	3488	442.4	3662
443	2373	443	2546	443	2722	443	2662	443	2692	443	2831	443	2827	443	3036	443	3520	443	3696
443.6	2397	443.6	2575	443.6	2750	443.6	2683	443.6	2719	443.6	2860	443.6	2854	443.6	3059	443.6	3546	443.6	3731
444.2	2413	444.2	2598	444.2	2772	444.2	2707	444.2	2745	444.2	2878	444.2	2892	444.2	3089	444.2	3575	444.2	3757
444.8	2434	444.8	2626	444.8	2794	444.8	2738	444.8	2764	444.8	2915	444.8	2915	444.8	3108	444.8	3599	444.8	3782
445.4	2455	445.4	2652	445.4	2815	445.4	2774	445.4	2791	445.4	2944	445.4	2938	445.4	3131	445.4	3629	445.4	3814
446	2465	446	2675	446	2835	446	2798	446	2819	446	2972	446	2961	446	3158	446	3647	446	3830
446.6	2487	446.6	2699	446.6	2864	446.6	2824	446.6	2846	446.6	2992	446.6	2981	446.6	3188	446.6	3674	446.6	3868
447.2	2513	447.2	2718	447.2	2885	447.2	2847	447.2	2871	447.2	3012	447.2	2991	447.2	3210	447.2	3702	447.2	3891
447.8	2534	447.8	2745	447.8	2908	447.8	2870	447.8	2898	447.8	3029	447.8	3011	447.8	3233	447.8	3720	447.8	3913
448.4	2553	448.4	2771	448.4	2934	448.4	2886	448.4	2916	448.4	3049	448.4	3041	448.4	3254	448.4	3743	448.4	3933
449	2573	449	2788	449	2946	449	2905	449	2932	449	3069	449	3061	449	3281	449	3759	449	3956
449.6	2593	449.6	2801	449.6	2958	449.6	2927	449.6	2954	449.6	3088	449.6	3079	449.6	3306	449.6	3780	449.6	3975
450.2	2602	450.2	2817	450.2	2969	450.2	2947	450.2	2977	450.2	3113	450.2	3111	450.2	3321	450.2	3790	450.2	3988
450.8	2620	450.8	2830	450.8	2989	450.8	2968	450.8	2998	450.8	3122	450.8	3129	450.8	3341	450.8	3814	450.8	4010
451.4	2633	451.4	2838	451.4	3003	451.4	2984	451.4	3025	451.4	3133	451.4	3142	451.4	3358	451.4	3832	451.4	4030
452	2646	452	2854	452	3018	452	3008	452	3031	452	3150	452	3159	452	3370	452	3848	452	4055
452.6	2666	452.6	2874	452.6	3032	452.6	3023	452.6	3048	452.6	3148	452.6	3174	452.6	3385	452.6	3863	452.6	4069
453.2	2676	453.2	2900	453.2	3044	453.2	3038	453.2	3075	453.2	3166	453.2	3188	453.2	3403	453.2	3889	453.2	4087
453.8	2677	453.8	2915	453.8	3061	453.8	3050	453.8	3084	453.8	3183	453.8	3206	453.8	3424	453.8	3910	453.8	4094
454.4	2687	454.4	2934	454.4	3067	454.4	3056	454.4	3102	454.4	3206	454.4	3229	454.4	3436	454.4	3920	454.4	4107
455	2702	455	2954	455	3085	455	3074	455	3108	455	3223	455	3252	455	3448	455	3929	455	4112
455.6	2710	455.6	2961	455.6	3088	455.6	3090	455.6	3129	455.6	3226	455.6	3261	455.6	3452	455.6	3938	455.6	4122
456.2	2723	456.2	2970	456.2	3100	456.2	3102	456.2	3143	456.2	3248	456.2	3272	456.2	3468	456.2	3942	456.2	4131
456.8	2732	456.8	2978	456.8	3106	456.8	3113	456.8	3148	456.8	3257	456.8	3264	456.8	3474	456.8	3952	456.8	4142
457.4	2748	457.4	2995	457.4	3113	457.4	3122	457.4	3162	457.4	3276	457.4	3273	457.4	3490	457.4	3965	457.4	4152
458	2757	458	3011	458	3121	458	3140	458	3172	458	3284	458	3285	458	3509	458	3974	458	4150
458.6	2756	458.6	3015	458.6	3131	458.6	3156	458.6	3181	458.6	3286	458.6	3306	458.6	3517	458.6	3979	458.6	4159
459.2	2764	459.2	3017	459.2	3135	459.2	3177	459.2	3190	459.2	3296	459.2	3310	459.2	3530	459.2	3992	459.2	4164
459.8	2762	459.8	3018	459.8	3140	459.8	3184	459.8	3201	459.8	3308	459.8	3320	459.8	3535	459.8	3989	459.8	4165
460.4	2772	460.4	3010	460.4	3144	460.4	3186	460.4	3205	460.4	3316	460.4	3334	460.4	3532	460.4	3993	460.4	4174
461	2770	461	3023	461	3148	461	3188	461	3210	461	3328	461	3339	461	3542	461	4004	461	4177
461.6	2781	461.6	3036	461.6	3156	461.6	3178	461.6	3224	461.6	3324	461.6	3346	461.6	3555	461.6	4008	461.6	4185
462.2	2780	462.2	3050	462.2	3147	462.2	3185	462.2	3223	462.2	3324	462.2	3345	462.2	3561	462.2	4009	462.2	4177
462.8	2777	462.8	3046	462.8	3150	462.8	3186	462.8	3220	462.8	3328	462.8	3351	462.8	3563	462.8	4012	462.8	4173
463.4	2771	463.4	3052	463.4	3149	463.4	3192	463.4	3223	463.4	3332	463.4	3346	463.4	3564	463.4	4001	463.4	4161
464	2763	464	3057	464	3138	464	3189	464	3231	464	3333	464	3345	464	3557	464	3994	464	4152
464.6	2758	464.6	3057	464.6	3136	464.6	3190	464.6	3235	464.6	3335	464.6	3342	464.6	3559	464.6	3994	464.6	4144
465.2	2762	465.2	3054	465.2	3131	465.2	3190	465.2	3227	465.2	3331	465.2	3333	465.2	3564	465.2	3984	465.2	4124
465.8	2755	465.8	3050	465.8	3131	465.8	3187	465.8	3223	465.8	3332	465.8	3326	465.8	3558	465.8	3967	465.8	4128
466.4	2754	466.4	3046	466.4	3127	466.4	3191	466.4	3216	466.4	3331	466.4	3319	466.4	3553	466.4	3947	466.4	4111
467	2750	467	3040	467	3122	467	3194	467	3198	467	3339	467	3310	467	3537	467	3947	467	4096
467.6	2740	467.6	3030	467.6	3118	467.6	3193	467.6	3195	467.6	3325	467.6	3291	467.6	3528	467.6	3935	467.6	4091
468.2	2738	468.2	3031	468.2	3113	468.2	3179	468.2	3186	468.2	3321	468.2	3282	468.2	3523	468.2	3921	468.2	4084
468.8	2728	468.8	3019	468.8	3112	468.8	3166	468.8	3184	468.8	3317	468.8	3274	468.8	3518	468.8	3909	468.8	4066
469.4	2719	469.4	3007	469.4	3093	469.4	3157	469.4	3181	469.4	3304	469.4	3277	469.4	3511	469.4	3900	469.4	4046
470	2709	470	2992	470	3090	470	3143	470	3171	470	3294	470	3269	470	3505	470	3892	470	4043
470.6	2694	470.6	2980	470.6	3083	470.6	3140	470.6	3161	470.6	3289	470.6	3255	470.6	3484	470.6	3879	470.6	4019
471.2	2685	471.2	2977	471.2	3063	471.2	3135	471.2	3144	471.2	3277	471.2	3248	471.2	3468	471.2	3860	471.2	3995
471.8	2673	471.8	2968	471.8	3054	471.8	3130	471.8	3141	471.8	3260	471.8	3234	471.8	3442	471.8	3837	471.8	3974
472.4	2668	472.4	2963	472.4	3043	472.4	3124	472.4	3127	472.4	3243	472.4	3213	472.4	3431	472.4	3816	472.4	3949
473	2655	473	2958	473	3027	473	3100	473	3120	473	3238	473	3211	473	3421	473	3792	473	3931
473.6	2631	473.6	2942	473.6	3006	473.6	3089	473.6	3104	473.6	3225	473.6	3198	473.6	3408	473.6	3770	473.6	3905
474.2	2625	474.2	2924	474.2	2998	474.2	3065	474.2	3087	474.2	3205	474.2	3187	474.2	3402	474.2	3752	474.2	3883
474.8	2612	474.8	2912	474.8	2991	474.8	3059	474.8	3069	474.8	3199	474.8	3172	474.8	3377	474.8	3719	474.8	3859
475.4	2597	475.4	2905	475.4	2984	475.4	3035	475.4	3050	475.4	3183	475.4	3150	475.4	3359	475.4	3698	475.4	3833
476	2591	476	2892	476	2973	476	3017	476	3035	476	3171	476	3130	476	3347	476	3678	476	3804
476.6	2574	476.6	2877	476.6	2956	476.6	3010	476.6	3026	476.6	3162	476.6	3114	476.6	3326	476.6	3662	476.6	3785
477.2	2562	477.2	2868	477.2	2949	477.2	3001	477.2	3002	477.2	3151	477.2	3103	477.2	3307	477.2	3636	477.2	3765
477.8	2557	477.8	2849	477.8	2930	477.8	2990	477.8	2991	477.8	3132	477.8	3086	477.8	3303	477.8	3617	477.8	3734
478.4	2550	478.4	2838	478.4	2925	478.4	2978	478.4	2973	478.4	3115	478.4	3078	478.4	3286	478.4	3592	478.4	3707
479	2539	479	2826	479	2904	479	2962	479	2958	479	3101	479	3072	479	3265	479	3575	479	3688
479.6	2531	479.6	2816	479.6	2895	479.6	2945	479.6	2945	479.6	3086	479.6	3055	479.6	3244	479.6	3551	479.6	3677
480.2	2518	480.2	2804	480.2	2874	480.2	2936	480.2	2940	480.2	3082	480.2	3052	480.2	3241	480.2	3527	480.2	3653
480.8	2504	480.8	2785	480.8	2869	480.8	2921	480.8	2932	480.8	3080	480.8	3037	480.8	3235	480.8	3515	480.8	3635
481.4	2497	481.4	2783	481.4	2862	481.4	2907	481.4	2931	481.4	3069	481.4	3025	481.4	3229	481.4	3499	481.4	3619
482	2498	482	2775	482	2856	482	2896	482	2924	482	3060	482	3008	482	3216	482	3487	482	3613
482.6	2484	482.6	2769	482.6	2849	482.6	2876	482.6	2908	482.6	3056	482.6	2993	482.6	3199	482.6	3476	482.6	3596
483.2	2479	483.2	2755	483.2	2848	483.2	2868	483.2	2895	483.2	3045	483.2	2988	483.2	3182	483.2	3466	483.2	3573
483.8	2483	483.8	2738	483.8	2840	483.8	2861	483.8	2888	483.8	3038	483.8	2972	483.8	3168	483.8	3454	483.8	3547
484.4	2469	484.4	2733	484.4	2826	484.4	2855	484.4	2876	484.4	3031	484.4	2955	484.4	3158	484.4	3433	484.4	3539
485	2465	485	2734	485	2817	485	2851	485	2868	485	3027	485	2949	485	3154	485	3418	485	3520
485.6	2460	485.6	2722	485.6	2816	485.6	2851	485.6	2867	485.6	3020	485.6	2946	485.6	3142	485.6	3417	485.6	3497
486.2	2452	486.2	2720	486.2	2815	486.2	2843	486.2	2866	486.2	3016	486.2	2932	486.2	3137	486.2	3403	486.2	3498
486.8	2448	486.8	2720	486.8	2810	486.8	2831	486.8	2856	486.8	2998	486.8	2925	486.8	3132	486.8	3391	486.8	3492
487.4	2446	487.4	2708	487.4	2799	487.4	2825	487.4	2846	487.4	2993	487.4	2918	487.4	3112	487.4	3381	487.4	3476
488	2436	488	2703	488	2790	488	2814	488	2836	488	2981	488	2916	488	3105	488	3376	488	3463
488.6	2429	488.6	2691	488.6	2784	488.6	2804	488.6	2829	488.6	2982	488.6	2911	488.6	3096	488.6	3361	488.6	3447
489.2	2418	489.2	2687	489.2	2775	489.2	2793	489.2	2829	489.2	2973	489.2	2898	489.2	3098	489.2	3348	489.2	3443
489.8	2415	489.8	2682	489.8	2763	489.8	2794	489.8	2824	489.8	2965	489.8	2887	489.8	3075	489.8	3337	489.8	3427
490.4	2403	490.4	2677	490.4	2754	490.4	2784	490.4	2810	490.4	2958	490.4	2879	490.4	3065	490.4	3326	490.4	3420
491	2409	491	2671	491	2742	491	2780	491	2800	491	2948	491	2865	491	3052	491	3305	491	3409
491.6	2406	491.6	2665	491.6	2741	491.6	2770	491.6	2786	491.6	2950	491.6	2863	491.6	3047	491.6	3294	491.6	3398
492.2	2396	492.2	2659	492.2	2728	492.2	2764	492.2	2772	492.2	2944	492.2	2847	492.2	3037	492.2	3279	492.2	3385
492.8	2391	492.8	2652	492.8	2725	492.8	2758	492.8	2764	492.8	2939	492.8	2828	492.8	3033	492.8	3271	492.8	3359
493.4	2382	493.4	2651	493.4	2726	493.4	2752	493.4	2760	493.4	2932	493.4	2823	493.4	3024	493.4	3261	493.4	3346
494	2383	494	2644	494	2728	494	2732	494	2752	494	2920	494	2811	494	3001	494	3244	494	3328
494.6	2376	494.6	2632	494.6	2719	494.6	2718	494.6	2746	494.6	2910	494.6	2800	494.6	2984	494.6	3224	494.6	3307
495.2	2368	495.2	2614	495.2	2712	495.2	2702	495.2	2737	495.2	2904	495.2	2786	495.2	2970	495.2	3199	495.2	3280
495.8	2369	495.8	2601	495.8	2703	495.8	2693	495.8	2724	495.8	2886	495.8	2773	495.8	2962	495.8	3178	495.8	3253
496.4	2362	496.4	2595	496.4	2688	496.4	2690	496.4	2715	496.4	2877	496.4	2764	496.4	2939	496.4	3170	496.4	3225
497	2348	497	2577	497	2676	497	2682	497	2694	497	2863	497	2746	497	2935	497	3156	497	3208
497.6	2336	497.6	2562	497.6	2658	497.6	2660	497.6	2683	497.6	2846	497.6	2725	497.6	2925	497.6	3131	497.6	3193
498.2	2316	498.2	2551	498.2	2645	498.2	2640	498.2	2660	498.2	2835	498.2	2710	498.2	2896	498.2	3105	498.2	3168
498.8	2304	498.8	2529	498.8	2629	498.8	2621	498.8	2644	498.8	2810	498.8	2697	498.8	2875	498.8	3084	498.8	3147
499.4	2297	499.4	2511	499.4	2615	499.4	2606	499.4	2626	499.4	2794	499.4	2677	499.4	2859	499.4	3061	499.4	3117
500	2283	500	2497	500	2597	500	2586	500	2610	500	2775	500	2662	500	2842	500	3034	500	3095
500.6	2272	500.6	2475	500.6	2582	500.6	2565	500.6	2593	500.6	2757	500.6	2645	500.6	2819	500.6	3012	500.6	3071
501.2	2254	501.2	2455	501.2	2559	501.2	2552	501.2	2570	501.2	2735	501.2	2632	501.2	2801	501.2	2982	501.2	3037
501.8	2251	501.8	2443	501.8	2550	501.8	2540	501.8	2542	501.8	2720	501.8	2615	501.8	2782	501.8	2951	501.8	3008
502.4	2233	502.4	2429	502.4	2540	502.4	2518	502.4	2522	502.4	2698	502.4	2590	502.4	2759	502.4	2923	502.4	2982
503	2226	503	2409	503	2532	503	2506	503	2501	503	2683	503	2570	503	2737	503	2902	503	2954
503.6	2208	503.6	2396	503.6	2510	503.6	2483	503.6	2480	503.6	2670	503.6	2555	503.6	2713	503.6	2877	503.6	2926
504.2	2190	504.2	2371	504.2	2485	504.2	2465	504.2	2460	504.2	2650	504.2	2533	504.2	2691	504.2	2854	504.2	2897
504.8	2180	504.8	2352	504.8	2466	504.8	2443	504.8	2430	504.8	2634	504.8	2516	504.8	2653	504.8	2830	504.8	2870
505.4	2168	505.4	2337	505.4	2444	505.4	2421	505.4	2416	505.4	2612	505.4	2491	505.4	2630	505.4	2815	505.4	2845
506	2146	506	2313	506	2420	506	2404	506	2397	506	2589	506	2474	506	2606	506	2791	506	2820
506.6	2131	506.6	2289	506.6	2394	506.6	2374	506.6	2376	506.6	2564	506.6	2452	506.6	2580	506.6	2767	506.6	2786
507.2	2121	507.2	2266	507.2	2376	507.2	2349	507.2	2358	507.2	2541	507.2	2426	507.2	2559	507.2	2733	507.2	2752
507.8	2103	507.8	2249	507.8	2361	507.8	2322	507.8	2332	507.8	2522	507.8	2407	507.8	2539	507.8	2707	507.8	2718
508.4	2085	508.4	2217	508.4	2350	508.4	2299	508.4	2307	508.4	2500	508.4	2380	508.4	2518	508.4	2675	508.4	2691
509	2068	509	2198	509	2325	509	2270	509	2280	509	2472	509	2351	509	2489	509	2655	509	2669
509.6	2040	509.6	2181	509.6	2309	509.6	2251	509.6	2257	509.6	2449	509.6	2328	509.6	2460	509.6	2624	509.6	2646
510.2	2023	510.2	2166	510.2	2286	510.2	2232	510.2	2233	510.2	2427	510.2	2305	510.2	2441	510.2	2591	510.2	2615
510.8	2009	510.8	2147	510.8	2265	510.8	2212	510.8	2212	510.8	2403	510.8	2288	510.8	2422	510.8	2562	510.8	2583
511.4	1991	511.4	2115	511.4	2244	511.4	2182	511.4	2186	511.4	2379	511.4	2260	511.4	2398	511.4	2528	511.4	2558
512	1977	512	2091	512	2223	512	2155	512	2163	512	2349	512	2242	512	2371	512	2502	512	2524
512.6	1956	512.6	2077	512.6	2207	512.6	2136	512.6	2138	512.6	2329	512.6	2219	512.6	2344	512.6	2476	512.6	2493
513.2	1949	513.2	2057	513.2	2180	513.2	2116	513.2	2113	513.2	2309	513.2	2198	513.2	2320	513.2	2438	513.2	2461
513.8	1925	513.8	2037	513.8	2160	513.8	2092	513.8	2090	513.8	2280	513.8	2173	513.8	2298	513.8	2419	513.8	2434
514.4	1907	514.4	2009	514.4	2141	514.4	2071	514.4	2070	514.4	2263	514.4	2145	514.4	2265	514.4	2389	514.4	2406
515	1891	515	1982	515	2120	515	2049	515	2044	515	2239	515	2124	515	2237	515	2357	515	2384
515.6	1876	515.6	1959	515.6	2102	515.6	2028	515.6	2025	515.6	2218	515.6	2096	515.6	2209	515.6	2330	515.6	2356
516.2	1855	516.2	1938	516.2	2077	516.2	2010	516.2	1994	516.2	2193	516.2	2070	516.2	2190	516.2	2303	516.2	2323
516.8	1841	516.8	1914	516.8	2053	516.8	1980	516.8	1976	516.8	2172	516.8	2048	516.8	2164	516.8	2275	516.8	2297
517.4	1820	517.4	1889	517.4	2039	517.4	1956	517.4	1959	517.4	2146	517.4	2018	517.4	2137	517.4	2253	517.4	2270
518	1803	518	1869	518	2021	518	1933	518	1934	518	2114	518	2001	518	2108	518	2231	518	2236
518.6	1790	518.6	1847	518.6	2009	518.6	1911	518.6	1907	518.6	2099	518.6	1982	518.6	2093	518.6	2204	518.6	2204
519.2	1773	519.2	1830	519.2	1991	519.2	1889	519.2	1892	519.2	2076	519.2	1968	519.2	2067	519.2	2172	519.2	2183
519.8	1756	519.8	1811	519.8	1965	519.8	1870	519.8	1874	519.8	2056	519.8	1950	519.8	2041	519.8	2139	519.8	2158
520.4	1738	520.4	1789	520.4	1940	520.4	1850	520.4	1846	520.4	2028	520.4	1933	520.4	2015	520.4	2118	520.4	2133
521	1720	521	1767	521	1912	521	1831	521	1826	521	2013	521	1911	521	1991	521	2098	521	2113
521.6	1702	521.6	1749	521.6	1891	521.6	1817	521.6	1807	521.6	1989	521.6	1890	521.6	1964	521.6	2065	521.6	2085
522.2	1688	522.2	1726	522.2	1868	522.2	1794	522.2	1785	522.2	1968	522.2	1869	522.2	1941	522.2	2044	522.2	2057
522.8	1673	522.8	1703	522.8	1845	522.8	1773	522.8	1767	522.8	1944	522.8	1845	522.8	1922	522.8	2017	522.8	2029
523.4	1658	523.4	1682	523.4	1827	523.4	1756	523.4	1746	523.4	1925	523.4	1824	523.4	1901	523.4	1994	523.4	1999
524	1640	524	1664	524	1809	524	1735	524	1724	524	1904	524	1798	524	1872	524	1974	524	1976
524.6	1620	524.6	1645	524.6	1788	524.6	1716	524.6	1698	524.6	1881	524.6	1782	524.6	1848	524.6	1951	524.6	1954
525.2	1606	525.2	1621	525.2	1770	525.2	1698	525.2	1674	525.2	1864	525.2	1765	525.2	1830	525.2	1930	525.2	1929
525.8	1586	525.8	1606	525.8	1751	525.8	1672	525.8	1659	525.8	1842	525.8	1744	525.8	1811	525.8	1904	525.8	1905
526.4	1571	526.4	1580	526.4	1730	526.4	1657	526.4	1641	526.4	1823	526.4	1720	526.4	1792	526.4	1878	526.4	1882
527	1554	527	1557	527	1706	527	1632	527	1616	527	1802	527	1700	527	1769	527	1860	527	1855
527.6	1537	527.6	1540	527.6	1688	527.6	1611	527.6	1601	527.6	1782	527.6	1678	527.6	1751	527.6	1829	527.6	1836
528.2	1522	528.2	1524	528.2	1668	528.2	1593	528.2	1588	528.2	1758	528.2	1659	528.2	1728	528.2	1804	528.2	1812
528.8	1507	528.8	1507	528.8	1653	528.8	1572	528.8	1567	528.8	1739	528.8	1630	528.8	1703	528.8	1792	528.8	1791
529.4	1491	529.4	1494	529.4	1632	529.4	1552	529.4	1550	529.4	1717	529.4	1601	529.4	1676	529.4	1764	529.4	1769
530	1475	530	1476	530	1614	530	1527	530	1534	530	1691	530	1590	530	1659	530	1751	530	1748
530.6	1465	530.6	1452	530.6	1600	530.6	1508	530.6	1509	530.6	1676	530.6	1568	530.6	1641	530.6	1734	530.6	1725
531.2	1456	531.2	1433	531.2	1579	531.2	1492	531.2	1487	531.2	1654	531.2	1538	531.2	1620	531.2	1710	531.2	1704
531.8	1434	531.8	1416	531.8	1559	531.8	1476	531.8	1466	531.8	1635	531.8	1521	531.8	1596	531.8	1683	531.8	1678
532.4	1418	532.4	1402	532.4	1545	532.4	1460	532.4	1447	532.4	1619	532.4	1504	532.4	1583	532.4	1661	532.4	1654
533	1403	533	1382	533	1521	533	1444	533	1430	533	1599	533	1482	533	1564	533	1643	533	1632
533.6	1383	533.6	1363	533.6	1506	533.6	1421	533.6	1412	533.6	1580	533.6	1467	533.6	1547	533.6	1623	533.6	1611
534.2	1374	534.2	1351	534.2	1486	534.2	1395	534.2	1392	534.2	1558	534.2	1452	534.2	1531	534.2	1601	534.2	1593
534.8	1361	534.8	1337	534.8	1471	534.8	1380	534.8	1374	534.8	1532	534.8	1437	534.8	1506	534.8	1575	534.8	1571
535.4	1338	535.4	1323	535.4	1453	535.4	1364	535.4	1357	535.4	1514	535.4	1423	535.4	1493	535.4	1550	535.4	1552
536	1321	536	1308	536	1437	536	1347	536	1337	536	1497	536	1401	536	1474	536	1528	536	1534
536.6	1304	536.6	1293	536.6	1419	536.6	1332	536.6	1324	536.6	1476	536.6	1388	536.6	1451	536.6	1508	536.6	1512
537.2	1290	537.2	1273	537.2	1399	537.2	1320	537.2	1302	537.2	1465	537.2	1374	537.2	1429	537.2	1489	537.2	1486
537.8	1282	537.8	1253	537.8	1381	537.8	1293	537.8	1288	537.8	1440	537.8	1350	537.8	1406	537.8	1476	537.8	1467
538.4	1273	538.4	1237	538.4	1363	538.4	1271	538.4	1268	538.4	1421	538.4	1333	538.4	1385	538.4	1457	538.4	1439
539	1258	539	1221	539	1342	539	1254	539	1256	539	1404	539	1311	539	1367	539	1437	539	1422
539.6	1245	539.6	1204	539.6	1327	539.6	1236	539.6	1240	539.6	1390	539.6	1292	539.6	1347	539.6	1413	539.6	1400
540.2	1228	540.2	1190	540.2	1307	540.2	1225	540.2	1221	540.2	1373	540.2	1273	540.2	1330	540.2	1390	540.2	1383
540.8	1214	540.8	1169	540.8	1286	540.8	1209	540.8	1202	540.8	1353	540.8	1255	540.8	1315	540.8	1374	540.8	1364
541.4	1205	541.4	1150	541.4	1270	541.4	1192	541.4	1176	541.4	1333	541.4	1238	541.4	1303	541.4	1354	541.4	1348
542	1202	542	1135	542	1251	542	1174	542	1164	542	1319	542	1222	542	1286	542	1336	542	1328
542.6	1192	542.6	1119	542.6	1237	542.6	1154	542.6	1152	542.6	1304	542.6	1206	542.6	1269	542.6	1320	542.6	1308
543.2	1171	543.2	1101	543.2	1218	543.2	1138	543.2	1141	543.2	1275	543.2	1188	543.2	1249	543.2	1299	543.2	1286
543.8	1156	543.8	1080	543.8	1198	543.8	1119	543.8	1123	543.8	1255	543.8	1172	543.8	1231	543.8	1281	543.8	1267
544.4	1143	544.4	1068	544.4	1181	544.4	1100	544.4	1107	544.4	1235	544.4	1149	544.4	1213	544.4	1265	544.4	1249
545	1121	545	1054	545	1167	545	1083	545	1093	545	1217	545	1130	545	1196	545	1249	545	1229
545.6	1105	545.6	1043	545.6	1150	545.6	1072	545.6	1079	545.6	1202	545.6	1112	545.6	1174	545.6	1233	545.6	1211
546.2	1096	546.2	1031	546.2	1131	546.2	1056	546.2	1067	546.2	1192	546.2	1097	546.2	1151	546.2	1206	546.2	1197
546.8	1082	546.8	1017	546.8	1120	546.8	1043	546.8	1048	546.8	1171	546.8	1085	546.8	1135	546.8	1185	546.8	1176
547.4	1075	547.4	1005	547.4	1106	547.4	1027	547.4	1030	547.4	1153	547.4	1068	547.4	1115	547.4	1166	547.4	1162
548	1065	548	995.4	548	1088	548	1014	548	1017	548	1142	548	1049	548	1095	548	1150	548	1148
548.6	1051	548.6	987.8	548.6	1071	548.6	1004	548.6	1004	548.6	1127	548.6	1035	548.6	1082	548.6	1134	548.6	1130
549.2	1038	549.2	976.1	549.2	1059	549.2	990.6	549.2	988.1	549.2	1106	549.2	1023	549.2	1072	549.2	1113	549.2	1115
549.8	1027	549.8	961	549.8	1048	549.8	977.1	549.8	970.6	549.8	1090	549.8	1009	549.8	1053	549.8	1096	549.8	1098
550.4	1020	550.4	945.2	550.4	1039	550.4	966.1	550.4	959.9	550.4	1076	550.4	994.9	550.4	1035	550.4	1075	550.4	1084
551	1006	551	935.4	551	1024	551	952.7	551	947.7	551	1059	551	979.3	551	1019	551	1063	551	1067
551.6	992.4	551.6	919.6	551.6	1012	551.6	940.1	551.6	937.6	551.6	1045	551.6	965.6	551.6	1005	551.6	1051	551.6	1054
552.2	980.7	552.2	905.9	552.2	999.3	552.2	929.4	552.2	924	552.2	1031	552.2	956.5	552.2	990.3	552.2	1036	552.2	1037
552.8	965.4	552.8	888.6	552.8	984.8	552.8	916.7	552.8	913.5	552.8	1022	552.8	943.6	552.8	976.5	552.8	1021	552.8	1019
553.4	951.7	553.4	878.4	553.4	970.7	553.4	902.7	553.4	898.7	553.4	1011	553.4	930.7	553.4	958.4	553.4	1010	553.4	1007
554	942	554	864.9	554	954.9	554	891.6	554	885.3	554	996	554	919	554	948.6	554	995.4	554	993.5
554.6	932.3	554.6	855.2	554.6	940.1	554.6	875.3	554.6	875.5	554.6	981.3	554.6	905.7	554.6	936.4	554.6	982.5	554.6	976.3
555.2	917.6	555.2	843.3	555.2	930.4	555.2	861.7	555.2	861.8	555.2	968.5	555.2	895	555.2	927.4	555.2	969.4	555.2	961.6
555.8	904.2	555.8	833.8	555.8	912.2	555.8	849.7	555.8	850.5	555.8	953.3	555.8	883.2	555.8	914.2	555.8	957.9	555.8	951.1
556.4	890.7	556.4	821.1	556.4	901.8	556.4	834.3	556.4	834.9	556.4	937.9	556.4	873.3	556.4	902.5	556.4	943.9	556.4	940.3
557	880.6	557	807	557	890.7	557	823.5	557	825.4	557	923.1	557	864.3	557	889.5	557	931.7	557	930.7
557.6	871.5	557.6	799.1	557.6	879	557.6	815.2	557.6	816.1	557.6	915.1	557.6	854.7	557.6	875.6	557.6	913.9	557.6	915.2
558.2	860.5	558.2	787.2	558.2	868.6	558.2	807	558.2	802.8	558.2	903.8	558.2	840.8	558.2	866.2	558.2	901.4	558.2	901.1
558.8	853.3	558.8	778	558.8	856.8	558.8	793.5	558.8	790	558.8	894.5	558.8	829.1	558.8	857.1	558.8	894	558.8	889.8
559.4	846	559.4	770.6	559.4	845.9	559.4	785.7	559.4	781.5	559.4	883.5	559.4	813	559.4	843.9	559.4	880.4	559.4	877.2
560	832.7	560	759.4	560	835.8	560	778.4	560	770.3	560	872.3	560	806.6	560	829.2	560	866.8	560	867.2
560.6	822.4	560.6	749.6	560.6	826.7	560.6	770	560.6	758.5	560.6	863.4	560.6	796.9	560.6	818.5	560.6	856.7	560.6	853.7
561.2	808.8	561.2	736.2	561.2	816.4	561.2	760.8	561.2	744.6	561.2	855	561.2	784	561.2	810.1	561.2	844	561.2	842.6
561.8	799.9	561.8	728.5	561.8	808.4	561.8	754.3	561.8	731.7	561.8	844.8	561.8	772.8	561.8	801.6	561.8	829.3	561.8	830.6
562.4	786.9	562.4	712.8	562.4	794.9	562.4	745	562.4	722.3	562.4	830.6	562.4	763.7	562.4	789.1	562.4	819	562.4	822.4
563	773.3	563	703.7	563	783.3	563	732.6	563	716.1	563	814.5	563	750	563	778.2	563	805	563	813.6
563.6	760.7	563.6	694.4	563.6	775.6	563.6	724.2	563.6	703	563.6	802.8	563.6	740.8	563.6	765.4	563.6	795.3	563.6	801.2
564.2	748	564.2	686.6	564.2	765.1	564.2	713.8	564.2	687.9	564.2	790.5	564.2	729.5	564.2	754.5	564.2	784.8	564.2	789.5
564.8	740.9	564.8	676.2	564.8	754.1	564.8	700.9	564.8	682.9	564.8	781	564.8	717.9	564.8	742.1	564.8	780	564.8	776.7
565.4	734.6	565.4	666.6	565.4	739.5	565.4	689.9	565.4	675.3	565.4	771.7	565.4	709.6	565.4	732.3	565.4	768.3	565.4	757.6
566	722.9	566	659.5	566	729.8	566	679.1	566	666	566	757	566	699.8	566	722.7	566	758.8	566	742
566.6	708.9	566.6	649.5	566.6	718.4	566.6	666.7	566.6	656.9	566.6	748.1	566.6	690.3	566.6	711.1	566.6	748.3	566.6	732.7
567.2	705.3	567.2	633.4	567.2	712.7	567.2	655.1	567.2	648.4	567.2	734.4	567.2	679.8	567.2	700.7	567.2	733.9	567.2	722.1
567.8	698.8	567.8	622.2	567.8	699.8	567.8	644.3	567.8	639.3	567.8	723	567.8	668.6	567.8	694	567.8	724.3	567.8	713.2
568.4	690.4	568.4	612.1	568.4	693	568.4	638.2	568.4	631.8	568.4	709.4	568.4	660.2	568.4	681.9	568.4	715.9	568.4	700.4
569	680.1	569	606.2	569	681	569	631.4	569	623.6	569	700.8	569	654.1	569	672.5	569	706.5	569	693.3
569.6	668.5	569.6	598.9	569.6	670.9	569.6	624.9	569.6	614.8	569.6	691.5	569.6	644.5	569.6	662.2	569.6	696.8	569.6	681.4
570.2	656.9	570.2	588.6	570.2	662	570.2	617	570.2	605.6	570.2	679.1	570.2	636.4	570.2	653.2	570.2	685.3	570.2	671.8
570.8	648	570.8	582.7	570.8	656.4	570.8	608.5	570.8	597.6	570.8	672.3	570.8	626.5	570.8	647.6	570.8	676.9	570.8	665.1
571.4	640.1	571.4	575.3	571.4	646.3	571.4	599.4	571.4	593.6	571.4	663.4	571.4	616.8	571.4	636	571.4	668.4	571.4	657.6
572	634.9	572	569.2	572	636.1	572	590.4	572	585.1	572	654.3	572	607.2	572	624.8	572	657.6	572	647.2
572.6	622	572.6	560.9	572.6	627.6	572.6	585.1	572.6	578.1	572.6	643.1	572.6	595	572.6	614.7	572.6	646.2	572.6	636.3
573.2	612.7	573.2	555.9	573.2	617.8	573.2	578	573.2	571.2	573.2	636.5	573.2	586.3	573.2	606.2	573.2	636	573.2	631.9
573.8	605.1	573.8	545.5	573.8	608.3	573.8	566.6	573.8	563.7	573.8	625.8	573.8	576.8	573.8	596.6	573.8	626	573.8	622.3
574.4	595.8	574.4	539.2	574.4	600.2	574.4	557.2	574.4	555.6	574.4	619.8	574.4	565.6	574.4	587.4	574.4	617.6	574.4	611.2
575	588.5	575	532.2	575	592.7	575	549	575	544.8	575	610.8	575	558.2	575	579.7	575	607.3	575	602.7
575.6	582	575.6	525.9	575.6	581.8	575.6	539.6	575.6	535.6	575.6	604.5	575.6	551.4	575.6	572.8	575.6	603.2	575.6	595.3
576.2	574.2	576.2	518.3	576.2	574.5	576.2	527.6	576.2	528.2	576.2	593.1	576.2	545.4	576.2	566	576.2	594.6	576.2	583.4
576.8	563.2	576.8	509.6	576.8	566.7	576.8	519.5	576.8	522	576.8	586.1	576.8	540.6	576.8	559.8	576.8	587.4	576.8	575.9
577.4	554.1	577.4	502.2	577.4	557.5	577.4	511.7	577.4	514	577.4	574.4	577.4	533.4	577.4	553.1	577.4	575.2	577.4	566
578	547.6	578	495.6	578	550.9	578	505.6	578	504.9	578	565.1	578	523.1	578	540.8	578	564.9	578	554.9
578.6	539.6	578.6	488.2	578.6	541.1	578.6	499.5	578.6	495.9	578.6	559.2	578.6	515.4	578.6	534.1	578.6	557.1	578.6	548
579.2	531.7	579.2	479.2	579.2	533.7	579.2	491.9	579.2	491.7	579.2	551.2	579.2	506.8	579.2	526.8	579.2	549.9	579.2	538.7
579.8	526.6	579.8	473.2	579.8	526.6	579.8	485	579.8	484.6	579.8	542.1	579.8	500.8	579.8	519.8	579.8	542.1	579.8	530.7
580.4	518.1	580.4	465.4	580.4	517.6	580.4	477.3	580.4	478.1	580.4	531.6	580.4	494.6	580.4	511.3	580.4	532.4	580.4	526.2
581	509.6	581	462	581	509.5	581	470.6	581	468.8	581	523	581	483	581	506.1	581	523.3	581	516.2
581.6	501.6	581.6	453.7	581.6	501.7	581.6	462.5	581.6	462.6	581.6	514.1	581.6	475.2	581.6	499.9	581.6	515	581.6	512.1
582.2	493.5	582.2	447.7	582.2	495.8	582.2	461	582.2	455.3	582.2	506.6	582.2	467.9	582.2	493.9	582.2	509.1	582.2	503.8
582.8	485.4	582.8	439.8	582.8	490.3	582.8	456.7	582.8	447.5	582.8	499.7	582.8	461.1	582.8	482.3	582.8	499.7	582.8	498
583.4	480.4	583.4	433.6	583.4	481.2	583.4	448.2	583.4	440.6	583.4	492	583.4	455.5	583.4	473.1	583.4	494.2	583.4	488.8
584	474.1	584	429.6	584	473.1	584	441.3	584	438	584	483.7	584	448.4	584	464.6	584	484.7	584	479.9
584.6	464	584.6	421.2	584.6	468.6	584.6	430.6	584.6	433.3	584.6	478.7	584.6	441.3	584.6	458.8	584.6	480	584.6	470.5
585.2	459.1	585.2	413.9	585.2	460.7	585.2	425.2	585.2	424.4	585.2	470.4	585.2	434.7	585.2	454.6	585.2	470.2	585.2	462.7
585.8	454	585.8	408	585.8	453.6	585.8	420.3	585.8	418.1	585.8	463.9	585.8	430.8	585.8	446.6	585.8	461.9	585.8	457.8
586.4	447.7	586.4	401.4	586.4	449.4	586.4	414.7	586.4	414.9	586.4	458.5	586.4	426.5	586.4	441.9	586.4	456	586.4	451.9
587	443.7	587	396.6	587	443	587	408.7	587	408.1	587	452.3	587	422.2	587	433.9	587	450	587	445.6
587.6	440.5	587.6	392.7	587.6	434.9	587.6	402.9	587.6	401.5	587.6	447.9	587.6	415.4	587.6	429.3	587.6	444.1	587.6	438.4
588.2	434.8	588.2	388.1	588.2	428.6	588.2	395.9	588.2	397.1	588.2	442.9	588.2	409	588.2	424.5	588.2	440.9	588.2	432.1
588.8	429.1	588.8	378.6	588.8	419.2	588.8	389	588.8	388.1	588.8	435.4	588.8	406.1	588.8	421	588.8	434.1	588.8	426.8
589.4	422.5	589.4	375.5	589.4	413.1	589.4	382.9	589.4	379.9	589.4	428	589.4	402.9	589.4	412.5	589.4	428.7	589.4	420.7
590	410.8	590	371.9	590	408.3	590	377.2	590	372.9	590	422.5	590	397.3	590	404.3	590	420.5	590	419.7
590.6	404.4	590.6	366.6	590.6	402.7	590.6	372.3	590.6	368.5	590.6	418.4	590.6	390.5	590.6	398.2	590.6	413.9	590.6	409.6
591.2	396.6	591.2	361.7	591.2	394.8	591.2	368.2	591.2	364.3	591.2	413.4	591.2	383.7	591.2	393	591.2	408.3	591.2	405.2
591.8	391.7	591.8	355.6	591.8	390.4	591.8	363.8	591.8	359.3	591.8	406.5	591.8	377.8	591.8	387.7	591.8	402.1	591.8	400.8
592.4	385.4	592.4	349.3	592.4	382.9	592.4	359.4	592.4	356.4	592.4	402.4	592.4	371.4	592.4	380.9	592.4	396	592.4	393.8
593	383.9	593	345.7	593	381.6	593	356.2	593	352.4	593	393.4	593	367.1	593	376.1	593	391.3	593	384.2
593.6	379.6	593.6	341.3	593.6	376.5	593.6	352.8	593.6	346.8	593.6	386.7	593.6	361.1	593.6	372.5	593.6	383.7	593.6	377.6
594.2	374.1	594.2	336.5	594.2	372.1	594.2	346.1	594.2	344.6	594.2	380.1	594.2	353.1	594.2	367.2	594.2	381.7	594.2	372.8
594.8	369.7	594.8	333.7	594.8	364.3	594.8	337.1	594.8	339.2	594.8	373.3	594.8	346.8	594.8	359.6	594.8	379.7	594.8	366.2
595.4	366.2	595.4	327.4	595.4	359.9	595.4	330.5	595.4	332.9	595.4	368	595.4	338.1	595.4	355.5	595.4	374.7	595.4	364.2
596	364.8	596	321.1	596	355.3	596	324.7	596	329.1	596	363	596	331.6	596	349.3	596	369.9	596	362.3
596.6	359.9	596.6	314.4	596.6	350.8	596.6	319.8	596.6	324.9	596.6	356.5	596.6	326.4	596.6	343.6	596.6	360.7	596.6	356.2
597.2	353.2	597.2	308.3	597.2	344.8	597.2	315.9	597.2	321.4	597.2	350.9	597.2	321	597.2	338	597.2	354.3	597.2	349.8
597.8	349.1	597.8	305.2	597.8	340.2	597.8	309.6	597.8	314.3	597.8	345.8	597.8	318.4	597.8	334.3	597.8	345.7	597.8	348
598.4	341.9	598.4	303.1	598.4	334.1	598.4	305.8	598.4	307.9	598.4	340.6	598.4	317	598.4	329.2	598.4	341.1	598.4	340.2
599	337.1	599	298.8	599	330.5	599	304.2	599	303.2	599	336.6	599	313	599	324.4	599	337.4	599	334.3
599.6	331.6	599.6	292.9	599.6	328.9	599.6	299.6	599.6	299.5	599.6	332.4	599.6	310.5	599.6	320.5	599.6	328.4	599.6	329.3
600.2	324.7	600.2	288	600.2	325.7	600.2	295.3	600.2	298.4	600.2	327.8	600.2	304.1	600.2	315.7	600.2	323.7	600.2	324.1
600.8	318.4	600.8	284.1	600.8	320.8	600.8	292.9	600.8	293.9	600.8	327.4	600.8	302.2	600.8	311	600.8	319	600.8	320
601.4	316.4	601.4	278.5	601.4	315.3	601.4	286.2	601.4	288.8	601.4	322.1	601.4	298.6	601.4	308.1	601.4	316.7	601.4	316.7
602	311.8	602	275.4	602	314.2	602	283.1	602	284.8	602	316.9	602	290.5	602	302.6	602	314	602	313.3
602.6	309.9	602.6	273.3	602.6	311.5	602.6	276.8	602.6	279.8	602.6	311.9	602.6	285.1	602.6	295.4	602.6	307.9	602.6	310
603.2	306.2	603.2	268	603.2	304.8	603.2	273	603.2	274	603.2	306.6	603.2	280.4	603.2	292.3	603.2	303.7	603.2	306.9
603.8	302.1	603.8	265.4	603.8	300.6	603.8	267	603.8	269.3	603.8	298.6	603.8	279.9	603.8	286.5	603.8	300.9	603.8	301.2
604.4	295.3	604.4	263.6	604.4	295	604.4	265.7	604.4	266.5	604.4	294.4	604.4	274.7	604.4	282.7	604.4	295.5	604.4	298
605	289.1	605	259	605	286.7	605	260.1	605	260	605	289.5	605	270.1	605	275.6	605	288.1	605	293
605.6	283.7	605.6	253.1	605.6	281.9	605.6	254.6	605.6	255.2	605.6	286.3	605.6	266.4	605.6	273.7	605.6	287.2	605.6	289.2
606.2	279.6	606.2	247.6	606.2	276.4	606.2	250.8	606.2	251.5	606.2	285.2	606.2	263.3	606.2	269.9	606.2	285.5	606.2	285.7
606.8	277.6	606.8	244.1	606.8	270.5	606.8	247.8	606.8	247.9	606.8	280.8	606.8	258.7	606.8	265.6	606.8	278	606.8	280.1
607.4	271.6	607.4	237.5	607.4	268	607.4	243.8	607.4	243.8	607.4	275.1	607.4	254.1	607.4	259.9	607.4	274.3	607.4	275.3
608	264.7	608	234.5	608	262.1	608	243.1	608	240.1	608	270.4	608	247.8	608	256.9	608	269.1	608	269.6
608.6	262.7	608.6	230.1	608.6	260	608.6	240.6	608.6	236.6	608.6	265.5	608.6	246	608.6	254.9	608.6	262.1	608.6	261.9
609.2	258.1	609.2	227.4	609.2	255.6	609.2	233.1	609.2	233.3	609.2	259.7	609.2	242.3	609.2	252.8	609.2	257.2	609.2	260.1
609.8	255	609.8	222.3	609.8	251.6	609.8	228	609.8	227.7	609.8	256.6	609.8	240.3	609.8	248.4	609.8	257.2	609.8	256.1
610.4	253.9	610.4	222.1	610.4	247.2	610.4	224	610.4	224.2	610.4	252.4	610.4	236.4	610.4	243.8	610.4	253.3	610.4	252.4
611	249.7	611	218.8	611	242.7	611	222.3	611	222.6	611	248	611	233.2	611	238.5	611	249.4	611	249.7
611.6	242.8	611.6	216.3	611.6	237.6	611.6	217.6	611.6	220.2	611.6	244.3	611.6	229.7	611.6	233.3	611.6	246.1	611.6	245.8
612.2	236.3	612.2	212	612.2	234	612.2	217.5	612.2	216.7	612.2	239.1	612.2	222	612.2	228	612.2	242.5	612.2	242.9
612.8	231.7	612.8	210.8	612.8	229.5	612.8	212.4	612.8	214.3	612.8	234.2	612.8	215.7	612.8	224.3	612.8	238.3	612.8	242.2
613.4	228.6	613.4	207.4	613.4	225.3	613.4	211	613.4	207.8	613.4	229.8	613.4	214.9	613.4	220.6	613.4	234.1	613.4	236.3
614	224.8	614	206.4	614	223.1	614	206.2	614	204.3	614	226.9	614	210.7	614	219.2	614	229.3	614	233
614.6	221.8	614.6	200.6	614.6	220.1	614.6	204.5	614.6	203.6	614.6	225.6	614.6	206.6	614.6	216.3	614.6	230.1	614.6	227.8
615.2	217.7	615.2	198.8	615.2	216.3	615.2	199.2	615.2	198.7	615.2	218.3	615.2	204.3	615.2	212.4	615.2	225.3	615.2	223.4
615.8	216.9	615.8	194.8	615.8	215.3	615.8	197	615.8	194.5	615.8	214.6	615.8	200.7	615.8	207.5	615.8	223.5	615.8	217
616.4	211.7	616.4	190.7	616.4	213.9	616.4	193.4	616.4	191.1	616.4	212	616.4	198.1	616.4	205.9	616.4	220.9	616.4	212.7
617	208.3	617	187.7	617	209	617	190.1	617	189.3	617	209.5	617	195.3	617	204.8	617	220.2	617	210.3
617.6	205.4	617.6	185.9	617.6	205.7	617.6	187	617.6	188.1	617.6	208.4	617.6	191.3	617.6	200.9	617.6	214.7	617.6	209.3
618.2	205.5	618.2	182.8	618.2	202	618.2	185	618.2	185.1	618.2	203.5	618.2	187.3	618.2	195.1	618.2	209.5	618.2	206.5
618.8	202.5	618.8	178.8	618.8	198.5	618.8	181.5	618.8	179.5	618.8	199.4	618.8	186.5	618.8	192.6	618.8	205.7	618.8	202.1
619.4	196.7	619.4	176.2	619.4	197.3	619.4	178	619.4	178.3	619.4	197.8	619.4	184.3	619.4	188.5	619.4	202.4	619.4	197.5
620	194.9	620	173.7	620	191.3	620	175	620	174.9	620	197.1	620	182.5	620	185.2	620	198.7	620	194.5
620.6	189.5	620.6	172.2	620.6	188.8	620.6	174.3	620.6	170	620.6	193.8	620.6	177.4	620.6	182.7	620.6	195.2	620.6	192.3
621.2	186.4	621.2	168.1	621.2	187.7	621.2	171.4	621.2	166.6	621.2	191	621.2	174.8	621.2	178.2	621.2	193.5	621.2	189.7
621.8	184.4	621.8	164.2	621.8	185.4	621.8	168.9	621.8	165.8	621.8	190	621.8	169.7	621.8	178.1	621.8	187.4	621.8	185
622.4	180.8	622.4	161.7	622.4	179.2	622.4	164.8	622.4	163.1	622.4	188.7	622.4	167.8	622.4	175.5	622.4	184.9	622.4	182.7
623	179.7	623	159.7	623	174.5	623	161.7	623	160.1	623	187.1	623	164.8	623	174.4	623	182.8	623	179.5
623.6	176.5	623.6	155.2	623.6	171.3	623.6	159.2	623.6	158.2	623.6	181.7	623.6	161.7	623.6	171.5	623.6	177.6	623.6	178
624.2	175.5	624.2	153.1	624.2	168.9	624.2	157.3	624.2	157.7	624.2	177	624.2	158.9	624.2	170.5	624.2	175.6	624.2	176.7
624.8	173.7	624.8	152.5	624.8	165.3	624.8	153.2	624.8	154.9	624.8	172.6	624.8	157.3	624.8	166.4	624.8	175.1	624.8	171.6
625.4	168.5	625.4	150.3	625.4	163.4	625.4	150.9	625.4	152	625.4	172.1	625.4	154.7	625.4	164.5	625.4	172.1	625.4	167.9
626	164.6	626	147.2	626	159.3	626	149.4	626	149.1	626	169.5	626	152.7	626	163.1	626	168.7	626	166.7
626.6	163.2	626.6	145	626.6	157	626.6	147.4	626.6	148.5	626.6	164.7	626.6	150.5	626.6	159.5	626.6	165.5	626.6	164
627.2	161.3	627.2	144.4	627.2	154.9	627.2	145.8	627.2	144.2	627.2	160	627.2	148.9	627.2	157.2	627.2	162.2	627.2	160.6
627.8	158.2	627.8	140.2	627.8	152.1	627.8	141.2	627.8	141.7	627.8	158	627.8	147.6	627.8	153.9	627.8	161.4	627.8	158.2
628.4	154.7	628.4	137.1	628.4	150.6	628.4	138.1	628.4	140.9	628.4	156.6	628.4	146.6	628.4	151.9	628.4	159.7	628.4	155.3
629	151	629	133.4	629	149.1	629	134.9	629	140.1	629	151.6	629	144.8	629	147.2	629	156.6	629	153.6
629.6	147.3	629.6	129.9	629.6	147.3	629.6	133.2	629.6	138.4	629.6	148	629.6	143	629.6	144.7	629.6	152.5	629.6	151.6
630.2	143.5	630.2	128.2	630.2	144.7	630.2	131	630.2	137	630.2	144.4	630.2	139.4	630.2	141.7	630.2	148.2	630.2	150.6
630.8	140.1	630.8	129.2	630.8	143.3	630.8	131.7	630.8	133.4	630.8	143.9	630.8	137.9	630.8	140.6	630.8	147.5	630.8	147.3
631.4	139.3	631.4	128.6	631.4	140.3	631.4	130	631.4	131	631.4	140.3	631.4	135.2	631.4	138.3	631.4	144.1	631.4	143.6
632	139.6	632	125.1	632	137.5	632	126.8	632	128.5	632	139.5	632	133.8	632	136.6	632	142.8	632	140.8
632.6	136.4	632.6	124.6	632.6	136.1	632.6	125.8	632.6	128.2	632.6	137.9	632.6	131.2	632.6	135.2	632.6	140.9	632.6	136.1
633.2	134.5	633.2	121.9	633.2	133.2	633.2	122.5	633.2	126	633.2	137	633.2	128.7	633.2	132.9	633.2	137	633.2	134
633.8	133.2	633.8	120.6	633.8	131.4	633.8	121.4	633.8	124.6	633.8	136.7	633.8	127.3	633.8	130.4	633.8	136.1	633.8	133.5
634.4	131.8	634.4	119.5	634.4	128.9	634.4	119.1	634.4	123.1	634.4	134.7	634.4	124.8	634.4	126.6	634.4	133.3	634.4	131.7
635	129.6	635	120.2	635	126.8	635	118	635	119.2	635	132.5	635	122.9	635	124.9	635	130.3	635	130.5
635.6	127.3	635.6	118.3	635.6	124.9	635.6	116	635.6	117.1	635.6	130.4	635.6	121.5	635.6	122.2	635.6	128.6	635.6	128.2
636.2	126	636.2	114.1	636.2	123.2	636.2	114.6	636.2	114.3	636.2	127.4	636.2	118.9	636.2	120.7	636.2	124.2	636.2	127.1
636.8	123.9	636.8	111.9	636.8	123.2	636.8	113.9	636.8	112.9	636.8	125.2	636.8	118	636.8	119.3	636.8	124.1	636.8	125
637.4	121.4	637.4	110.5	637.4	120.7	637.4	111.3	637.4	110.9	637.4	123.5	637.4	116.8	637.4	116.5	637.4	121.2	637.4	121.1
638	119.1	638	109.6	638	119.8	638	109.6	638	110.7	638	121	638	116	638	114.6	638	119.2	638	119.7
638.6	118	638.6	109.2	638.6	117.7	638.6	109	638.6	108.7	638.6	119.1	638.6	114.2	638.6	112.6	638.6	118.9	638.6	118.8
639.2	117.8	639.2	108.4	639.2	115.9	639.2	106.5	639.2	107.8	639.2	117	639.2	112.3	639.2	111.1	639.2	117.5	639.2	116
639.8	118	639.8	106.4	639.8	115.1	639.8	104.9	639.8	106.1	639.8	115.6	639.8	110.9	639.8	110.2	639.8	116.4	639.8	114.8
640.4	114.5	640.4	105.9	640.4	113.1	640.4	103.5	640.4	105	640.4	113.1	640.4	110.5	640.4	108.5	640.4	114.8	640.4	112.9
641	111.4	641	104.7	641	111.8	641	103.1	641	103.8	641	112.1	641	108.2	641	107.2	641	112.1	641	110.5
641.6	110.2	641.6	102.3	641.6	110.3	641.6	102.3	641.6	100.8	641.6	112.3	641.6	106.3	641.6	106	641.6	109.2	641.6	109.9
642.2	110.2	642.2	99.65	642.2	108.9	642.2	102	642.2	100.5	642.2	109.9	642.2	105.6	642.2	104.4	642.2	107.8	642.2	107.5
642.8	107.9	642.8	97.16	642.8	107.4	642.8	101.2	642.8	97.37	642.8	109.3	642.8	103	642.8	102.2	642.8	106.3	642.8	106.2
643.4	106.4	643.4	96.26	643.4	106.1	643.4	97.74	643.4	95.33	643.4	108.8	643.4	100.8	643.4	100.9	643.4	106.1	643.4	105.8
644	107.5	644	95.53	644	103.8	644	96.78	644	93.96	644	106.3	644	98.81	644	100.1	644	104.2	644	103.3
644.6	105.8	644.6	94.14	644.6	102	644.6	95.48	644.6	91.83	644.6	105.4	644.6	95.56	644.6	99.03	644.6	103.6	644.6	102.3
645.2	103.5	645.2	92.77	645.2	101.4	645.2	95.7	645.2	91.18	645.2	104.5	645.2	95.94	645.2	97.44	645.2	102.5	645.2	102.9
645.8	102.2	645.8	91.64	645.8	99.7	645.8	94.55	645.8	88.11	645.8	104.1	645.8	94.8	645.8	95.87	645.8	101.2	645.8	100.5
646.4	100	646.4	89.37	646.4	98.79	646.4	92.27	646.4	87.37	646.4	103.5	646.4	94.01	646.4	95.21	646.4	100.4	646.4	99.15
647	99.01	647	87.81	647	96.47	647	89.73	647	86.49	647	100.4	647	91.08	647	94.25	647	98.33	647	97.71
647.6	97.95	647.6	86.77	647.6	94.59	647.6	90.05	647.6	86.33	647.6	98.66	647.6	91.23	647.6	93.67	647.6	96.63	647.6	96.55
648.2	97.52	648.2	85.69	648.2	94.01	648.2	89.98	648.2	85.65	648.2	96.72	648.2	88.14	648.2	91.53	648.2	95.18	648.2	95.1
648.8	95.5	648.8	84.71	648.8	93.45	648.8	88.27	648.8	84.74	648.8	94.71	648.8	87.17	648.8	91.24	648.8	93.82	648.8	92.09
649.4	93.39	649.4	84.44	649.4	91.12	649.4	86.97	649.4	83.34	649.4	92.99	649.4	87.12	649.4	89.51	649.4	92.73	649.4	91.74
650	92.54	650	83.85	650	89.81	650	86.27	650	81.95	650	91.8	650	85.66	650	89.25	650	91.29	650	90.82
650.6	89.94	650.6	82.61	650.6	89.18	650.6	83.3	650.6	81.68	650.6	89.97	650.6	85.41	650.6	88.51	650.6	91.4	650.6	89.1
651.2	90.78	651.2	81.2	651.2	87.66	651.2	81.53	651.2	80.55	651.2	87.88	651.2	84.22	651.2	87.42	651.2	90.99	651.2	87.49
651.8	89.74	651.8	80.41	651.8	87.14	651.8	80.67	651.8	79.65	651.8	86.63	651.8	83.9	651.8	86.14	651.8	89.77	651.8	86.45
652.4	87.19	652.4	79.27	652.4	86.13	652.4	78.4	652.4	79.89	652.4	85.32	652.4	82.5	652.4	83.63	652.4	88.01	652.4	84.52
653	86	653	78.79	653	84.86	653	78.7	653	78.9	653	83.46	653	81.72	653	82.72	653	85.6	653	84.09
653.6	84.74	653.6	77.72	653.6	82.47	653.6	78.05	653.6	77.12	653.6	81.86	653.6	81.16	653.6	80.26	653.6	83.56	653.6	83.29
654.2	82.98	654.2	77.23	654.2	81.57	654.2	77.06	654.2	76.49	654.2	80.31	654.2	79.5	654.2	79.01	654.2	82.38	654.2	82.76
654.8	81.54	654.8	76.71	654.8	81.17	654.8	76.81	654.8	75.53	654.8	80.3	654.8	78.14	654.8	77.46	654.8	82.04	654.8	81.38
655.4	79.88	655.4	76.46	655.4	79.78	655.4	75.11	655.4	73.89	655.4	79.13	655.4	75.32	655.4	76.78	655.4	80.88	655.4	81.19
656	79.16	656	75.12	656	78.82	656	73.68	656	72.44	656	79.53	656	74.82	656	76.48	656	79.98	656	80.2
656.6	78.57	656.6	73.56	656.6	77.46	656.6	72.97	656.6	71.66	656.6	77.96	656.6	73.72	656.6	75.78	656.6	79.43	656.6	78.89
657.2	78.22	657.2	73.47	657.2	77.18	657.2	73.19	657.2	70.65	657.2	77.51	657.2	71.26	657.2	76.4	657.2	79.5	657.2	77.91
657.8	76.47	657.8	72.14	657.8	76.1	657.8	71.53	657.8	70.15	657.8	75.78	657.8	69.73	657.8	75.42	657.8	78.46	657.8	77.06
658.4	75.26	658.4	71.07	658.4	75.48	658.4	69.76	658.4	68.45	658.4	75.07	658.4	69.69	658.4	73.69	658.4	76.11	658.4	76.08
659	74.37	659	70.11	659	73.69	659	68.16	659	67.84	659	74.24	659	67.85	659	72.82	659	74.02	659	75.28
659.6	73.95	659.6	69.04	659.6	73.33	659.6	66.97	659.6	66.84	659.6	72.53	659.6	66.68	659.6	70.85	659.6	73.95	659.6	74.7
660.2	73.04	660.2	68.49	660.2	72.2	660.2	66.03	660.2	66.46	660.2	71.3	660.2	67.03	660.2	70.87	660.2	73.08	660.2	73.58
660.8	73.41	660.8	66.71	660.8	71.61	660.8	64.95	660.8	65.31	660.8	71.07	660.8	66.15	660.8	69.12	660.8	72.15	660.8	71.65
661.4	71.96	661.4	64.89	661.4	70.37	661.4	64.56	661.4	65.31	661.4	70.04	661.4	64.37	661.4	67.66	661.4	70.79	661.4	69.83
662	70.13	662	63.38	662	68.75	662	64.2	662	63.81	662	67.6	662	64.08	662	66.68	662	69.39	662	68.02
662.6	70.34	662.6	63.64	662.6	66.88	662.6	63.6	662.6	63.46	662.6	66.85	662.6	63.48	662.6	65.07	662.6	68.25	662.6	67.7
663.2	69.45	663.2	63.64	663.2	67.18	663.2	62.78	663.2	62.28	663.2	66.42	663.2	63.97	663.2	64.2	663.2	67.4	663.2	66.68
663.8	67.45	663.8	62.27	663.8	66.48	663.8	62.13	663.8	61.72	663.8	64.87	663.8	63.06	663.8	63.18	663.8	66.73	663.8	65.61
664.4	65.41	664.4	61.52	664.4	65.09	664.4	60.88	664.4	60.89	664.4	64.04	664.4	61.69	664.4	61.65	664.4	66.8	664.4	65.11
665	65.54	665	61.69	665	64.51	665	59.64	665	60.82	665	63.25	665	61.28	665	60.31	665	65.94	665	65.16
665.6	65.24	665.6	60.54	665.6	64.15	665.6	58.37	665.6	59.65	665.6	62.25	665.6	61.04	665.6	59.45	665.6	64.85	665.6	64.09
666.2	65.26	666.2	58.73	666.2	63.06	666.2	57.09	666.2	57.76	666.2	61.92	666.2	59.67	666.2	59.05	666.2	63.55	666.2	63.24
666.8	62.5	666.8	57.03	666.8	61.78	666.8	56.61	666.8	57.53	666.8	60.91	666.8	58.76	666.8	59.84	666.8	63.05	666.8	62.99
667.4	62.12	667.4	57.3	667.4	60.4	667.4	55.79	667.4	57.34	667.4	60.59	667.4	57.92	667.4	58.23	667.4	61.43	667.4	62.63
668	62.28	668	55.56	668	60.04	668	55.99	668	57.37	668	60.59	668	55.8	668	57.35	668	61.01	668	61.16
668.6	61.06	668.6	54.83	668.6	59.51	668.6	55.33	668.6	56.97	668.6	59.16	668.6	55.31	668.6	56.81	668.6	60.98	668.6	61.21
669.2	60.25	669.2	54.25	669.2	58.28	669.2	54.78	669.2	55.69	669.2	58	669.2	54.68	669.2	56.39	669.2	58.87	669.2	59.92
669.8	59.52	669.8	53.54	669.8	57.1	669.8	54.56	669.8	54.44	669.8	57.37	669.8	53.88	669.8	55.59	669.8	57.77	669.8	59.62
670.4	59.33	670.4	52.85	670.4	55.86	670.4	53.23	670.4	53.44	670.4	57.25	670.4	53.18	670.4	55.03	670.4	57.15	670.4	58.55
671	58.76	671	52.57	671	55.55	671	52.67	671	52.39	671	55.97	671	51.83	671	53.71	671	57.51	671	57.4
671.6	57.92	671.6	51.59	671.6	54.85	671.6	51.15	671.6	51.88	671.6	55.54	671.6	50.75	671.6	53.19	671.6	57.32	671.6	55.45
672.2	57.69	672.2	51.79	672.2	55.49	672.2	50.83	672.2	51.11	672.2	54.8	672.2	51.38	672.2	51.67	672.2	56.99	672.2	55.38
672.8	57.05	672.8	51.22	672.8	54.31	672.8	50.42	672.8	50.01	672.8	53.73	672.8	51.21	672.8	51.2	672.8	56.38	672.8	54.97
673.4	55.05	673.4	50.62	673.4	53.66	673.4	50.44	673.4	49.17	673.4	53.19	673.4	50.23	673.4	50.64	673.4	55.57	673.4	55.32
674	53.99	674	50.56	674	52.54	674	49.67	674	49.19	674	52.67	674	49.85	674	50.66	674	54.53	674	54.46
674.6	53.64	674.6	48.37	674.6	51.38	674.6	48.89	674.6	48.73	674.6	51.78	674.6	49.36	674.6	50.45	674.6	53.53	674.6	53.84
675.2	52.68	675.2	48.62	675.2	51.69	675.2	48.9	675.2	48.07	675.2	50.76	675.2	48.18	675.2	50.02	675.2	52.18	675.2	52.35
675.8	51.69	675.8	48.14	675.8	50.83	675.8	48.38	675.8	47.97	675.8	49.37	675.8	47.25	675.8	49.68	675.8	51.8	675.8	51.17
676.4	50.52	676.4	46.12	676.4	49.26	676.4	46.88	676.4	47.35	676.4	49.23	676.4	46.35	676.4	49.93	676.4	50.78	676.4	50.5
677	49.74	677	45.68	677	49.51	677	46.18	677	46.99	677	48.18	677	45.91	677	48.54	677	49.08	677	50.44
677.6	50.23	677.6	44.56	677.6	48.1	677.6	45.92	677.6	46.82	677.6	46.66	677.6	44.89	677.6	48.07	677.6	49.32	677.6	49.73
678.2	49.97	678.2	44.23	678.2	48.07	678.2	45.14	678.2	46.59	678.2	46.86	678.2	44.41	678.2	47.94	678.2	48.56	678.2	49.54
678.8	48.9	678.8	43.2	678.8	48.18	678.8	45.42	678.8	45.8	678.8	45.13	678.8	43.59	678.8	47.34	678.8	48.42	678.8	49.83
679.4	48.2	679.4	43.38	679.4	46.35	679.4	43.57	679.4	44.52	679.4	45.22	679.4	43.93	679.4	46.97	679.4	48.04	679.4	48.44
680	47.09	680	44.09	680	45.51	680	42.61	680	43.61	680	44.46	680	43.89	680	45.52	680	46.32	680	48.2
680.6	45.82	680.6	43.43	680.6	44.48	680.6	42.85	680.6	42.44	680.6	44.03	680.6	42.88	680.6	43.79	680.6	45.57	680.6	46.64
681.2	45.07	681.2	42.17	681.2	43.64	681.2	42.24	681.2	41.68	681.2	43.74	681.2	42.67	681.2	43.81	681.2	44.71	681.2	45.22
681.8	45.86	681.8	41.28	681.8	42.82	681.8	41.81	681.8	41.66	681.8	42.73	681.8	42.37	681.8	42.08	681.8	44.53	681.8	45.56
682.4	44.98	682.4	41.57	682.4	42.2	682.4	42.09	682.4	41.09	682.4	41.78	682.4	41.86	682.4	41.75	682.4	43.64	682.4	44.1
683	43.99	683	40.31	683	41.98	683	41.3	683	41.18	683	41.39	683	41.85	683	41.19	683	43.85	683	43.82
683.6	43.18	683.6	39.66	683.6	43.17	683.6	40.47	683.6	40.78	683.6	41.07	683.6	41.47	683.6	40.85	683.6	43.17	683.6	43.73
684.2	42.83	684.2	39.33	684.2	41.69	684.2	40.17	684.2	39.88	684.2	41.65	684.2	40.28	684.2	40.52	684.2	41.97	684.2	43.04
684.8	42.6	684.8	38.18	684.8	41.66	684.8	39.46	684.8	39.8	684.8	41.19	684.8	40.45	684.8	40.53	684.8	41.88	684.8	42.59
685.4	41.87	685.4	38	685.4	40.11	685.4	39.16	685.4	39.52	685.4	40.87	685.4	39.58	685.4	39.92	685.4	41.59	685.4	42.18
686	40.56	686	37.56	686	40.07	686	38.82	686	38.58	686	40.13	686	39.15	686	39.04	686	40.77	686	40.93
686.6	40.23	686.6	37.09	686.6	39.33	686.6	38.21	686.6	37.66	686.6	39.65	686.6	37.79	686.6	39.05	686.6	39.85	686.6	40.44
687.2	40.29	687.2	36.48	687.2	39.43	687.2	37.83	687.2	36.87	687.2	39.82	687.2	37.58	687.2	38.29	687.2	38.77	687.2	39.64
687.8	40.07	687.8	36.1	687.8	39.34	687.8	36.64	687.8	37.18	687.8	39.46	687.8	37.18	687.8	37.27	687.8	38.32	687.8	39.13
688.4	40.72	688.4	35.05	688.4	38.28	688.4	35.84	688.4	36.29	688.4	38.98	688.4	36.2	688.4	37.69	688.4	37.85	688.4	38.93
689	40.87	689	34.52	689	37.33	689	36	689	35.41	689	38.08	689	35.42	689	37.41	689	37.81	689	38.47
689.6	39.4	689.6	35.31	689.6	37.23	689.6	35.5	689.6	34.22	689.6	37.28	689.6	34.37	689.6	36.69	689.6	37.49	689.6	38.2
690.2	38.58	690.2	33.92	690.2	36.91	690.2	35.24	690.2	33.37	690.2	36.9	690.2	33.63	690.2	36.86	690.2	37.29	690.2	38.09
690.8	38.27	690.8	33.12	690.8	35.78	690.8	34.56	690.8	33.51	690.8	36.86	690.8	33.46	690.8	36.48	690.8	37.16	690.8	37.2
691.4	37.27	691.4	33.48	691.4	36.13	691.4	34.04	691.4	33.41	691.4	36.59	691.4	33.14	691.4	35.79	691.4	37.03	691.4	36.46
692	36.92	692	33.44	692	34.99	692	33.9	692	33.38	692	37.1	692	32.7	692	34.47	692	37	692	36.38
692.6	35.74	692.6	33.17	692.6	35.1	692.6	34.17	692.6	33.63	692.6	36.03	692.6	31.94	692.6	33.99	692.6	36.37	692.6	35.26
693.2	34.77	693.2	32.47	693.2	35.01	693.2	33.7	693.2	32.96	693.2	35.71	693.2	31.5	693.2	33.19	693.2	35.84	693.2	36.12
693.8	34.99	693.8	31.94	693.8	34.72	693.8	33.28	693.8	33.03	693.8	35.29	693.8	30.99	693.8	33.21	693.8	34.77	693.8	35.82
694.4	34.71	694.4	31.59	694.4	34.56	694.4	32.34	694.4	31.74	694.4	35.44	694.4	30.85	694.4	32.2	694.4	34.94	694.4	35.26
695	34.58	695	31.07	695	33.6	695	32.22	695	30.58	695	34.35	695	30.21	695	31.79	695	34.4	695	34.28
695.6	33.45	695.6	31.93	695.6	32.65	695.6	31.72	695.6	30.2	695.6	33.4	695.6	29.91	695.6	31.22	695.6	34.58	695.6	34.53
696.2	33.02	696.2	30.87	696.2	33.05	696.2	30.55	696.2	30.32	696.2	33.04	696.2	29.97	696.2	31.09	696.2	34.55	696.2	33.95
696.8	32.38	696.8	30.16	696.8	32.13	696.8	30.46	696.8	30.15	696.8	33.22	696.8	29.95	696.8	30.65	696.8	33.77	696.8	32.68
697.4	31.96	697.4	29.57	697.4	31.83	697.4	30.09	697.4	30.02	697.4	32.67	697.4	29.5	697.4	31.01	697.4	33.35	697.4	32.31
698	31.6	698	29.01	698	31.53	698	29.61	698	30.03	698	32.16	698	29.32	698	30.11	698	32.83	698	31.99
698.6	31.3	698.6	29.26	698.6	31.63	698.6	29.51	698.6	29.74	698.6	32.6	698.6	29.55	698.6	29.45	698.6	32.26	698.6	31.47
699.2	30.07	699.2	28.9	699.2	30.81	699.2	30.19	699.2	29.3	699.2	32.47	699.2	29.33	699.2	29.71	699.2	31.34	699.2	30.92
699.8	30.05	699.8	28.51	699.8	30.76	699.8	29.14	699.8	29.35	699.8	31.38	699.8	28.69	699.8	29.31	699.8	30.91	699.8	31.24
700.4	30.23	700.4	28.6	700.4	30.64	700.4	29.28	700.4	29.62	700.4	31.78	700.4	28.66	700.4	29.51	700.4	30.28	700.4	30.66
701	29.11	701	28.82	701	30.12	701	28.79	701	29.78	701	31.08	701	28.71	701	29.26	701	29.96	701	30.39
701.6	29.18	701.6	28.19	701.6	30.54	701.6	28.85	701.6	29.63	701.6	30.1	701.6	28.54	701.6	28.53	701.6	29.92	701.6	30.06
702.2	29.77	702.2	27.98	702.2	29.69	702.2	27.95	702.2	29.22	702.2	29.89	702.2	28.6	702.2	28.1	702.2	29.41	702.2	30.04
702.8	29.35	702.8	27.6	702.8	28.81	702.8	27.62	702.8	29.06	702.8	29.39	702.8	28.99	702.8	28.79	702.8	28.78	702.8	29.91
703.4	29.33	703.4	26.72	703.4	28.93	703.4	26.75	703.4	29.14	703.4	29.03	703.4	28.38	703.4	28.64	703.4	29.24	703.4	30.12
704	28.86	704	26.44	704	28.86	704	26.7	704	28.13	704	28.61	704	27.83	704	27.94	704	28.44	704	29.69
704.6	29.15	704.6	26.67	704.6	28.82	704.6	25.78	704.6	27.53	704.6	27.95	704.6	27.81	704.6	28.19	704.6	28.16	704.6	29.68
705.2	28.86	705.2	26.83	705.2	28.51	705.2	25.96	705.2	27.16	705.2	27.05	705.2	27.67	705.2	28.02	705.2	28.37	705.2	28.76
705.8	28.2	705.8	27.2	705.8	28.48	705.8	25.99	705.8	27.03	705.8	27.76	705.8	27.25	705.8	27.07	705.8	28.43	705.8	28.26
706.4	28.06	706.4	26.44	706.4	28.24	706.4	26.52	706.4	26.97	706.4	27.42	706.4	27.29	706.4	27.1	706.4	27.7	706.4	27.84
707	27.34	707	25.91	707	27.8	707	25.86	707	25.86	707	27.85	707	28.09	707	27.23	707	27.41	707	27.17
707.6	28.13	707.6	24.89	707.6	27.31	707.6	26.22	707.6	25.52	707.6	27.31	707.6	28.47	707.6	26.59	707.6	26.45	707.6	27.29
708.2	27.59	708.2	24.52	708.2	27.01	708.2	25.92	708.2	25.37	708.2	26.69	708.2	27.18	708.2	26.38	708.2	27.03	708.2	27.17
708.8	27.73	708.8	24.48	708.8	25.93	708.8	24.74	708.8	25.16	708.8	26.31	708.8	26.12	708.8	26.04	708.8	26.36	708.8	26.92
709.4	26.88	709.4	24.11	709.4	25.76	709.4	24.83	709.4	25.23	709.4	25.74	709.4	25.74	709.4	25.66	709.4	26.02	709.4	26.39
710	26.36	710	23.96	710	25.18	710	24.98	710	26.13	710	25.94	710	25.08	710	25.28	710	26.1	710	26.19
710.6	26.13	710.6	23.69	710.6	24.93	710.6	24.43	710.6	25.94	710.6	26.01	710.6	25.39	710.6	24.22	710.6	26.01	710.6	25.29
711.2	26.16	711.2	24.14	711.2	24.84	711.2	23.79	711.2	24.76	711.2	25.98	711.2	24.36	711.2	24.93	711.2	26.14	711.2	25.09
711.8	25.28	711.8	23.32	711.8	24.84	711.8	24.02	711.8	24.33	711.8	26.01	711.8	24.8	711.8	25.16	711.8	25.62	711.8	24.66
712.4	25	712.4	23.71	712.4	24.86	712.4	23.46	712.4	24.41	712.4	25.12	712.4	24.53	712.4	25.62	712.4	25.61	712.4	24.48
713	24.84	713	23.34	713	25	713	23.1	713	23.83	713	24.83	713	24.56	713	25.97	713	25.97	713	24.5
713.6	24.77	713.6	23.1	713.6	25.66	713.6	23.19	713.6	23.59	713.6	24.96	713.6	24.36	713.6	25.95	713.6	26.01	713.6	24.32
714.2	24.36	714.2	23.61	714.2	25.89	714.2	23.13	714.2	23.99	714.2	25.68	714.2	24.21	714.2	25.65	714.2	25.42	714.2	23.87
714.8	24.45	714.8	22.98	714.8	24.42	714.8	22.99	714.8	23.9	714.8	26.11	714.8	24.31	714.8	24.93	714.8	25.19	714.8	23.51
715.4	25.11	715.4	23.48	715.4	24.42	715.4	23.31	715.4	23.35	715.4	24.99	715.4	23.24	715.4	24.17	715.4	24.38	715.4	23.39
716	25.33	716	23.7	716	24.53	716	22.93	716	23.25	716	24.89	716	23.53	716	23.91	716	24.21	716	23.8
716.6	24.76	716.6	23.12	716.6	24.36	716.6	22.54	716.6	23.02	716.6	24.54	716.6	23.75	716.6	24.23	716.6	24.77	716.6	24.64
717.2	24.23	717.2	23.25	717.2	23.57	717.2	21.99	717.2	22.98	717.2	24.4	717.2	23.92	717.2	24.28	717.2	25.41	717.2	24.31
717.8	24.07	717.8	23.1	717.8	23.28	717.8	21.56	717.8	22.55	717.8	23.75	717.8	23.7	717.8	23.77	717.8	25.35	717.8	24.24
718.4	24.35	718.4	23.12	718.4	24	718.4	21.87	718.4	22.19	718.4	24.45	718.4	23.81	718.4	23.44	718.4	25.99	718.4	23.78
719	24.09	719	22.65	719	23.8	719	21.28	719	22.2	719	24.26	719	23.05	719	23.25	719	24.93	719	23.17
719.6	22.88	719.6	22.28	719.6	22.89	719.6	21.47	719.6	22.84	719.6	24.12	719.6	22.83	719.6	23.55	719.6	25.2	719.6	23.43
720.2	22.27	720.2	21.53	720.2	23.27	720.2	21.31	720.2	23.04	720.2	23.88	720.2	22.27	720.2	23.53	720.2	25.02	720.2	23.15
720.8	22.03	720.8	21	720.8	22.96	720.8	21.35	720.8	22.36	720.8	24.02	720.8	22.95	720.8	23.95	720.8	24.83	720.8	23.83
721.4	22.38	721.4	21.04	721.4	22.74	721.4	21.16	721.4	22.73	721.4	23.72	721.4	22.66	721.4	23.96	721.4	25.11	721.4	23.71
722	22.03	722	21.73	722	22.67	722	21.7	722	22.45	722	23.37	722	22.79	722	24.42	722	24.7	722	23.31
722.6	22.03	722.6	22.4	722.6	22.61	722.6	22	722.6	21.82	722.6	24.05	722.6	22.52	722.6	24.59	722.6	25.65	722.6	23.91
723.2	22.76	723.2	22.98	723.2	23	723.2	22.27	723.2	22.01	723.2	24.34	723.2	23.08	723.2	24.42	723.2	26.16	723.2	23.86
723.8	22.46	723.8	22.74	723.8	23.48	723.8	23.91	723.8	22.25	723.8	24.75	723.8	23.58	723.8	24.63	723.8	27.19	723.8	24.56
724.4	22.83	724.4	22.81	724.4	24.37	724.4	23.71	724.4	21.72	724.4	25	724.4	23.33	724.4	24.98	724.4	27.76	724.4	25.43
725	23.11	725	23.23	725	24.76	725	24.55	725	21.6	725	25.23	725	23.95	725	25.52	725	28.29	725	26.69
725.6	24.34	725.6	23.46	725.6	25.32	725.6	24.09	725.6	22.1	725.6	25.63	725.6	23.73	725.6	25.85	725.6	28.63	725.6	27.52
726.2	24.59	726.2	22.99	726.2	26.4	726.2	23.82	726.2	22.47	726.2	26.69	726.2	24.18	726.2	27.35	726.2	29.56	726.2	29.11
726.8	25.36	726.8	23.86	726.8	27.11	726.8	23.69	726.8	22.39	726.8	27.83	726.8	24.95	726.8	27.05	726.8	30.58	726.8	30.25
727.4	25.86	727.4	23.21	727.4	27.38	727.4	24.02	727.4	23.33	727.4	28.96	727.4	25.9	727.4	27.6	727.4	30.56	727.4	31.76
728	25.98	728	22.8	728	28.57	728	24.47	728	23.2	728	28.5	728	26.8	728	29.05	728	31.87	728	32.86
728.6	26.27	728.6	23.71	728.6	28.56	728.6	24.76	728.6	23.58	728.6	29.02	728.6	27.26	728.6	29.33	728.6	32.77	728.6	33.78
729.2	26.85	729.2	24.87	729.2	28.83	729.2	25.13	729.2	24.22	729.2	30.36	729.2	27.89	729.2	29.18	729.2	33.99	729.2	34.27
729.8	26.18	729.8	24.64	729.8	29.3	729.8	24.97	729.8	24.55	729.8	31.6	729.8	28.43	729.8	29.55	729.8	34.57	729.8	35.19
730.4	26.75	730.4	25.34	730.4	29.82	730.4	25.57	730.4	24.15	730.4	31.89	730.4	28.17	730.4	29.35	730.4	36.08	730.4	36.21
731	26.69	731	25.48	731	29.38	731	26.03	731	24.71	731	31.31	731	27.39	731	31.27	731	36.21	731	36.41
731.6	26.74	731.6	24.98	731.6	28.78	731.6	26.16	731.6	24.24	731.6	30.91	731.6	28.14	731.6	32.24	731.6	35.96	731.6	37.25
732.2	26.48	732.2	24.72	732.2	28.66	732.2	26.43	732.2	24.39	732.2	30.56	732.2	27.9	732.2	31.6	732.2	35.39	732.2	37.55
732.8	26.37	732.8	25.45	732.8	28.39	732.8	25.98	732.8	24.16	732.8	30.13	732.8	27.9	732.8	30.9	732.8	35.78	732.8	37.32
733.4	25.79	733.4	25.66	733.4	27.88	733.4	26.01	733.4	24.3	733.4	29.7	733.4	28.27	733.4	30.08	733.4	35.41	733.4	37.8
734	25.44	734	25.49	734	27.58	734	25.08	734	24.46	734	29.11	734	28.05	734	29.51	734	34.85	734	37.65
734.6	25.71	734.6	24.94	734.6	27.56	734.6	25.32	734.6	23.79	734.6	28.18	734.6	28.26	734.6	29.23	734.6	34.8	734.6	36.76
735.2	25.37	735.2	24.66	735.2	27.2	735.2	24.45	735.2	23.19	735.2	27.4	735.2	27.71	735.2	27.87	735.2	34.11	735.2	35.98
735.8	25.28	735.8	23.73	735.8	26.22	735.8	24.09	735.8	22.91	735.8	26.7	735.8	26.54	735.8	27.38	735.8	32.45	735.8	34.09
736.4	24.84	736.4	23.66	736.4	26.54	736.4	23.86	736.4	22.78	736.4	26.17	736.4	25.42	736.4	26.01	736.4	30.54	736.4	32.22
737	24.17	737	23.36	737	25.09	737	23.92	737	22.53	737	25.78	737	25.18	737	25.59	737	29.73	737	30.65
737.6	23.05	737.6	23.05	737.6	24.86	737.6	23.6	737.6	22.71	737.6	25.73	737.6	24.6	737.6	24.18	737.6	29.08	737.6	28.93
738.2	22.56	738.2	21.84	738.2	23.4	738.2	22.86	738.2	21.91	738.2	24.72	738.2	23.94	738.2	23.58	738.2	27.91	738.2	27.62
738.8	21.81	738.8	21.32	738.8	22.9	738.8	21.72	738.8	21.05	738.8	24.3	738.8	23.18	738.8	23.19	738.8	26.23	738.8	26.39
739.4	21.19	739.4	20.94	739.4	21.95	739.4	20.58	739.4	21.03	739.4	23.56	739.4	22.94	739.4	21.8	739.4	24.9	739.4	24.5
740	20.29	740	20.61	740	20.99	740	20.11	740	20.44	740	22.5	740	21.74	740	21.69	740	24.11	740	23.58
740.6	19.52	740.6	20.12	740.6	20.78	740.6	19.73	740.6	20.15	740.6	21.79	740.6	20.48	740.6	21.13	740.6	23.62	740.6	22.67
741.2	19.5	741.2	19.68	741.2	20.12	741.2	19.69	741.2	19.44	741.2	20.81	741.2	20.87	741.2	21.16	741.2	22.32	741.2	21.71
741.8	19.09	741.8	19.21	741.8	19.56	741.8	19.1	741.8	19.1	741.8	20.6	741.8	20	741.8	20.56	741.8	21.29	741.8	21.06
742.4	18.66	742.4	18.67	742.4	18.89	742.4	18.42	742.4	18.42	742.4	20.39	742.4	19.19	742.4	19.99	742.4	20.14	742.4	20.44
743	18.47	743	17.95	743	18.99	743	18.39	743	17.52	743	19.98	743	19.11	743	19.75	743	20.72	743	20.02
743.6	17.77	743.6	17.47	743.6	18.44	743.6	18.18	743.6	17.11	743.6	19.44	743.6	18.67	743.6	18.9	743.6	20.06	743.6	19.56
744.2	17.66	744.2	17.52	744.2	18.9	744.2	18.17	744.2	17.3	744.2	19.32	744.2	18.37	744.2	18.16	744.2	19.71	744.2	19.52
744.8	17.83	744.8	17.08	744.8	18.88	744.8	18.15	744.8	17.08	744.8	18.81	744.8	18.24	744.8	17.93	744.8	19.23	744.8	18.6
745.4	18.26	745.4	17.29	745.4	18.6	745.4	18.02	745.4	16.81	745.4	18.17	745.4	17.75	745.4	17.62	745.4	18.79	745.4	18.29
746	18.18	746	17.05	746	17.2	746	18.06	746	17.06	746	17.86	746	17.82	746	17.98	746	18.93	746	18.51
746.6	17.75	746.6	17.13	746.6	17.65	746.6	17.62	746.6	16.79	746.6	17.33	746.6	18	746.6	17.96	746.6	18.99	746.6	18.52
747.2	17.63	747.2	17	747.2	17.27	747.2	16.9	747.2	16.46	747.2	17.49	747.2	17.85	747.2	17.36	747.2	18.15	747.2	17.95
747.8	17.2	747.8	16.51	747.8	17.3	747.8	17.12	747.8	16.77	747.8	17.93	747.8	17.23	747.8	16.71	747.8	17.42	747.8	18.51
748.4	17.38	748.4	16.43	748.4	16.83	748.4	16.76	748.4	16.66	748.4	18.27	748.4	16.47	748.4	16.44	748.4	17.31	748.4	17.64
749	17.38	749	15.87	749	16.9	749	16.78	749	16.46	749	17.85	749	16.2	749	16.69	749	16.98	749	17.41
749.6	16.79	749.6	15.47	749.6	17.22	749.6	16.78	749.6	16.25	749.6	18.18	749.6	16.24	749.6	16.6	749.6	16.89	749.6	16.87
750.2	16.61	750.2	15.66	750.2	17.32	750.2	16.7	750.2	16.09	750.2	17.41	750.2	17.11	750.2	16.78	750.2	16.6	750.2	17.24
750.8	16.5	750.8	16.27	750.8	17.47	750.8	16.65	750.8	16.19	750.8	18.06	750.8	16.44	750.8	16.76	750.8	16.34	750.8	17.36
751.4	16.52	751.4	16.18	751.4	17.18	751.4	16.07	751.4	16.13	751.4	17.69	751.4	16.36	751.4	16.08	751.4	17.44	751.4	16.81
752	16.52	752	16.37	752	17.06	752	16.71	752	16.2	752	17.34	752	15.69	752	16.03	752	16.92	752	16.18
752.6	16.6	752.6	16.38	752.6	17.56	752.6	16.64	752.6	16.59	752.6	16.91	752.6	15.76	752.6	15.7	752.6	17.22	752.6	16.21
753.2	16.85	753.2	16.24	753.2	17.09	753.2	16.56	753.2	16.14	753.2	17.12	753.2	15.16	753.2	15.8	753.2	16.98	753.2	16.33
753.8	17.06	753.8	16.31	753.8	17.14	753.8	15.94	753.8	15.78	753.8	16.94	753.8	15	753.8	16.31	753.8	16.63	753.8	15.93
754.4	17.04	754.4	15.78	754.4	16.38	754.4	16.12	754.4	15.39	754.4	17.03	754.4	15.05	754.4	16.35	754.4	16.6	754.4	16.08
755	16.51	755	15.8	755	15.97	755	15.98	755	14.88	755	16.96	755	15.41	755	17.24	755	16.41	755	16.01
755.6	16.38	755.6	16.04	755.6	15.96	755.6	15.92	755.6	15.2	755.6	16.35	755.6	15.69	755.6	17.29	755.6	16.19	755.6	15.54
756.2	16.28	756.2	15.63	756.2	16.56	756.2	15.69	756.2	14.86	756.2	16.27	756.2	16.25	756.2	17.41	756.2	16.23	756.2	16.06
756.8	16.64	756.8	16.1	756.8	17.01	756.8	16.19	756.8	15.09	756.8	16.96	756.8	16.08	756.8	16.95	756.8	16.08	756.8	16.18
757.4	16.67	757.4	16.15	757.4	16.78	757.4	16.25	757.4	15.19	757.4	16.77	757.4	16.05	757.4	16.76	757.4	15.77	757.4	15.85
758	16.14	758	15.6	758	16.44	758	16.33	758	15.4	758	17.07	758	15.79	758	17.07	758	16.38	758	15.87
758.6	15.89	758.6	16.24	758.6	16.6	758.6	15.99	758.6	15.58	758.6	17.16	758.6	15.81	758.6	17.13	758.6	16.57	758.6	15.47
759.2	16.01	759.2	16.1	759.2	16.13	759.2	16.02	759.2	15.16	759.2	17.08	759.2	15.68	759.2	17.38	759.2	16.92	759.2	15.9
759.8	15.9	759.8	16.44	759.8	15.61	759.8	16.24	759.8	14.83	759.8	16.24	759.8	15.62	759.8	16.92	759.8	16.62	759.8	16.35
760.4	15.98	760.4	15.77	760.4	15.45	760.4	15.96	760.4	15.05	760.4	15.34	760.4	15.74	760.4	16.85	760.4	16.71	760.4	16.21
761	15.46	761	15.46	761	15.6	761	16.21	761	15.33	761	15.53	761	15.81	761	16.7	761	16.67	761	16.72
761.6	15.87	761.6	15.47	761.6	15.67	761.6	16	761.6	15.15	761.6	15.62	761.6	16.03	761.6	16.53	761.6	16.65	761.6	16.75
762.2	15.28	762.2	15.31	762.2	16.01	762.2	16.44	762.2	15.42	762.2	15.74	762.2	16.07	762.2	16.21	762.2	16.07	762.2	16.94
762.8	15.23	762.8	15	762.8	15.78	762.8	16.53	762.8	15.78	762.8	15.85	762.8	15.79	762.8	16.37	762.8	16.22	762.8	16.92
763.4	15.31	763.4	15.39	763.4	15.86	763.4	16.1	763.4	15.73	763.4	15.7	763.4	16.02	763.4	16.8	763.4	16.69	763.4	16.88
764	15.63	764	15.28	764	16.21	764	15.69	764	15.68	764	15.5	764	15.92	764	16.94	764	17.04	764	17.23
764.6	15.33	764.6	15.34	764.6	16.56	764.6	15.21	764.6	14.83	764.6	15.82	764.6	16.12	764.6	17.04	764.6	16.73	764.6	16.83
765.2	15.25	765.2	15.61	765.2	15.99	765.2	15.18	765.2	14.78	765.2	15.33	765.2	16.07	765.2	17.67	765.2	16.62	765.2	16.4
765.8	15.5	765.8	14.91	765.8	16.25	765.8	15.08	765.8	14.96	765.8	15.26	765.8	15.89	765.8	16.94	765.8	16.67	765.8	16.45
766.4	15.28	766.4	14.71	766.4	15.79	766.4	15.1	766.4	14.86	766.4	15.85	766.4	15.45	766.4	17	766.4	16.48	766.4	16.34
767	15.14	767	15.06	767	15.89	767	14.86	767	15.02	767	15.86	767	15.6	767	16.57	767	16.23	767	16.76
767.6	15.17	767.6	14.72	767.6	15.68	767.6	14.33	767.6	15.22	767.6	15.28	767.6	15.97	767.6	16.68	767.6	16.01	767.6	16.4
768.2	15.13	768.2	14.37	768.2	15.29	768.2	14.45	768.2	15.28	768.2	15.68	768.2	16.23	768.2	16.84	768.2	15.95	768.2	16.83
768.8	15.73	768.8	14.04	768.8	15.23	768.8	14.28	768.8	15.72	768.8	15.51	768.8	16.08	768.8	16.89	768.8	15.56	768.8	17.06
769.4	15.72	769.4	14.56	769.4	15.68	769.4	14.55	769.4	15.95	769.4	15.41	769.4	15.87	769.4	16.86	769.4	15.52	769.4	17.22
770	14.76	770	15.01	770	15.77	770	14.86	770	15.49	770	15.55	770	16.39	770	17.02	770	15.45	770	17.38
770.6	14.73	770.6	14.94	770.6	16.22	770.6	14.38	770.6	15.55	770.6	15.84	770.6	16.21	770.6	16.74	770.6	15.64	770.6	16.89
771.2	14.63	771.2	14.25	771.2	15.69	771.2	14.72	771.2	15.36	771.2	15.69	771.2	16.08	771.2	16.79	771.2	15.67	771.2	16.78
771.8	15.55	771.8	14.57	771.8	15.51	771.8	14.15	771.8	15.36	771.8	15.13	771.8	15.68	771.8	16.62	771.8	15.59	771.8	16.92
772.4	15.23	772.4	14.32	772.4	15.08	772.4	14.8	772.4	15.29	772.4	15.35	772.4	15.82	772.4	16.54	772.4	15.71	772.4	16.74
773	15.37	773	14.74	773	15.4	773	15.66	773	15.08	773	15.27	773	15.65	773	16.71	773	15.96	773	16.75
773.6	15.33	773.6	14.4	773.6	15.59	773.6	15.54	773.6	14.41	773.6	15.39	773.6	15.62	773.6	16.32	773.6	15.95	773.6	16.78
774.2	15.32	774.2	14.43	774.2	15.59	774.2	15.52	774.2	14.66	774.2	15.55	774.2	15.7	774.2	16.32	774.2	15.55	774.2	17.02
774.8	15.46	774.8	14.15	774.8	15.63	774.8	15.63	774.8	14.22	774.8	15.37	774.8	15.46	774.8	16.24	774.8	16.07	774.8	17
775.4	15.15	775.4	14.14	775.4	15.58	775.4	15.58	775.4	13.79	775.4	16.14	775.4	15.72	775.4	15.7	775.4	15.89	775.4	16.7
776	14.85	776	13.85	776	15.51	776	15.29	776	13.59	776	15.85	776	16.11	776	15.58	776	15.68	776	16.92
776.6	14.59	776.6	14.13	776.6	15.3	776.6	15.5	776.6	13.75	776.6	15.72	776.6	15.97	776.6	15.89	776.6	15.65	776.6	17.05
777.2	14.07	777.2	13.88	777.2	15.74	777.2	15.45	777.2	14.07	777.2	16.45	777.2	15.31	777.2	15.41	777.2	15.79	777.2	16.5
777.8	14.13	777.8	13.82	777.8	15.75	777.8	15.24	777.8	14.2	777.8	16.09	777.8	14.89	777.8	15.09	777.8	16.01	777.8	16.19
778.4	14.17	778.4	14.24	778.4	15.79	778.4	15.35	778.4	13.54	778.4	15.91	778.4	15.21	778.4	15.49	778.4	15.72	778.4	15.91
779	14.27	779	14.08	779	16.23	779	15.13	779	13.94	779	16	779	15.22	779	15.61	779	15.52	779	15.63
779.6	14.36	779.6	14.15	779.6	16.19	779.6	15.51	779.6	13.82	779.6	15.44	779.6	15.7	779.6	15.31	779.6	15.6	779.6	16.35
780.2	14.35	780.2	14.85	780.2	16.19	780.2	15.02	780.2	13.76	780.2	15.68	780.2	14.86	780.2	14.95	780.2	16.26	780.2	16.18
780.8	14.37	780.8	14.52	780.8	16.05	780.8	15.52	780.8	14.12	780.8	16.1	780.8	15.11	780.8	14.99	780.8	15.93	780.8	15.84
781.4	14.39	781.4	14.34	781.4	16.26	781.4	15.26	781.4	13.5	781.4	16.05	781.4	15.05	781.4	14.99	781.4	15.87	781.4	15.92
782	14.52	782	14.62	782	15.98	782	15.61	782	14.43	782	15.6	782	15.15	782	15.34	782	16.11	782	15.79
782.6	15.02	782.6	15.14	782.6	16.01	782.6	15.51	782.6	13.94	782.6	15.49	782.6	15.46	782.6	15.88	782.6	15.58	782.6	15.96
783.2	15.21	783.2	14.69	783.2	15.14	783.2	15.36	783.2	14.29	783.2	15.35	783.2	15.47	783.2	15.86	783.2	15.74	783.2	15.83
783.8	15.38	783.8	14.75	783.8	14.78	783.8	15.83	783.8	14.33	783.8	15.46	783.8	15.5	783.8	15.86	783.8	15.5	783.8	16.79
784.4	14.89	784.4	14.35	784.4	15.12	784.4	15.53	784.4	14.36	784.4	15.45	784.4	15.6	784.4	15.6	784.4	15.64	784.4	16.69
785	14.83	785	14.39	785	14.76	785	15.51	785	14.4	785	15.5	785	15.61	785	15.16	785	15.57	785	16.69
785.6	14.69	785.6	14.77	785.6	14.73	785.6	15.86	785.6	14.65	785.6	16.13	785.6	15.86	785.6	14.65	785.6	15.68	785.6	16.31
786.2	14.83	786.2	15.38	786.2	14.84	786.2	15.73	786.2	14.56	786.2	16.08	786.2	16.22	786.2	15.17	786.2	15.46	786.2	16.38
786.8	14.6	786.8	15.61	786.8	14.54	786.8	16.16	786.8	14.23	786.8	15.95	786.8	15.7	786.8	15.66	786.8	15.7	786.8	16.44
787.4	14.8	787.4	15.44	787.4	15.08	787.4	16.3	787.4	13.91	787.4	16.54	787.4	15.38	787.4	15.49	787.4	15.32	787.4	16.39
788	15.43	788	14.62	788	15.01	788	16.02	788	13.47	788	16.49	788	15	788	15.64	788	15.67	788	15.89
788.6	15.31	788.6	14.65	788.6	15.09	788.6	16.27	788.6	13.53	788.6	16.74	788.6	15.45	788.6	15.66	788.6	16.03	788.6	16.46
789.2	14.55	789.2	14.23	789.2	14.72	789.2	15.59	789.2	14.11	789.2	16.51	789.2	15.39	789.2	15.71	789.2	15.93	789.2	16.31
789.8	14.98	789.8	13.71	789.8	15.57	789.8	15.32	789.8	14.03	789.8	16.05	789.8	15.35	789.8	15.89	789.8	16.45	789.8	16.52
790.4	15.18	790.4	13.93	790.4	15.12	790.4	14.64	790.4	14.38	790.4	15.59	790.4	15.42	790.4	16.34	790.4	16.92	790.4	16.93
791	14.59	791	13.61	791	14.84	791	14.84	791	14.85	791	15.24	791	15.83	791	16.23	791	17.01	791	16.57
791.6	14.53	791.6	14.53	791.6	15.38	791.6	15.45	791.6	15.15	791.6	15.43	791.6	15.85	791.6	15.97	791.6	17.09	791.6	16.63
792.2	14.28	792.2	14.82	792.2	15.79	792.2	15.62	792.2	14.72	792.2	15.66	792.2	15.54	792.2	16.08	792.2	16.69	792.2	16.34
792.8	14.48	792.8	14.87	792.8	15.55	792.8	14.94	792.8	14.8	792.8	15.38	792.8	15.56	792.8	16.27	792.8	16.92	792.8	16.68
793.4	14.68	793.4	14.61	793.4	15.89	793.4	14.42	793.4	15	793.4	15.48	793.4	16.1	793.4	16.17	793.4	17.05	793.4	16.41
794	14.94	794	14.51	794	16.52	794	14.88	794	14.5	794	15.78	794	16.14	794	15.97	794	17.19	794	16.8
794.6	14.51	794.6	14.33	794.6	16.66	794.6	15.1	794.6	14.32	794.6	15.46	794.6	16.11	794.6	15.57	794.6	16.89	794.6	16.79
795.2	15.03	795.2	13.86	795.2	16.47	795.2	15.66	795.2	13.9	795.2	15.84	795.2	16.36	795.2	15.37	795.2	17.39	795.2	15.96
795.8	15.69	795.8	13.81	795.8	16.46	795.8	15.66	795.8	14	795.8	15.94	795.8	15.79	795.8	15.38	795.8	16.58	795.8	16.71
796.4	15.87	796.4	14.05	796.4	16.53	796.4	15.89	796.4	13.69	796.4	16.59	796.4	16.08	796.4	15.69	796.4	16.63	796.4	16.67
797	15.64	797	14.38	797	17.24	797	16.32	797	14.06	797	16.33	797	16.1	797	16.23	797	16.6	797	16.67
797.6	15.35	797.6	14.16	797.6	17.03	797.6	16.66	797.6	14.9	797.6	16.44	797.6	16.16	797.6	16.13	797.6	16.46	797.6	16.79
798.2	14.91	798.2	13.64	798.2	17.12	798.2	16.39	798.2	14.76	798.2	17.21	798.2	15.8	798.2	15.95	798.2	16.91	798.2	17.06
798.8	14.62	798.8	14.39	798.8	16.54	798.8	15.8	798.8	15.02	798.8	16.68	798.8	15.95	798.8	15.45	798.8	17.09	798.8	16.72
799.4	14.47	799.4	14.4	799.4	16.44	799.4	15.6	799.4	15.39	799.4	16.19	799.4	16.37	799.4	15.53	799.4	17.24	799.4	17.59
800	14.52	800	14.77	800	16.68	800	15.79	800	15.08	800	16.4	800	16.23	800	15.75	800	17.4	800	17.72

[truncated: 17 more sheets: Fig. 3d, Fig. 3e, Fig. 3f, Fig. 3h, Fig.4a, Fig.4b, Fig.4c, Fig.4d, Fig.4f, Fig. 5c, Fig. 5e, Fig. 5f, Fig. 5g, Fig. 6b, Fig. 6c, Fig. 6d, Fig. 6f]
