# Supplementary material for: Intrinsically fluorescent polyureas toward conformation-assisted metamorphosis, discoloration and intracellular drug delivery
Source: Nat Commun. 2022 Aug 5;13:4551. doi: 10.1038/s41467-022-32053-1 (PMC9355952; doi:10.1038/s41467-022-32053-1)
Supplement: Supplementary file 4 — Dataset 1 [file 41467_2022_32053_MOESM4_ESM.zip › Source data files/Supp. Figs. data.xlsx]

## Sheet: S. Fig.3 
1H NMR data (400 MHz) of PUs in DMSO-d6
	P1		P2		P3		P4
	ppm		ppm		ppm		ppm
	-3.84087	1963.97	-3.84087	1305.91	-3.84381	0.989857	-3.84298	9.97285
	-3.84056	1964.13	-3.84056	1305.94	-3.8435	0.936989	-3.84267	9.98552
	-3.84025	1964.13	-3.84025	1305.88	-3.8432	0.800689	-3.84237	10.3299
	-3.83995	1963.98	-3.83995	1305.78	-3.84289	0.957648	-3.84206	10.461
	-3.83964	1963.93	-3.83964	1306.03	-3.84259	0.919571	-3.84175	10.247
	-3.83934	1963.93	-3.83934	1306.09	-3.84228	0.664534	-3.84145	10.1488
	-3.83903	1963.89	-3.83903	1305.92	-3.84197	0.893978	-3.84114	10.2039
	-3.83873	1963.8	-3.83873	1305.7	-3.84167	0.85998	-3.84084	10.5126
	-3.83842	1963.64	-3.83842	1305.75	-3.84136	0.639641	-3.84053	10.8734
	-3.83812	1963.44	-3.83812	1305.9	-3.84106	0.481125	-3.84023	11.0423
	-3.83781	1963.3	-3.83781	1305.84	-3.84075	0.403792	-3.83992	10.9194
	-3.8375	1963.03	-3.8375	1305.97	-3.84045	0.682715	-3.83962	11.1152
	-3.8372	1962.84	-3.8372	1306.18	-3.84014	0.93596	-3.83931	11.2074
	-3.83689	1963.1	-3.83689	1306.14	-3.83983	0.779166	-3.839	10.9374
	-3.83659	1963.5	-3.83659	1305.98	-3.83953	0.644945	-3.8387	10.6104
	-3.83628	1963.85	-3.83628	1305.83	-3.83922	0.648727	-3.83839	10.19
	-3.83598	1964.2	-3.83598	1305.66	-3.83892	0.99383	-3.83809	9.91808
	-3.83567	1964.02	-3.83567	1305.53	-3.83861	1.16738	-3.83778	10.062
	-3.83537	1963.66	-3.83537	1305.63	-3.83831	1.14874	-3.83748	10.1318
	-3.83506	1963.61	-3.83506	1305.78	-3.838	0.875701	-3.83717	10.0905
	-3.83475	1963.61	-3.83475	1305.9	-3.8377	0.677465	-3.83687	10.1082
	-3.83445	1963.55	-3.83445	1305.87	-3.83739	0.580828	-3.83656	10.3058
	-3.83414	1963.61	-3.83414	1305.7	-3.83708	0.33396	-3.83625	10.3395
	-3.83384	1963.6	-3.83384	1305.66	-3.83678	0.481371	-3.83595	10.4439
	-3.83353	1963.48	-3.83353	1305.82	-3.83647	0.791907	-3.83564	10.6885
	-3.83323	1963.5	-3.83323	1305.74	-3.83617	0.989233	-3.83534	10.4892
	-3.83292	1963.59	-3.83292	1305.72	-3.83586	1.09162	-3.83503	10.3549
	-3.83262	1963.36	-3.83262	1305.66	-3.83556	0.950489	-3.83473	10.3662
	-3.83231	1963.14	-3.83231	1305.68	-3.83525	0.839603	-3.83442	10.1314
	-3.832	1963.14	-3.832	1305.69	-3.83495	0.634953	-3.83412	10.4825
	-3.8317	1963.31	-3.8317	1305.64	-3.83464	0.580832	-3.83381	10.7123
	-3.83139	1963.51	-3.83139	1305.59	-3.83433	0.625992	-3.8335	10.7378
	-3.83109	1963.61	-3.83109	1305.39	-3.83403	0.550662	-3.8332	10.8824
	-3.83078	1963.58	-3.83078	1305.27	-3.83372	0.76775	-3.83289	10.8561
	-3.83048	1963.54	-3.83048	1305.26	-3.83342	1.14161	-3.83259	10.9057
	-3.83017	1963.58	-3.83017	1305.2	-3.83311	1.08642	-3.83228	10.8319
	-3.82987	1963.73	-3.82987	1305.15	-3.83281	0.999866	-3.83198	10.7158
	-3.82956	1963.75	-3.82956	1305.26	-3.8325	0.867847	-3.83167	10.4551
	-3.82925	1963.84	-3.82925	1305.52	-3.8322	0.572211	-3.83137	10.2268
	-3.82895	1963.91	-3.82895	1305.55	-3.83189	0.260856	-3.83106	10.1686
	-3.82864	1963.95	-3.82864	1305.31	-3.83158	0.161777	-3.83075	10.2433
	-3.82834	1963.92	-3.82834	1305.38	-3.83128	0.188655	-3.83045	10.3189
	-3.82803	1963.78	-3.82803	1305.61	-3.83097	-0.0047536	-3.83014	10.1511
	-3.82773	1963.81	-3.82773	1305.59	-3.83067	-0.455607	-3.82984	10.0544
	-3.82742	1963.73	-3.82742	1305.39	-3.83036	-0.557151	-3.82953	9.98963
	-3.82712	1963.56	-3.82712	1305.35	-3.83006	-0.409988	-3.82923	10.2849
	-3.82681	1963.55	-3.82681	1305.45	-3.82975	-0.0417557	-3.82892	10.738
	-3.8265	1963.84	-3.8265	1305.38	-3.82945	0.371509	-3.82862	10.6556
	-3.8262	1963.86	-3.8262	1305.36	-3.82914	0.672148	-3.82831	10.2239
	-3.82589	1963.63	-3.82589	1305.39	-3.82883	0.71448	-3.828	10.054
	-3.82559	1963.43	-3.82559	1305.31	-3.82853	0.62931	-3.8277	10.0934
	-3.82528	1963.13	-3.82528	1305.15	-3.82822	0.137814	-3.82739	10.1558
	-3.82498	1962.87	-3.82498	1304.87	-3.82792	-0.408115	-3.82709	10.3876
	-3.82467	1962.91	-3.82467	1304.75	-3.82761	-0.142427	-3.82678	10.7002
	-3.82437	1963.1	-3.82437	1304.75	-3.82731	0.460055	-3.82648	10.9321
	-3.82406	1963.37	-3.82406	1304.77	-3.827	0.81938	-3.82617	10.946
	-3.82375	1963.32	-3.82375	1304.77	-3.8267	1.00406	-3.82587	10.6702
	-3.82345	1963.34	-3.82345	1304.95	-3.82639	0.969718	-3.82556	11.0337
	-3.82314	1963.56	-3.82314	1305.15	-3.82608	0.87792	-3.82525	11.6439
	-3.82284	1963.63	-3.82284	1305.37	-3.82578	0.876635	-3.82495	11.4371
	-3.82253	1963.65	-3.82253	1305.42	-3.82547	1.05913	-3.82464	10.7314
	-3.82223	1963.56	-3.82223	1305.21	-3.82517	1.20719	-3.82434	10.1642
	-3.82192	1963.4	-3.82192	1305.17	-3.82486	1.23555	-3.82403	10.0381
	-3.82162	1963.23	-3.82162	1305.27	-3.82456	0.99806	-3.82373	10.3043
	-3.82131	1963.07	-3.82131	1305.27	-3.82425	0.674215	-3.82342	10.7747
	-3.821	1963.05	-3.821	1305.31	-3.82395	0.551981	-3.82312	10.9592
	-3.8207	1963.31	-3.8207	1305.39	-3.82364	0.538035	-3.82281	11.1666
	-3.82039	1963.42	-3.82039	1305.55	-3.82333	0.609621	-3.8225	11.1836
	-3.82009	1963.41	-3.82009	1305.45	-3.82303	0.88797	-3.8222	10.9542
	-3.81978	1963.47	-3.81978	1305.15	-3.82272	1.09409	-3.82189	10.9003
	-3.81948	1963.53	-3.81948	1305.12	-3.82242	1.02269	-3.82159	10.6473
	-3.81917	1963.63	-3.81917	1305.2	-3.82211	0.6224	-3.82128	10.6198
	-3.81887	1963.82	-3.81887	1305.29	-3.82181	0.432243	-3.82098	10.9869
	-3.81856	1963.78	-3.81856	1305.24	-3.8215	0.420319	-3.82067	11.4105
	-3.81825	1963.58	-3.81825	1305.21	-3.8212	0.875976	-3.82037	11.5635
	-3.81795	1963.43	-3.81795	1305.34	-3.82089	0.900694	-3.82006	11.3277
	-3.81764	1963.36	-3.81764	1305.48	-3.82058	0.558861	-3.81975	11.4071
	-3.81734	1963.77	-3.81734	1305.71	-3.82028	0.257305	-3.81945	11.5316
	-3.81703	1964.03	-3.81703	1305.78	-3.81997	-0.0695915	-3.81914	11.1845
	-3.81673	1963.76	-3.81673	1305.7	-3.81967	-0.0251341	-3.81884	10.7845
	-3.81642	1963.64	-3.81642	1305.63	-3.81936	0.190634	-3.81853	10.4179
	-3.81612	1963.59	-3.81612	1305.62	-3.81906	0.270571	-3.81823	10.0543
	-3.81581	1963.64	-3.81581	1305.63	-3.81875	0.152703	-3.81792	9.98137
	-3.8155	1963.73	-3.8155	1305.56	-3.81845	0.119525	-3.81762	10.2506
	-3.8152	1963.64	-3.8152	1305.47	-3.81814	0.121791	-3.81731	10.6746
	-3.81489	1963.56	-3.81489	1305.37	-3.81783	0.290072	-3.817	10.7903
	-3.81459	1963.5	-3.81459	1305.29	-3.81753	0.351426	-3.8167	11.0626
	-3.81428	1963.41	-3.81428	1305.22	-3.81722	0.357749	-3.81639	11.1455
	-3.81398	1963.24	-3.81398	1305.22	-3.81692	0.407095	-3.81609	10.9542
	-3.81367	1963.07	-3.81367	1305.1	-3.81661	0.581306	-3.81578	11.4551
	-3.81337	1963.17	-3.81337	1304.96	-3.81631	0.742138	-3.81548	11.6154
	-3.81306	1963.39	-3.81306	1304.87	-3.816	0.921041	-3.81517	11.3994
	-3.81275	1963.46	-3.81275	1305	-3.8157	0.879631	-3.81487	11.3992
	-3.81245	1963.67	-3.81245	1305.24	-3.81539	0.730858	-3.81456	11.6644
	-3.81214	1963.69	-3.81214	1305.24	-3.81508	0.719707	-3.81425	11.4624
	-3.81184	1963.59	-3.81184	1304.92	-3.81478	0.893165	-3.81395	11.0756
	-3.81153	1963.57	-3.81153	1304.66	-3.81447	0.746493	-3.81364	11.0134
	-3.81123	1963.4	-3.81123	1304.72	-3.81417	0.290773	-3.81334	11.2207
	-3.81092	1963.34	-3.81092	1304.93	-3.81386	0.452127	-3.81303	11.6522
	-3.81062	1963.49	-3.81062	1305.13	-3.81356	0.935341	-3.81273	11.6076
	-3.81031	1963.69	-3.81031	1305.28	-3.81325	1.04287	-3.81242	11.0938
	-3.81	1963.61	-3.81	1305.45	-3.81295	1.0373	-3.81212	11.0148
	-3.8097	1963.46	-3.8097	1305.39	-3.81264	0.930892	-3.81181	11.0038
	-3.80939	1963.3	-3.80939	1305.23	-3.81233	0.716238	-3.8115	10.9296
	-3.80909	1963.17	-3.80909	1305.32	-3.81203	0.830737	-3.8112	10.8107
	-3.80878	1962.94	-3.80878	1305.34	-3.81172	0.860846	-3.81089	10.5138
	-3.80848	1962.85	-3.80848	1305.26	-3.81142	0.562161	-3.81059	10.4563
	-3.80817	1962.83	-3.80817	1305.1	-3.81111	0.496245	-3.81028	10.6085
	-3.80787	1962.79	-3.80787	1305.16	-3.81081	0.717155	-3.80998	11.0631
	-3.80756	1963.01	-3.80756	1305.6	-3.8105	0.889407	-3.80967	11.5535
	-3.80725	1963.18	-3.80725	1305.93	-3.8102	0.850269	-3.80936	11.4357
	-3.80695	1963.36	-3.80695	1305.94	-3.80989	1.07818	-3.80906	10.8892
	-3.80664	1963.23	-3.80664	1305.79	-3.80958	1.05715	-3.80875	10.7924
	-3.80634	1963.14	-3.80634	1305.6	-3.80928	0.858003	-3.80845	10.679
	-3.80603	1963.19	-3.80603	1305.37	-3.80897	0.720278	-3.80814	10.4642
	-3.80573	1963.1	-3.80573	1305.31	-3.80867	0.516422	-3.80784	10.6289
	-3.80542	1963.16	-3.80542	1305.2	-3.80836	0.546165	-3.80753	10.9894
	-3.80511	1963.29	-3.80511	1305.2	-3.80806	0.722232	-3.80723	11.061
	-3.80481	1963.18	-3.80481	1305.51	-3.80775	0.717611	-3.80692	10.9929
	-3.8045	1963.01	-3.8045	1305.74	-3.80744	0.702076	-3.80661	10.9314
	-3.8042	1962.98	-3.8042	1305.8	-3.80714	0.663038	-3.80631	10.9294
	-3.80389	1962.87	-3.80389	1305.74	-3.80683	0.635875	-3.806	10.8328
	-3.80359	1962.75	-3.80359	1305.7	-3.80653	0.736549	-3.8057	10.4737
	-3.80328	1962.84	-3.80328	1305.66	-3.80622	0.877597	-3.80539	10.3642
	-3.80298	1962.82	-3.80298	1305.61	-3.80592	0.805544	-3.80509	10.3019
	-3.80267	1962.62	-3.80267	1305.49	-3.80561	0.864133	-3.80478	10.3321
	-3.80236	1962.53	-3.80236	1305.28	-3.80531	1.09081	-3.80448	10.6926
	-3.80206	1962.72	-3.80206	1305.14	-3.805	1.19064	-3.80417	11.0416
	-3.80175	1962.84	-3.80175	1305.24	-3.80469	1.17217	-3.80386	11.2169
	-3.80145	1962.99	-3.80145	1305.24	-3.80439	1.25253	-3.80356	11.1176
	-3.80114	1963.02	-3.80114	1305.19	-3.80408	1.26781	-3.80325	10.6654
	-3.80084	1962.97	-3.80084	1305.34	-3.80378	1.08269	-3.80295	10.3279
	-3.80053	1963.13	-3.80053	1305.54	-3.80347	1.14526	-3.80264	10.2237
	-3.80023	1963.13	-3.80023	1305.38	-3.80317	1.43227	-3.80234	10.2632
	-3.79992	1962.93	-3.79992	1305.11	-3.80286	1.33659	-3.80203	10.6164
	-3.79961	1962.82	-3.79961	1305.19	-3.80256	0.815043	-3.80173	10.8812
	-3.79931	1962.93	-3.79931	1305.19	-3.80225	0.566842	-3.80142	11.0244
	-3.799	1962.98	-3.799	1304.93	-3.80194	0.710804	-3.80111	11.3308
	-3.7987	1962.89	-3.7987	1305.02	-3.80164	0.707172	-3.80081	11.6721
	-3.79839	1963.01	-3.79839	1305.07	-3.80133	0.520586	-3.8005	11.6191
	-3.79809	1963.07	-3.79809	1304.76	-3.80103	0.293313	-3.8002	11.6142
	-3.79778	1962.93	-3.79778	1304.52	-3.80072	0.149493	-3.79989	11.2433
	-3.79748	1962.71	-3.79748	1304.35	-3.80042	-0.01757	-3.79959	10.877
	-3.79717	1962.69	-3.79717	1304.31	-3.80011	0.0220013	-3.79928	10.7675
	-3.79686	1962.75	-3.79686	1304.31	-3.79981	0.212118	-3.79898	10.6067
	-3.79656	1962.67	-3.79656	1304.46	-3.7995	0.469373	-3.79867	10.4704
	-3.79625	1962.69	-3.79625	1304.69	-3.79919	0.508707	-3.79836	10.1725
	-3.79595	1962.8	-3.79595	1304.67	-3.79889	0.284383	-3.79806	10.1616
	-3.79564	1962.7	-3.79564	1304.62	-3.79858	0.154512	-3.79775	10.5487
	-3.79534	1962.48	-3.79534	1304.63	-3.79828	0.303757	-3.79745	10.9628
	-3.79503	1962.29	-3.79503	1304.65	-3.79797	0.490117	-3.79714	11.1462
	-3.79473	1962.3	-3.79473	1304.85	-3.79767	0.577289	-3.79684	11.3514
	-3.79442	1962.64	-3.79442	1305.14	-3.79736	0.920095	-3.79653	11.4271
	-3.79411	1962.81	-3.79411	1305.24	-3.79706	0.790886	-3.79623	11.2884
	-3.79381	1962.61	-3.79381	1305.31	-3.79675	0.651537	-3.79592	11.5874
	-3.7935	1962.26	-3.7935	1305.43	-3.79644	0.906961	-3.79561	11.7318
	-3.7932	1962.19	-3.7932	1305.47	-3.79614	0.805507	-3.79531	11.6318
	-3.79289	1962.32	-3.79289	1305.55	-3.79583	0.258417	-3.795	11.9563
	-3.79259	1962.47	-3.79259	1305.55	-3.79553	-0.0237269	-3.7947	12.0394
	-3.79228	1962.59	-3.79228	1305.59	-3.79522	0.159652	-3.79439	11.656
	-3.79198	1962.51	-3.79198	1305.37	-3.79492	0.348519	-3.79409	11.2841
	-3.79167	1962.3	-3.79167	1305.1	-3.79461	0.414226	-3.79378	11.2994
	-3.79136	1962.08	-3.79136	1305.16	-3.79431	0.398428	-3.79348	11.2599
	-3.79106	1962.11	-3.79106	1305.25	-3.794	0.333744	-3.79317	11.2333
	-3.79075	1962.28	-3.79075	1305.22	-3.79369	0.525043	-3.79286	11.5836
	-3.79045	1962.69	-3.79045	1305.33	-3.79339	0.756623	-3.79256	11.8818
	-3.79014	1963.2	-3.79014	1305.34	-3.79308	0.696472	-3.79225	11.7014
	-3.78984	1963.42	-3.78984	1305.23	-3.79278	0.463158	-3.79195	11.891
	-3.78953	1963.46	-3.78953	1305.25	-3.79247	0.531984	-3.79164	11.9884
	-3.78923	1963.37	-3.78923	1305.19	-3.79217	0.775075	-3.79134	11.8463
	-3.78892	1963.06	-3.78892	1305.03	-3.79186	0.816488	-3.79103	11.9191
	-3.78861	1962.86	-3.78861	1305.08	-3.79156	0.700165	-3.79073	11.974
	-3.78831	1962.72	-3.78831	1305.02	-3.79125	0.737914	-3.79042	11.6037
	-3.788	1962.63	-3.788	1304.74	-3.79094	0.88486	-3.79011	11.1188
	-3.7877	1962.77	-3.7877	1304.48	-3.79064	0.890685	-3.78981	10.8772
	-3.78739	1962.94	-3.78739	1304.44	-3.79033	0.672875	-3.7895	10.5491
	-3.78709	1963.19	-3.78709	1304.43	-3.79003	0.442039	-3.7892	10.5039
	-3.78678	1963.44	-3.78678	1304.43	-3.78972	0.677755	-3.78889	10.9633
	-3.78648	1963.23	-3.78648	1304.53	-3.78942	0.686974	-3.78859	11.5509
	-3.78617	1962.97	-3.78617	1304.68	-3.78911	0.774609	-3.78828	11.8861
	-3.78586	1962.94	-3.78586	1304.79	-3.78881	1.0475	-3.78798	11.8666
	-3.78556	1963	-3.78556	1305	-3.7885	1.40547	-3.78767	12.0228
	-3.78525	1962.99	-3.78525	1305.21	-3.78819	1.3399	-3.78736	12.2564
	-3.78495	1963.06	-3.78495	1305.15	-3.78789	0.797681	-3.78706	11.9551
	-3.78464	1963.04	-3.78464	1305.13	-3.78758	0.520558	-3.78675	11.3873
	-3.78434	1962.91	-3.78434	1305.21	-3.78728	0.430934	-3.78645	10.9674
	-3.78403	1962.77	-3.78403	1305.07	-3.78697	-0.00384236	-3.78614	10.5852
	-3.78373	1962.76	-3.78373	1304.94	-3.78667	-0.438006	-3.78584	10.3784
	-3.78342	1962.78	-3.78342	1304.95	-3.78636	-0.303488	-3.78553	10.799
	-3.78311	1962.74	-3.78311	1305.07	-3.78606	-0.046936	-3.78523	11.3835
	-3.78281	1962.51	-3.78281	1305.29	-3.78575	-0.111917	-3.78492	11.341
	-3.7825	1962.4	-3.7825	1305.43	-3.78544	-0.266773	-3.78461	11.226
	-3.7822	1962.5	-3.7822	1305.57	-3.78514	-0.465821	-3.78431	11.1084
	-3.78189	1962.72	-3.78189	1305.2	-3.78483	-0.331662	-3.784	10.7896
	-3.78159	1962.92	-3.78159	1304.79	-3.78453	-0.0889626	-3.7837	10.5617
	-3.78128	1963.03	-3.78128	1304.73	-3.78422	-0.0752001	-3.78339	10.7999
	-3.78098	1962.95	-3.78098	1304.75	-3.78392	-0.172127	-3.78309	10.8552
	-3.78067	1962.88	-3.78067	1304.66	-3.78361	-0.0308847	-3.78278	10.7025
	-3.78036	1963.03	-3.78036	1304.65	-3.78331	0.0629263	-3.78248	10.4882
	-3.78006	1963.23	-3.78006	1304.78	-3.783	-0.0119486	-3.78217	10.6999
	-3.77975	1963.07	-3.77975	1304.99	-3.78269	-0.0621614	-3.78186	11.185
	-3.77945	1962.86	-3.77945	1305.17	-3.78239	0.253889	-3.78156	11.2791
	-3.77914	1962.65	-3.77914	1305.23	-3.78208	0.543508	-3.78125	11.4889
	-3.77884	1962.55	-3.77884	1305.25	-3.78178	0.397922	-3.78095	11.5114
	-3.77853	1962.53	-3.77853	1305.11	-3.78147	0.138824	-3.78064	11.5004
	-3.77823	1962.3	-3.77823	1304.88	-3.78117	-0.188663	-3.78034	11.1097
	-3.77792	1962.11	-3.77792	1304.58	-3.78086	-0.277189	-3.78003	10.8965
	-3.77761	1962.23	-3.77761	1304.47	-3.78056	-0.316161	-3.77973	11.2192
	-3.77731	1962.43	-3.77731	1304.68	-3.78025	-0.55688	-3.77942	11.4077
	-3.777	1962.48	-3.777	1304.58	-3.77994	-0.310185	-3.77911	11.449
	-3.7767	1962.36	-3.7767	1304.26	-3.77964	0.144411	-3.77881	12.0655
	-3.77639	1962.5	-3.77639	1304.35	-3.77933	0.252425	-3.7785	12.0762
	-3.77609	1962.62	-3.77609	1304.56	-3.77903	0.223145	-3.7782	11.8439
	-3.77578	1962.35	-3.77578	1304.73	-3.77872	0.39132	-3.77789	11.8659
	-3.77548	1962.17	-3.77548	1304.77	-3.77842	0.336638	-3.77759	11.9599
	-3.77517	1962.23	-3.77517	1304.91	-3.77811	0.294496	-3.77728	11.9519
	-3.77486	1962.17	-3.77486	1305.12	-3.77781	0.40211	-3.77698	11.7074
	-3.77456	1961.92	-3.77456	1305.22	-3.7775	0.503967	-3.77667	11.2102
	-3.77425	1962.01	-3.77425	1304.98	-3.77719	0.617251	-3.77636	10.7901
	-3.77395	1962.16	-3.77395	1304.84	-3.77689	0.72738	-3.77606	10.6913
	-3.77364	1962.21	-3.77364	1304.82	-3.77658	0.878515	-3.77575	10.458
	-3.77334	1962.24	-3.77334	1304.81	-3.77628	0.897865	-3.77545	10.709
	-3.77303	1962.21	-3.77303	1304.83	-3.77597	0.910895	-3.77514	11.3908
	-3.77273	1962.19	-3.77273	1304.78	-3.77567	0.844501	-3.77484	11.7761
	-3.77242	1962.4	-3.77242	1304.74	-3.77536	0.759039	-3.77453	11.9711
	-3.77211	1962.54	-3.77211	1304.78	-3.77506	0.457182	-3.77422	12.1371
	-3.77181	1962.64	-3.77181	1304.67	-3.77475	0.414481	-3.77392	12.2448
	-3.7715	1962.58	-3.7715	1304.62	-3.77444	0.371521	-3.77361	11.8596
	-3.7712	1962.41	-3.7712	1304.71	-3.77414	0.53563	-3.77331	11.1795
	-3.77089	1962.3	-3.77089	1304.65	-3.77383	0.654202	-3.773	10.8222
	-3.77059	1962.25	-3.77059	1304.61	-3.77353	0.568629	-3.7727	10.8473
	-3.77028	1962.23	-3.77028	1304.47	-3.77322	0.561824	-3.77239	11.1908
	-3.76998	1962.5	-3.76998	1304.34	-3.77292	0.470751	-3.77209	11.2304
	-3.76967	1962.61	-3.76967	1304.27	-3.77261	0.382185	-3.77178	11.3436
	-3.76936	1962.7	-3.76936	1304.36	-3.7723	0.579564	-3.77147	11.6285
	-3.76906	1962.57	-3.76906	1304.5	-3.772	0.647666	-3.77117	11.4604
	-3.76875	1962.46	-3.76875	1304.48	-3.77169	0.740095	-3.77086	11.1519
	-3.76845	1962.49	-3.76845	1304.42	-3.77139	0.776124	-3.77056	11.1467
	-3.76814	1962.63	-3.76814	1304.29	-3.77108	0.599679	-3.77025	11.4503
	-3.76784	1962.64	-3.76784	1304.44	-3.77078	0.56297	-3.76995	11.8185
	-3.76753	1962.71	-3.76753	1304.97	-3.77047	0.447128	-3.76964	11.8235
	-3.76723	1962.64	-3.76723	1305.06	-3.77017	0.163283	-3.76934	11.5128
	-3.76692	1962.6	-3.76692	1304.92	-3.76986	0.242351	-3.76903	11.3404
	-3.76661	1962.6	-3.76661	1304.93	-3.76955	0.398005	-3.76872	11.3858
	-3.76631	1962.46	-3.76631	1305.01	-3.76925	0.332265	-3.76842	11.6629
	-3.766	1962.41	-3.766	1305	-3.76894	0.333654	-3.76811	11.7787
	-3.7657	1962.11	-3.7657	1304.84	-3.76864	0.702044	-3.76781	12.1236
	-3.76539	1962.1	-3.76539	1304.84	-3.76833	0.942722	-3.7675	12.2419
	-3.76509	1962.27	-3.76509	1304.7	-3.76803	0.872959	-3.7672	12.2445
	-3.76478	1962.41	-3.76478	1304.66	-3.76772	0.855936	-3.76689	12.4667
	-3.76447	1962.39	-3.76447	1304.71	-3.76742	0.830398	-3.76659	12.4592
	-3.76417	1962.41	-3.76417	1304.49	-3.76711	0.620536	-3.76628	12.1098
	-3.76386	1962.21	-3.76386	1304.4	-3.7668	0.295341	-3.76597	11.4159
	-3.76356	1962.1	-3.76356	1304.38	-3.7665	0.0944829	-3.76567	10.9056
	-3.76325	1962.12	-3.76325	1304.22	-3.76619	0.29825	-3.76536	11.0408
	-3.76295	1962	-3.76295	1304.12	-3.76589	0.565682	-3.76506	10.9851
	-3.76264	1962.12	-3.76264	1304.57	-3.76558	0.912113	-3.76475	11.2418
	-3.76234	1962.47	-3.76234	1304.86	-3.76528	0.970064	-3.76445	11.781
	-3.76203	1962.6	-3.76203	1304.71	-3.76497	0.86343	-3.76414	12.0933
	-3.76172	1962.41	-3.76172	1304.59	-3.76467	0.769601	-3.76384	11.9157
	-3.76142	1962.3	-3.76142	1304.59	-3.76436	0.589198	-3.76353	11.4348
	-3.76111	1962.16	-3.76111	1304.83	-3.76405	0.369297	-3.76322	11.2859
	-3.76081	1962.21	-3.76081	1304.99	-3.76375	0.163761	-3.76292	11.3984
	-3.7605	1962.3	-3.7605	1304.71	-3.76344	0.0287738	-3.76261	11.3712
	-3.7602	1962.63	-3.7602	1304.62	-3.76314	0.0567446	-3.76231	11.153
	-3.75989	1962.9	-3.75989	1304.59	-3.76283	0.199674	-3.762	11.5165
	-3.75959	1962.79	-3.75959	1304.81	-3.76253	0.148133	-3.7617	12.1132
	-3.75928	1962.56	-3.75928	1305.08	-3.76222	0.0598545	-3.76139	11.6085
	-3.75897	1962.56	-3.75897	1305.17	-3.76192	0.00317764	-3.76109	10.8965
	-3.75867	1962.45	-3.75867	1305.3	-3.76161	-0.0787492	-3.76078	10.9324
	-3.75836	1962.39	-3.75836	1305.35	-3.7613	-0.412916	-3.76047	11.0161
	-3.75806	1962.46	-3.75806	1305.29	-3.761	-0.481403	-3.76017	10.9469
	-3.75775	1962.53	-3.75775	1305.08	-3.76069	-0.170166	-3.75986	11.1007
	-3.75745	1962.17	-3.75745	1305.01	-3.76039	-0.0628242	-3.75956	11.462
	-3.75714	1961.94	-3.75714	1305.17	-3.76008	-0.319782	-3.75925	11.6148
	-3.75684	1962.33	-3.75684	1305.07	-3.75978	-0.435335	-3.75895	11.3985
	-3.75653	1962.82	-3.75653	1304.72	-3.75947	-0.150326	-3.75864	11.5472
	-3.75622	1963	-3.75622	1304.45	-3.75917	0.0158815	-3.75834	11.6813
	-3.75592	1963.04	-3.75592	1304.35	-3.75886	0.110089	-3.75803	11.7853
	-3.75561	1962.86	-3.75561	1304.6	-3.75855	0.138944	-3.75772	11.8317
	-3.75531	1962.76	-3.75531	1304.86	-3.75825	0.509648	-3.75742	11.7072
	-3.755	1962.46	-3.755	1304.95	-3.75794	0.745363	-3.75711	11.8984
	-3.7547	1962.29	-3.7547	1305.04	-3.75764	0.526611	-3.75681	12.1244
	-3.75439	1962.25	-3.75439	1305.06	-3.75733	0.453346	-3.7565	11.7902
	-3.75409	1961.86	-3.75409	1305.06	-3.75703	0.662922	-3.7562	11.62
	-3.75378	1961.6	-3.75378	1305.03	-3.75672	0.581316	-3.75589	11.7224
	-3.75347	1961.66	-3.75347	1304.9	-3.75642	0.403164	-3.75559	11.8499
	-3.75317	1962.02	-3.75317	1304.57	-3.75611	0.527437	-3.75528	11.9261
	-3.75286	1962.28	-3.75286	1304.27	-3.7558	0.620748	-3.75497	11.9356
	-3.75256	1962.32	-3.75256	1304.27	-3.7555	0.752227	-3.75467	11.6422
	-3.75225	1962.44	-3.75225	1304.51	-3.75519	0.681526	-3.75436	11.2295
	-3.75195	1962.52	-3.75195	1304.58	-3.75489	0.289901	-3.75406	11.3429
	-3.75164	1962.48	-3.75164	1304.55	-3.75458	0.121672	-3.75375	11.6942
	-3.75134	1962.37	-3.75134	1304.57	-3.75428	0.134181	-3.75345	11.9829
	-3.75103	1962.25	-3.75103	1304.47	-3.75397	0.200313	-3.75314	12.1411
	-3.75072	1962.36	-3.75072	1304.39	-3.75367	0.308374	-3.75284	12.186
	-3.75042	1962.6	-3.75042	1304.32	-3.75336	0.325305	-3.75253	12.2509
	-3.75011	1962.64	-3.75011	1304.42	-3.75305	0.519938	-3.75222	12.2308
	-3.74981	1962.28	-3.74981	1304.45	-3.75275	0.525439	-3.75192	11.7647
	-3.7495	1961.77	-3.7495	1304.36	-3.75244	0.338417	-3.75161	11.705
	-3.7492	1961.51	-3.7492	1304.38	-3.75214	0.207818	-3.75131	11.7985
	-3.74889	1961.52	-3.74889	1304.44	-3.75183	0.0236096	-3.751	12.0865
	-3.74859	1961.67	-3.74859	1304.53	-3.75153	-0.0203719	-3.7507	12.3977
	-3.74828	1962.01	-3.74828	1304.72	-3.75122	-0.116831	-3.75039	12.8211
	-3.74797	1962.3	-3.74797	1304.88	-3.75092	-0.25133	-3.75009	12.9753
	-3.74767	1962.43	-3.74767	1304.76	-3.75061	-0.331233	-3.74978	12.9876
	-3.74736	1962.31	-3.74736	1304.76	-3.7503	-0.349078	-3.74947	12.8624
	-3.74706	1962.43	-3.74706	1304.78	-3.75	-0.309222	-3.74917	12.323
	-3.74675	1962.23	-3.74675	1304.78	-3.74969	-0.279245	-3.74886	11.9806
	-3.74645	1962.06	-3.74645	1304.79	-3.74939	0.0455432	-3.74856	11.9445
	-3.74614	1961.94	-3.74614	1304.8	-3.74908	0.635465	-3.74825	11.7669
	-3.74584	1961.86	-3.74584	1304.77	-3.74878	0.800852	-3.74795	11.521
	-3.74553	1961.77	-3.74553	1304.55	-3.74847	0.89421	-3.74764	11.5456
	-3.74522	1961.75	-3.74522	1304.43	-3.74817	0.961001	-3.74734	11.7122
	-3.74492	1961.8	-3.74492	1304.28	-3.74786	0.705618	-3.74703	12.2011
	-3.74461	1961.86	-3.74461	1304.25	-3.74755	0.342484	-3.74672	12.3519
	-3.74431	1961.86	-3.74431	1304.41	-3.74725	0.257036	-3.74642	12.0804
	-3.744	1961.85	-3.744	1304.62	-3.74694	0.667566	-3.74611	11.7321
	-3.7437	1961.75	-3.7437	1304.66	-3.74664	1.15748	-3.74581	11.8911
	-3.74339	1961.6	-3.74339	1304.65	-3.74633	1.21628	-3.7455	12.1336
	-3.74309	1961.65	-3.74309	1304.87	-3.74603	0.831688	-3.7452	11.8924
	-3.74278	1961.92	-3.74278	1305.08	-3.74572	0.721468	-3.74489	11.9898
	-3.74247	1962.28	-3.74247	1304.94	-3.74542	0.631848	-3.74459	12.2359
	-3.74217	1962.5	-3.74217	1304.77	-3.74511	0.90585	-3.74428	12.4579
	-3.74186	1962.57	-3.74186	1304.85	-3.7448	1.01425	-3.74397	12.3988
	-3.74156	1962.6	-3.74156	1304.57	-3.7445	0.598891	-3.74367	12.208
	-3.74125	1962.6	-3.74125	1304.16	-3.74419	0.526832	-3.74336	12.043
	-3.74095	1962.46	-3.74095	1304.14	-3.74389	0.432344	-3.74306	12.1293
	-3.74064	1962.37	-3.74064	1304.34	-3.74358	0.0874205	-3.74275	12.4904
	-3.74034	1962.26	-3.74034	1304.52	-3.74328	0.0960217	-3.74245	12.7228
	-3.74003	1962.15	-3.74003	1304.58	-3.74297	0.427455	-3.74214	12.449
	-3.73972	1962.01	-3.73972	1304.56	-3.74267	0.601562	-3.74183	12.3156
	-3.73942	1961.92	-3.73942	1304.58	-3.74236	0.631682	-3.74153	12.7256
	-3.73911	1961.93	-3.73911	1304.53	-3.74205	0.650916	-3.74122	12.6516
	-3.73881	1961.92	-3.73881	1304.49	-3.74175	0.524896	-3.74092	12.2679
	-3.7385	1961.89	-3.7385	1304.43	-3.74144	0.333754	-3.74061	12.2049
	-3.7382	1962.09	-3.7382	1304.39	-3.74114	0.164861	-3.74031	12.1257
	-3.73789	1962.17	-3.73789	1304.43	-3.74083	-0.135194	-3.74	12.0008
	-3.73759	1962.14	-3.73759	1304.33	-3.74053	-0.433056	-3.7397	12.0833
	-3.73728	1962.1	-3.73728	1304.51	-3.74022	-0.547951	-3.73939	12.0785
	-3.73697	1962.11	-3.73697	1304.67	-3.73992	-0.542965	-3.73908	11.9664
	-3.73667	1962.18	-3.73667	1304.51	-3.73961	-0.747601	-3.73878	11.8691
	-3.73636	1962.43	-3.73636	1304.5	-3.7393	-0.781042	-3.73847	12.0072
	-3.73606	1962.79	-3.73606	1304.65	-3.739	-0.433926	-3.73817	11.9741
	-3.73575	1962.64	-3.73575	1304.75	-3.73869	-0.217995	-3.73786	11.5965
	-3.73545	1962.48	-3.73545	1304.67	-3.73839	-0.337256	-3.73756	11.6494
	-3.73514	1962.47	-3.73514	1304.54	-3.73808	-0.513619	-3.73725	11.9241
	-3.73484	1962.44	-3.73484	1304.6	-3.73778	-0.605019	-3.73695	11.9096
	-3.73453	1962.35	-3.73453	1304.61	-3.73747	-0.415516	-3.73664	11.4204
	-3.73422	1962.38	-3.73422	1304.4	-3.73716	-0.172401	-3.73633	11.2465
	-3.73392	1962.26	-3.73392	1304.2	-3.73686	-0.159381	-3.73603	11.1742
	-3.73361	1962.05	-3.73361	1304	-3.73655	-0.0391035	-3.73572	11.1008
	-3.73331	1962.23	-3.73331	1303.71	-3.73625	-0.105392	-3.73542	11.1177
	-3.733	1962.49	-3.733	1303.79	-3.73594	-0.23812	-3.73511	11.2084
	-3.7327	1962.49	-3.7327	1303.85	-3.73564	-0.442396	-3.73481	11.6478
	-3.73239	1962.16	-3.73239	1303.78	-3.73533	-0.329019	-3.7345	11.5477
	-3.73209	1961.78	-3.73209	1303.73	-3.73503	-0.0905328	-3.7342	11.5315
	-3.73178	1961.82	-3.73178	1303.74	-3.73472	0.0977473	-3.73389	11.8762
	-3.73147	1961.87	-3.73147	1304.01	-3.73441	0.525332	-3.73358	11.8364
	-3.73117	1961.8	-3.73117	1304.41	-3.73411	0.711198	-3.73328	11.7989
	-3.73086	1961.71	-3.73086	1304.67	-3.7338	0.316808	-3.73297	11.7122
	-3.73056	1961.75	-3.73056	1304.75	-3.7335	0.077724	-3.73267	11.6217
	-3.73025	1961.91	-3.73025	1305.08	-3.73319	-0.0644579	-3.73236	11.5304
	-3.72995	1962.22	-3.72995	1305.24	-3.73289	0.0768333	-3.73206	11.7076
	-3.72964	1962.41	-3.72964	1304.98	-3.73258	0.0830536	-3.73175	11.6457
	-3.72934	1962.35	-3.72934	1304.62	-3.73228	0.0263314	-3.73145	12.0509
	-3.72903	1962.22	-3.72903	1304.26	-3.73197	-0.00933362	-3.73114	12.3899
	-3.72872	1962.28	-3.72872	1304.21	-3.73166	-0.173061	-3.73083	12.6207
	-3.72842	1962.34	-3.72842	1304.33	-3.73136	-0.0691214	-3.73053	12.6606
	-3.72811	1962.2	-3.72811	1304.44	-3.73105	0.339709	-3.73022	12.5083
	-3.72781	1961.97	-3.72781	1304.55	-3.73075	0.454987	-3.72992	12.1062
	-3.7275	1961.64	-3.7275	1304.61	-3.73044	0.211721	-3.72961	11.9007
	-3.7272	1961.62	-3.7272	1304.64	-3.73014	0.0270915	-3.72931	12.0961
	-3.72689	1961.54	-3.72689	1304.47	-3.72983	0.0633698	-3.729	12.3779
	-3.72659	1961.35	-3.72659	1304.26	-3.72953	0.176251	-3.7287	12.4917
	-3.72628	1961.44	-3.72628	1304.15	-3.72922	0.16489	-3.72839	12.6082
	-3.72597	1961.56	-3.72597	1304.05	-3.72891	0.165111	-3.72808	12.2794
	-3.72567	1961.89	-3.72567	1304.22	-3.72861	0.0606022	-3.72778	12.1775
	-3.72536	1962.02	-3.72536	1304.17	-3.7283	-0.141827	-3.72747	12.0917
	-3.72506	1962.07	-3.72506	1303.79	-3.728	-0.273441	-3.72717	11.8465
	-3.72475	1962.05	-3.72475	1303.63	-3.72769	-0.362812	-3.72686	11.8008
	-3.72445	1961.96	-3.72445	1303.8	-3.72739	-0.495047	-3.72656	11.9271
	-3.72414	1962.04	-3.72414	1304.02	-3.72708	-0.620426	-3.72625	12.2861
	-3.72384	1962.11	-3.72384	1304.14	-3.72678	-0.742673	-3.72595	12.5296
	-3.72353	1962.05	-3.72353	1304.41	-3.72647	-0.59878	-3.72564	12.5189
	-3.72322	1961.77	-3.72322	1304.57	-3.72616	-0.626228	-3.72533	12.297
	-3.72292	1961.56	-3.72292	1304.66	-3.72586	-0.503481	-3.72503	11.7005
	-3.72261	1961.53	-3.72261	1304.48	-3.72555	-0.30253	-3.72472	11.5133
	-3.72231	1961.4	-3.72231	1304.09	-3.72525	-0.0837059	-3.72442	11.6105
	-3.722	1961.45	-3.722	1303.94	-3.72494	0.26762	-3.72411	11.8376
	-3.7217	1961.58	-3.7217	1303.96	-3.72464	0.415655	-3.72381	11.9134
	-3.72139	1961.68	-3.72139	1303.75	-3.72433	0.384071	-3.7235	12.0133
	-3.72108	1961.62	-3.72108	1303.7	-3.72403	0.555791	-3.7232	12.0876
	-3.72078	1961.57	-3.72078	1303.93	-3.72372	0.489649	-3.72289	11.857
	-3.72047	1961.46	-3.72047	1304.13	-3.72341	0.413651	-3.72258	11.5228
	-3.72017	1961.42	-3.72017	1304.08	-3.72311	0.312183	-3.72228	11.3678
	-3.71986	1961.28	-3.71986	1304.06	-3.7228	0.346305	-3.72197	11.5335
	-3.71956	1960.96	-3.71956	1303.88	-3.7225	0.224325	-3.72167	11.4922
	-3.71925	1960.62	-3.71925	1304.03	-3.72219	0.0537381	-3.72136	11.1045
	-3.71895	1960.7	-3.71895	1304.17	-3.72189	-0.0241885	-3.72106	10.8974
	-3.71864	1961.01	-3.71864	1304.17	-3.72158	-0.0580354	-3.72075	11.0084
	-3.71833	1961.4	-3.71833	1304.13	-3.72128	-0.182967	-3.72045	11.3022
	-3.71803	1961.51	-3.71803	1304.25	-3.72097	-0.437546	-3.72014	11.9763
	-3.71772	1961.66	-3.71772	1304.4	-3.72066	-0.252047	-3.71983	12.4566
	-3.71742	1961.82	-3.71742	1304.15	-3.72036	0.057168	-3.71953	12.1834
	-3.71711	1962.1	-3.71711	1304.04	-3.72005	0.322967	-3.71922	11.8966
	-3.71681	1962.14	-3.71681	1304	-3.71975	0.53992	-3.71892	11.8157
	-3.7165	1961.86	-3.7165	1303.89	-3.71944	0.634132	-3.71861	11.7404
	-3.7162	1961.74	-3.7162	1303.99	-3.71914	0.729823	-3.71831	11.8969
	-3.71589	1961.95	-3.71589	1303.83	-3.71883	0.856943	-3.718	11.9086
	-3.71558	1962.1	-3.71558	1303.56	-3.71853	0.655901	-3.7177	11.9377
	-3.71528	1962.06	-3.71528	1303.46	-3.71822	0.119739	-3.71739	12.228
	-3.71497	1962	-3.71497	1303.41	-3.71791	-0.400826	-3.71708	12.4728
	-3.71467	1961.84	-3.71467	1303.45	-3.71761	-0.316662	-3.71678	12.2554
	-3.71436	1961.9	-3.71436	1303.76	-3.7173	9.05937e-05	-3.71647	11.858
	-3.71406	1962.07	-3.71406	1304.1	-3.717	0.131011	-3.71617	11.7376
	-3.71375	1962.06	-3.71375	1304.23	-3.71669	0.165258	-3.71586	11.5351
	-3.71345	1962.02	-3.71345	1304.42	-3.71639	0.171742	-3.71556	11.6301
	-3.71314	1961.97	-3.71314	1304.44	-3.71608	0.14367	-3.71525	12.2251
	-3.71283	1961.66	-3.71283	1304.32	-3.71578	0.0720487	-3.71495	12.7388
	-3.71253	1961.59	-3.71253	1304.48	-3.71547	-0.0985708	-3.71464	13.1822
	-3.71222	1961.85	-3.71222	1304.6	-3.71516	-0.327304	-3.71433	13.4914
	-3.71192	1961.83	-3.71192	1304.42	-3.71486	-0.369515	-3.71403	13.3333
	-3.71161	1961.83	-3.71161	1304.49	-3.71455	0.112342	-3.71372	12.554
	-3.71131	1961.59	-3.71131	1304.54	-3.71425	0.272449	-3.71342	12.016
	-3.711	1961.38	-3.711	1304.44	-3.71394	0.32689	-3.71311	12.3208
	-3.7107	1961.49	-3.7107	1304.6	-3.71364	0.530779	-3.71281	12.8041
	-3.71039	1961.61	-3.71039	1304.56	-3.71333	0.513743	-3.7125	13.4234
	-3.71008	1961.77	-3.71008	1304.6	-3.71303	0.824458	-3.7122	13.7296
	-3.70978	1961.68	-3.70978	1304.5	-3.71272	1.29464	-3.71189	13.3577
	-3.70947	1961.57	-3.70947	1304.13	-3.71241	0.890165	-3.71158	13.0229
	-3.70917	1961.35	-3.70917	1304.2	-3.71211	0.232856	-3.71128	12.7355
	-3.70886	1961.45	-3.70886	1304.57	-3.7118	-0.0887718	-3.71097	12.6516
	-3.70856	1961.73	-3.70856	1304.53	-3.7115	-0.34119	-3.71067	12.5527
	-3.70825	1961.82	-3.70825	1304.27	-3.71119	-0.428383	-3.71036	12.1221
	-3.70795	1961.92	-3.70795	1304.24	-3.71089	-0.222132	-3.71006	11.8809
	-3.70764	1961.74	-3.70764	1304.22	-3.71058	0.156464	-3.70975	12.0583
	-3.70733	1961.61	-3.70733	1304.36	-3.71028	0.559366	-3.70945	11.8746
	-3.70703	1961.88	-3.70703	1304.3	-3.70997	0.529546	-3.70914	11.5645
	-3.70672	1962.03	-3.70672	1304.07	-3.70966	0.416963	-3.70883	11.4955
	-3.70642	1961.98	-3.70642	1304.03	-3.70936	0.691032	-3.70853	11.6431
	-3.70611	1961.82	-3.70611	1304.11	-3.70905	0.683212	-3.70822	11.9364
	-3.70581	1961.75	-3.70581	1304.06	-3.70875	0.0232329	-3.70792	12.1325
	-3.7055	1961.95	-3.7055	1304.04	-3.70844	-0.361055	-3.70761	12.5691
	-3.7052	1961.93	-3.7052	1304.15	-3.70814	-0.0517802	-3.70731	12.7824
	-3.70489	1961.71	-3.70489	1304.14	-3.70783	0.185767	-3.707	12.5743
	-3.70458	1961.5	-3.70458	1304.01	-3.70753	-0.115057	-3.70669	12.9669
	-3.70428	1961.34	-3.70428	1303.83	-3.70722	-0.33037	-3.70639	13.0377
	-3.70397	1961.37	-3.70397	1303.74	-3.70691	-0.319336	-3.70608	12.9215
	-3.70367	1961.55	-3.70367	1303.65	-3.70661	-0.605937	-3.70578	12.8926
	-3.70336	1961.67	-3.70336	1303.73	-3.7063	-0.630182	-3.70547	12.9957
	-3.70306	1961.51	-3.70306	1304	-3.706	-0.279002	-3.70517	12.6506
	-3.70275	1961.44	-3.70275	1304.11	-3.70569	-0.111685	-3.70486	12.3908
	-3.70245	1961.11	-3.70245	1304.01	-3.70539	-0.0683536	-3.70456	12.1392
	-3.70214	1960.89	-3.70214	1304.01	-3.70508	-0.211199	-3.70425	11.9523
	-3.70183	1961.26	-3.70183	1304.15	-3.70477	-0.2182	-3.70394	11.8316
	-3.70153	1961.58	-3.70153	1304.13	-3.70447	-0.146086	-3.70364	11.59
	-3.70122	1961.83	-3.70122	1304.11	-3.70416	-0.470772	-3.70333	11.8542
	-3.70092	1962.03	-3.70092	1304.27	-3.70386	-0.775255	-3.70303	12.1726
	-3.70061	1961.63	-3.70061	1304.29	-3.70355	-0.30379	-3.70272	12.5291
	-3.70031	1961.22	-3.70031	1304.06	-3.70325	-0.0712543	-3.70242	12.8285
	-3.7	1961.07	-3.7	1304.11	-3.70294	-0.226369	-3.70211	13.1676
	-3.6997	1960.84	-3.6997	1304.32	-3.70264	-0.460293	-3.70181	13.6173
	-3.69939	1960.76	-3.69939	1304.34	-3.70233	-0.394464	-3.7015	13.1526
	-3.69908	1960.95	-3.69908	1304.46	-3.70202	-0.16927	-3.70119	12.3682
	-3.69878	1961.22	-3.69878	1304.36	-3.70172	0.265805	-3.70089	12.5745
	-3.69847	1961.13	-3.69847	1304.18	-3.70141	0.272843	-3.70058	13.1214
	-3.69817	1961.02	-3.69817	1304.25	-3.70111	0.335149	-3.70028	13.1293
	-3.69786	1961	-3.69786	1304.43	-3.7008	0.644902	-3.69997	12.56
	-3.69756	1960.84	-3.69756	1304.39	-3.7005	0.652098	-3.69967	11.9517
	-3.69725	1960.76	-3.69725	1304.27	-3.70019	0.580079	-3.69936	11.9212
	-3.69695	1960.91	-3.69695	1304.34	-3.69989	0.607533	-3.69906	11.8872
	-3.69664	1961.01	-3.69664	1304.39	-3.69958	0.914248	-3.69875	11.9004
	-3.69633	1961.09	-3.69633	1304.25	-3.69927	1.09493	-3.69844	12.3857
	-3.69603	1961.18	-3.69603	1304.15	-3.69897	0.831419	-3.69814	12.74
	-3.69572	1961.13	-3.69572	1303.85	-3.69866	0.117666	-3.69783	12.8216
	-3.69542	1961.07	-3.69542	1303.55	-3.69836	0.136025	-3.69753	12.8381
	-3.69511	1961.24	-3.69511	1303.79	-3.69805	0.299334	-3.69722	12.5906
	-3.69481	1961.43	-3.69481	1304.07	-3.69775	0.0539985	-3.69692	12.4946
	-3.6945	1961.31	-3.6945	1304.33	-3.69744	-0.204433	-3.69661	12.6382
	-3.6942	1961.15	-3.6942	1304.44	-3.69714	-0.322286	-3.69631	12.7367
	-3.69389	1961.27	-3.69389	1304.21	-3.69683	-0.539837	-3.696	12.7249
	-3.69358	1961.55	-3.69358	1304.09	-3.69652	-0.365794	-3.69569	12.4356
	-3.69328	1961.73	-3.69328	1304.02	-3.69622	-0.297616	-3.69539	12.36
	-3.69297	1961.8	-3.69297	1304.07	-3.69591	0.0369015	-3.69508	12.4905
	-3.69267	1961.74	-3.69267	1304.03	-3.69561	0.29922	-3.69478	12.7407
	-3.69236	1961.55	-3.69236	1304.14	-3.6953	0.6426	-3.69447	12.9458
	-3.69206	1961.43	-3.69206	1304.2	-3.695	0.89575	-3.69417	12.6644
	-3.69175	1961.51	-3.69175	1304.14	-3.69469	0.753782	-3.69386	12.2864
	-3.69145	1961.67	-3.69145	1304.15	-3.69439	0.358383	-3.69356	12.0949
	-3.69114	1961.74	-3.69114	1304.31	-3.69408	0.187587	-3.69325	11.8735
	-3.69083	1961.65	-3.69083	1304.57	-3.69377	0.202103	-3.69294	11.7483
	-3.69053	1961.75	-3.69053	1304.24	-3.69347	0.330996	-3.69264	12.0282
	-3.69022	1961.58	-3.69022	1303.82	-3.69316	0.503907	-3.69233	12.53
	-3.68992	1961.21	-3.68992	1304.02	-3.69286	0.353825	-3.69203	12.8769
	-3.68961	1961.22	-3.68961	1304.38	-3.69255	0.00716639	-3.69172	12.9492
	-3.68931	1961.41	-3.68931	1304.64	-3.69225	-0.0578275	-3.69142	12.6873
	-3.689	1961.43	-3.689	1304.55	-3.69194	-0.037261	-3.69111	12.5258
	-3.6887	1961.47	-3.6887	1304.1	-3.69164	-0.0480595	-3.69081	12.4322
	-3.68839	1961.32	-3.68839	1303.79	-3.69133	-0.224438	-3.6905	12.7795
	-3.68808	1961.22	-3.68808	1303.69	-3.69102	-0.406654	-3.69019	12.9011
	-3.68778	1961.35	-3.68778	1303.59	-3.69072	-0.210826	-3.68989	12.5138
	-3.68747	1961.55	-3.68747	1303.56	-3.69041	-0.210225	-3.68958	12.4562
	-3.68717	1961.54	-3.68717	1303.54	-3.69011	-0.290559	-3.68928	13.0861
	-3.68686	1961.43	-3.68686	1303.65	-3.6898	-0.22183	-3.68897	13.4994
	-3.68656	1961.43	-3.68656	1303.86	-3.6895	0.0462403	-3.68867	13.1576
	-3.68625	1961.07	-3.68625	1304	-3.68919	0.356433	-3.68836	13.1183
	-3.68595	1960.79	-3.68595	1304.21	-3.68889	0.48236	-3.68806	12.7393
	-3.68564	1960.82	-3.68564	1304.25	-3.68858	0.470628	-3.68775	12.8421
	-3.68533	1961.21	-3.68533	1304.32	-3.68827	0.113548	-3.68744	13.0246
	-3.68503	1961.61	-3.68503	1304.28	-3.68797	-0.344208	-3.68714	13.0144
	-3.68472	1961.63	-3.68472	1304.17	-3.68766	-0.367698	-3.68683	12.9588
	-3.68442	1961.36	-3.68442	1304.2	-3.68736	-0.226254	-3.68653	13.0224
	-3.68411	1961.12	-3.68411	1304.2	-3.68705	-0.189388	-3.68622	13.1699
	-3.68381	1961.12	-3.68381	1304.13	-3.68675	0.228332	-3.68592	12.9438
	-3.6835	1961.15	-3.6835	1304.14	-3.68644	0.462204	-3.68561	12.9509
	-3.6832	1961.21	-3.6832	1304.05	-3.68614	0.144332	-3.68531	12.7883
	-3.68289	1961.28	-3.68289	1303.96	-3.68583	-0.293406	-3.685	12.5332
	-3.68258	1961.42	-3.68258	1304.14	-3.68552	-0.753172	-3.68469	12.5645
	-3.68228	1961.45	-3.68228	1304.4	-3.68522	-0.739067	-3.68439	12.7419
	-3.68197	1961.48	-3.68197	1304.34	-3.68491	-0.423383	-3.68408	12.5925
	-3.68167	1961.24	-3.68167	1304.1	-3.68461	-0.239938	-3.68378	12.5007
	-3.68136	1961.02	-3.68136	1303.92	-3.6843	-0.310707	-3.68347	12.6412
	-3.68106	1960.78	-3.68106	1303.97	-3.684	-0.383649	-3.68317	12.7845
	-3.68075	1960.87	-3.68075	1304	-3.68369	-0.476979	-3.68286	12.6335
	-3.68044	1961.06	-3.68044	1303.84	-3.68339	-0.249127	-3.68256	12.2957
	-3.68014	1961.19	-3.68014	1303.86	-3.68308	-0.168081	-3.68225	11.7594
	-3.67983	1961.12	-3.67983	1303.75	-3.68277	-0.163099	-3.68194	11.7621
	-3.67953	1960.91	-3.67953	1303.38	-3.68247	0.175512	-3.68164	12.2344
	-3.67922	1960.73	-3.67922	1303.2	-3.68216	0.241454	-3.68133	12.606
	-3.67892	1960.81	-3.67892	1303.28	-3.68186	0.267096	-3.68103	12.5771
	-3.67861	1960.93	-3.67861	1303.55	-3.68155	0.734797	-3.68072	12.6411
	-3.67831	1961.23	-3.67831	1303.78	-3.68125	0.880266	-3.68042	12.9694
	-3.678	1961.33	-3.678	1303.72	-3.68094	0.580197	-3.68011	12.5534
	-3.67769	1961.12	-3.67769	1303.71	-3.68064	0.442269	-3.67981	12.5428
	-3.67739	1960.97	-3.67739	1303.89	-3.68033	0.0327015	-3.6795	12.7079
	-3.67708	1961.18	-3.67708	1303.94	-3.68002	-0.274481	-3.67919	12.3063
	-3.67678	1961.07	-3.67678	1303.92	-3.67972	-0.404845	-3.67889	11.8869
	-3.67647	1960.84	-3.67647	1303.9	-3.67941	-0.639766	-3.67858	11.5609
	-3.67617	1960.96	-3.67617	1303.9	-3.67911	-0.523667	-3.67828	11.7692
	-3.67586	1961.17	-3.67586	1303.98	-3.6788	-0.197519	-3.67797	11.8855
	-3.67556	1961.35	-3.67556	1304.19	-3.6785	-0.000720972	-3.67767	11.6938
	-3.67525	1961.41	-3.67525	1304.42	-3.67819	-0.122776	-3.67736	11.8581
	-3.67494	1961.3	-3.67494	1304.49	-3.67789	-0.452743	-3.67706	12.0018
	-3.67464	1961.33	-3.67464	1304.31	-3.67758	-0.90823	-3.67675	12.1688
	-3.67433	1961.55	-3.67433	1304.09	-3.67727	-0.918989	-3.67644	12.5323
	-3.67403	1961.67	-3.67403	1303.88	-3.67697	-1.0006	-3.67614	13.0361
	-3.67372	1961.75	-3.67372	1303.91	-3.67666	-1.00678	-3.67583	13.2893
	-3.67342	1961.75	-3.67342	1304	-3.67636	-0.485725	-3.67553	13.1605
	-3.67311	1961.65	-3.67311	1303.95	-3.67605	0.0334911	-3.67522	12.982
	-3.67281	1961.56	-3.67281	1303.86	-3.67575	0.221633	-3.67492	13.2283
	-3.6725	1961.61	-3.6725	1304.06	-3.67544	0.0487795	-3.67461	13.4882
	-3.67219	1961.59	-3.67219	1304.32	-3.67514	-0.0836124	-3.67431	13.4045
	-3.67189	1961.46	-3.67189	1304.27	-3.67483	-0.408261	-3.674	12.6807
	-3.67158	1961.46	-3.67158	1304.17	-3.67452	-0.426158	-3.67369	12.1477
	-3.67128	1961.44	-3.67128	1304.44	-3.67422	-0.309371	-3.67339	12.4449
	-3.67097	1961.45	-3.67097	1304.57	-3.67391	-0.297478	-3.67308	12.5089
	-3.67067	1961.42	-3.67067	1304.39	-3.67361	-0.246493	-3.67278	12.3712
	-3.67036	1961.56	-3.67036	1304.38	-3.6733	-0.295964	-3.67247	12.8391
	-3.67006	1961.52	-3.67006	1304.52	-3.673	-0.353038	-3.67217	13.2249
	-3.66975	1961.32	-3.66975	1304.58	-3.67269	-0.270266	-3.67186	13.1402
	-3.66944	1961.23	-3.66944	1304.59	-3.67239	-0.469055	-3.67155	13.0148
	-3.66914	1961.61	-3.66914	1304.73	-3.67208	-0.649059	-3.67125	13.301
	-3.66883	1961.8	-3.66883	1304.6	-3.67177	-0.0652685	-3.67094	13.4168
	-3.66853	1961.69	-3.66853	1304.39	-3.67147	0.410044	-3.67064	13.397
	-3.66822	1961.57	-3.66822	1304.46	-3.67116	0.246578	-3.67033	13.0078
	-3.66792	1961.31	-3.66792	1304.49	-3.67086	-0.0123692	-3.67003	13.2265
	-3.66761	1961.1	-3.66761	1304.67	-3.67055	-0.0962753	-3.66972	13.2689
	-3.66731	1960.93	-3.66731	1304.68	-3.67025	0.0578685	-3.66942	13.1569
	-3.667	1960.82	-3.667	1304.5	-3.66994	-0.196047	-3.66911	12.9359
	-3.66669	1960.89	-3.66669	1304.31	-3.66963	-0.249211	-3.6688	12.3116
	-3.66639	1960.87	-3.66639	1304.14	-3.66933	-0.256568	-3.6685	12.1413
	-3.66608	1960.78	-3.66608	1304.14	-3.66902	-0.316614	-3.66819	12.17
	-3.66578	1960.65	-3.66578	1303.94	-3.66872	-0.216665	-3.66789	12.3477
	-3.66547	1960.56	-3.66547	1303.74	-3.66841	0.00581121	-3.66758	12.6685
	-3.66517	1960.58	-3.66517	1303.44	-3.66811	0.395896	-3.66728	12.8502
	-3.66486	1960.87	-3.66486	1303.09	-3.6678	0.376865	-3.66697	12.8841
	-3.66456	1960.96	-3.66456	1303.19	-3.6675	-0.332755	-3.66667	12.7251
	-3.66425	1960.82	-3.66425	1303.6	-3.66719	-0.602681	-3.66636	12.4605
	-3.66394	1960.94	-3.66394	1303.71	-3.66688	-0.534533	-3.66605	12.5643
	-3.66364	1960.95	-3.66364	1303.81	-3.66658	-0.462521	-3.66575	13.2336
	-3.66333	1961.16	-3.66333	1303.93	-3.66627	-0.17505	-3.66544	13.6252
	-3.66303	1961.18	-3.66303	1303.85	-3.66597	-0.0838742	-3.66514	13.7012
	-3.66272	1960.9	-3.66272	1303.93	-3.66566	0.485898	-3.66483	13.6837
	-3.66242	1960.92	-3.66242	1303.78	-3.66536	0.863	-3.66453	13.5464
	-3.66211	1960.93	-3.66211	1303.68	-3.66505	0.645421	-3.66422	12.9974
	-3.66181	1961.1	-3.66181	1303.77	-3.66475	0.64041	-3.66392	13.1372
	-3.6615	1961.2	-3.6615	1303.43	-3.66444	0.747875	-3.66361	13.0599
	-3.66119	1961.15	-3.66119	1303.27	-3.66413	0.284679	-3.6633	12.8717
	-3.66089	1960.92	-3.66089	1303.43	-3.66383	0.0524073	-3.663	13.1529
	-3.66058	1960.88	-3.66058	1303.49	-3.66352	0.20092	-3.66269	13.3267
	-3.66028	1961.05	-3.66028	1303.55	-3.66322	0.682848	-3.66239	13.3222
	-3.65997	1960.86	-3.65997	1303.75	-3.66291	0.93031	-3.66208	13.642
	-3.65967	1960.62	-3.65967	1303.78	-3.66261	0.861102	-3.66178	13.469
	-3.65936	1960.8	-3.65936	1303.81	-3.6623	0.727575	-3.66147	12.9598
	-3.65906	1960.87	-3.65906	1304.28	-3.662	0.873632	-3.66117	12.5345
	-3.65875	1960.74	-3.65875	1304.39	-3.66169	0.945011	-3.66086	12.4607
	-3.65844	1960.63	-3.65844	1304.2	-3.66138	0.529731	-3.66055	12.6506
	-3.65814	1960.48	-3.65814	1303.9	-3.66108	-0.0275135	-3.66025	12.8889
	-3.65783	1960.38	-3.65783	1303.95	-3.66077	-0.385009	-3.65994	12.509
	-3.65753	1960.67	-3.65753	1304.26	-3.66047	-0.487723	-3.65964	11.9017
	-3.65722	1960.74	-3.65722	1304.33	-3.66016	-0.47087	-3.65933	12.2596
	-3.65692	1960.42	-3.65692	1304.08	-3.65986	-0.182039	-3.65903	12.7495
	-3.65661	1960.42	-3.65661	1303.73	-3.65955	-0.179767	-3.65872	12.6175
	-3.65631	1960.42	-3.65631	1303.62	-3.65925	-0.156761	-3.65842	12.4879
	-3.656	1960.4	-3.656	1303.67	-3.65894	-0.128413	-3.65811	12.4818
	-3.65569	1960.59	-3.65569	1303.61	-3.65863	0.185337	-3.6578	12.2465
	-3.65539	1960.96	-3.65539	1303.72	-3.65833	0.658399	-3.6575	11.9749
	-3.65508	1960.97	-3.65508	1304.05	-3.65802	0.45891	-3.65719	11.7915
	-3.65478	1960.94	-3.65478	1304.14	-3.65772	-0.242909	-3.65689	11.6661
	-3.65447	1960.85	-3.65447	1303.87	-3.65741	-0.601881	-3.65658	12.2108
	-3.65417	1960.58	-3.65417	1303.46	-3.65711	-0.218497	-3.65628	12.3138
	-3.65386	1960.49	-3.65386	1303.08	-3.6568	0.0833287	-3.65597	12.247
	-3.65356	1960.32	-3.65356	1303.24	-3.6565	0.285299	-3.65567	12.7995
	-3.65325	1960.32	-3.65325	1303.46	-3.65619	0.469893	-3.65536	13.1786
	-3.65294	1960.39	-3.65294	1303.45	-3.65588	0.49832	-3.65505	13.4917
	-3.65264	1960.18	-3.65264	1303.23	-3.65558	0.149103	-3.65475	13.6146
	-3.65233	1960.32	-3.65233	1303.34	-3.65527	-0.105334	-3.65444	13.4833
	-3.65203	1960.65	-3.65203	1303.61	-3.65497	-0.459921	-3.65414	12.9908
	-3.65172	1960.61	-3.65172	1303.77	-3.65466	-0.274988	-3.65383	12.5604
	-3.65142	1960.48	-3.65142	1303.63	-3.65436	0.0332274	-3.65353	12.5445
	-3.65111	1960.9	-3.65111	1303.61	-3.65405	0.213105	-3.65322	12.6275
	-3.65081	1961.27	-3.65081	1303.67	-3.65375	0.569994	-3.65292	12.2932
	-3.6505	1961.2	-3.6505	1303.53	-3.65344	0.6211	-3.65261	12.0534
	-3.65019	1961.19	-3.65019	1303.46	-3.65313	0.654751	-3.6523	12.1076
	-3.64989	1961.13	-3.64989	1303.32	-3.65283	0.460935	-3.652	12.223
	-3.64958	1961.12	-3.64958	1303.43	-3.65252	0.164974	-3.65169	12.182
	-3.64928	1961.25	-3.64928	1303.56	-3.65222	0.0869742	-3.65139	12.2253
	-3.64897	1960.97	-3.64897	1303.39	-3.65191	0.266993	-3.65108	12.3701
	-3.64867	1960.69	-3.64867	1303.24	-3.65161	0.469186	-3.65078	12.476
	-3.64836	1960.5	-3.64836	1303.39	-3.6513	0.228198	-3.65047	12.5123
	-3.64806	1960.46	-3.64806	1303.64	-3.651	-0.110816	-3.65017	12.2966
	-3.64775	1960.62	-3.64775	1303.63	-3.65069	0.14501	-3.64986	12.241
	-3.64744	1960.95	-3.64744	1303.47	-3.65038	0.735104	-3.64955	12.4953
	-3.64714	1961.12	-3.64714	1303.55	-3.65008	0.951767	-3.64925	12.5837
	-3.64683	1961.14	-3.64683	1303.79	-3.64977	0.72716	-3.64894	13.0283
	-3.64653	1961.28	-3.64653	1303.69	-3.64947	0.63869	-3.64864	13.3075
	-3.64622	1961.19	-3.64622	1303.71	-3.64916	0.577838	-3.64833	13.3863
	-3.64592	1960.85	-3.64592	1303.66	-3.64886	0.637272	-3.64803	13.4166
	-3.64561	1960.77	-3.64561	1303.26	-3.64855	0.676762	-3.64772	13.3663
	-3.64531	1960.95	-3.64531	1302.99	-3.64825	0.0379868	-3.64742	13.0371
	-3.645	1960.9	-3.645	1303.09	-3.64794	-0.228121	-3.64711	12.644
	-3.64469	1960.69	-3.64469	1303.28	-3.64763	-0.197683	-3.6468	12.5564
	-3.64439	1960.81	-3.64439	1303.35	-3.64733	-0.0299358	-3.6465	12.6804
	-3.64408	1961.15	-3.64408	1303.58	-3.64702	0.0274706	-3.64619	12.382
	-3.64378	1961.2	-3.64378	1303.96	-3.64672	-0.0564671	-3.64589	12.0243
	-3.64347	1961.12	-3.64347	1303.88	-3.64641	-0.207623	-3.64558	11.8775
	-3.64317	1961.15	-3.64317	1303.61	-3.64611	-0.174382	-3.64528	11.8032
	-3.64286	1961.22	-3.64286	1303.4	-3.6458	0.0249433	-3.64497	11.8757
	-3.64256	1961.13	-3.64256	1303.22	-3.6455	0.0372295	-3.64467	12.2828
	-3.64225	1960.94	-3.64225	1303.27	-3.64519	-0.0775356	-3.64436	12.3505
	-3.64194	1961	-3.64194	1303.3	-3.64488	-0.140127	-3.64405	12.2645
	-3.64164	1960.78	-3.64164	1303.32	-3.64458	0.0965347	-3.64375	12.269
	-3.64133	1960.43	-3.64133	1303.34	-3.64427	0.0473127	-3.64344	11.9935
	-3.64103	1960.56	-3.64103	1303.24	-3.64397	-0.183484	-3.64314	11.9095
	-3.64072	1960.87	-3.64072	1303.17	-3.64366	-0.605165	-3.64283	12.035
	-3.64042	1961.09	-3.64042	1303.37	-3.64336	-1.07703	-3.64253	12.456
	-3.64011	1960.96	-3.64011	1303.59	-3.64305	-1.0569	-3.64222	12.6935
	-3.63981	1961.07	-3.63981	1303.69	-3.64275	-0.615924	-3.64192	12.8169
	-3.6395	1961.15	-3.6395	1303.79	-3.64244	-0.55701	-3.64161	13.3985
	-3.63919	1961.08	-3.63919	1303.72	-3.64213	-0.958419	-3.6413	14.0529
	-3.63889	1961.12	-3.63889	1303.59	-3.64183	-1.14304	-3.641	13.9777
	-3.63858	1961.24	-3.63858	1304.04	-3.64152	-0.744409	-3.64069	13.6246
	-3.63828	1961.24	-3.63828	1304.32	-3.64122	-0.715627	-3.64039	13.3402
	-3.63797	1960.98	-3.63797	1304.27	-3.64091	-0.58471	-3.64008	12.9266
	-3.63767	1960.99	-3.63767	1304.2	-3.64061	-0.572203	-3.63978	12.7942
	-3.63736	1961.12	-3.63736	1303.9	-3.6403	-0.379206	-3.63947	12.6791
	-3.63705	1960.96	-3.63705	1303.43	-3.64	0.298867	-3.63916	12.2064
	-3.63675	1960.76	-3.63675	1303.27	-3.63969	0.351956	-3.63886	12.1738
	-3.63644	1960.87	-3.63644	1303.03	-3.63938	0.217082	-3.63855	12.4362
	-3.63614	1960.86	-3.63614	1303.11	-3.63908	0.119558	-3.63825	12.1713
	-3.63583	1960.84	-3.63583	1303.4	-3.63877	-0.139911	-3.63794	12.3359
	-3.63553	1960.74	-3.63553	1303.59	-3.63847	-0.087461	-3.63764	12.376
	-3.63522	1960.58	-3.63522	1303.7	-3.63816	0.190639	-3.63733	11.9784
	-3.63492	1960.43	-3.63492	1303.66	-3.63786	0.155904	-3.63703	11.7693
	-3.63461	1960.25	-3.63461	1303.81	-3.63755	-0.0755916	-3.63672	12.0165
	-3.6343	1960.27	-3.6343	1304.07	-3.63724	0.0828361	-3.63641	12.6025
	-3.634	1960.39	-3.634	1304.19	-3.63694	0.713133	-3.63611	13.054
	-3.63369	1960.38	-3.63369	1304	-3.63663	0.865175	-3.6358	12.953
	-3.63339	1960.37	-3.63339	1303.84	-3.63633	0.755903	-3.6355	12.7581
	-3.63308	1960.49	-3.63308	1303.8	-3.63602	0.169504	-3.63519	12.9007
	-3.63278	1960.54	-3.63278	1303.61	-3.63572	-0.716527	-3.63489	13.2439
	-3.63247	1960.57	-3.63247	1303.54	-3.63541	-1.04934	-3.63458	13.5186
	-3.63217	1960.88	-3.63217	1303.63	-3.63511	-0.986928	-3.63428	13.3294
	-3.63186	1960.91	-3.63186	1303.56	-3.6348	-0.846638	-3.63397	12.2744
	-3.63155	1960.65	-3.63155	1303.47	-3.63449	-0.82892	-3.63366	11.4239
	-3.63125	1960.62	-3.63125	1303.57	-3.63419	-0.734995	-3.63336	11.6653
	-3.63094	1960.81	-3.63094	1303.89	-3.63388	-0.274301	-3.63305	12.2048
	-3.63064	1960.92	-3.63064	1304.02	-3.63358	-0.124794	-3.63275	12.8435
	-3.63033	1960.78	-3.63033	1304.12	-3.63327	0.0984387	-3.63244	13.287
	-3.63003	1960.6	-3.63003	1304.17	-3.63297	0.539596	-3.63214	12.9312
	-3.62972	1960.36	-3.62972	1304.04	-3.63266	0.83712	-3.63183	12.6305
	-3.62942	1960.37	-3.62942	1303.71	-3.63236	0.734307	-3.63153	13.0881
	-3.62911	1960.15	-3.62911	1303.67	-3.63205	0.584912	-3.63122	13.3767
	-3.6288	1960.08	-3.6288	1303.49	-3.63174	0.417176	-3.63091	13.1736
	-3.6285	1960.41	-3.6285	1303.2	-3.63144	-0.0284495	-3.63061	12.7533
	-3.62819	1960.79	-3.62819	1303.33	-3.63113	-0.263694	-3.6303	12.9935
	-3.62789	1960.81	-3.62789	1303.65	-3.63083	-0.171747	-3.63	13.7206
	-3.62758	1960.4	-3.62758	1303.72	-3.63052	-0.254762	-3.62969	13.8153
	-3.62728	1960.24	-3.62728	1303.45	-3.63022	-0.483012	-3.62939	13.777
	-3.62697	1960.2	-3.62697	1303.53	-3.62991	-0.307068	-3.62908	14.0589
	-3.62667	1960.29	-3.62667	1303.87	-3.62961	0.23852	-3.62878	13.9991
	-3.62636	1960.46	-3.62636	1304.1	-3.6293	0.627368	-3.62847	13.7062
	-3.62605	1960.41	-3.62605	1304.35	-3.62899	0.728706	-3.62816	13.1888
	-3.62575	1960.58	-3.62575	1304.52	-3.62869	0.602242	-3.62786	12.6337
	-3.62544	1960.77	-3.62544	1304.43	-3.62838	0.376163	-3.62755	12.4171
	-3.62514	1960.81	-3.62514	1304.28	-3.62808	0.202477	-3.62725	13.0116
	-3.62483	1960.82	-3.62483	1304.25	-3.62777	0.0292182	-3.62694	13.307
	-3.62453	1961.01	-3.62453	1304.22	-3.62747	-0.366778	-3.62664	13.1854
	-3.62422	1961.21	-3.62422	1304.15	-3.62716	-0.49068	-3.62633	13.2147
	-3.62392	1961.21	-3.62392	1304.01	-3.62686	-0.49437	-3.62603	13.374
	-3.62361	1961.17	-3.62361	1304	-3.62655	-0.664397	-3.62572	13.6749
	-3.6233	1961	-3.6233	1303.88	-3.62624	-0.727817	-3.62541	13.6654
	-3.623	1961.01	-3.623	1303.55	-3.62594	-0.411494	-3.62511	13.5716
	-3.62269	1961.41	-3.62269	1303.45	-3.62563	-0.195688	-3.6248	13.4928
	-3.62239	1961.89	-3.62239	1303.7	-3.62533	-0.164895	-3.6245	13.5178
	-3.62208	1961.93	-3.62208	1304.05	-3.62502	-0.415173	-3.62419	13.4833
	-3.62178	1961.74	-3.62178	1304.47	-3.62472	-0.583992	-3.62389	13.3693
	-3.62147	1961.49	-3.62147	1304.82	-3.62441	-0.320577	-3.62358	13.1773
	-3.62117	1961.29	-3.62117	1304.74	-3.62411	-0.312017	-3.62328	12.9132
	-3.62086	1961.09	-3.62086	1304.32	-3.6238	-0.55057	-3.62297	12.7322
	-3.62055	1960.91	-3.62055	1303.87	-3.62349	-0.465572	-3.62266	12.7772
	-3.62025	1960.82	-3.62025	1303.64	-3.62319	-0.21594	-3.62236	12.5915
	-3.61994	1960.79	-3.61994	1303.6	-3.62288	-0.0938878	-3.62205	12.5705
	-3.61964	1960.88	-3.61964	1303.37	-3.62258	0.234061	-3.62175	12.5584
	-3.61933	1960.88	-3.61933	1303.16	-3.62227	0.390681	-3.62144	12.4641
	-3.61903	1960.71	-3.61903	1303.32	-3.62197	0.0967736	-3.62114	12.6048
	-3.61872	1960.71	-3.61872	1303.51	-3.62166	0.0236368	-3.62083	12.9382
	-3.61842	1960.76	-3.61842	1303.5	-3.62136	-0.381658	-3.62053	13.37
	-3.61811	1960.74	-3.61811	1303.83	-3.62105	-0.78418	-3.62022	13.3897
	-3.6178	1960.62	-3.6178	1304.12	-3.62074	-1.18284	-3.61991	13.5832
	-3.6175	1960.57	-3.6175	1304.12	-3.62044	-1.30696	-3.61961	13.8459
	-3.61719	1960.58	-3.61719	1304	-3.62013	-1.12622	-3.6193	13.6753
	-3.61689	1960.8	-3.61689	1303.87	-3.61983	-0.955144	-3.619	12.9945
	-3.61658	1960.96	-3.61658	1303.55	-3.61952	-0.793603	-3.61869	12.3153
	-3.61628	1960.97	-3.61628	1303.55	-3.61922	-0.694067	-3.61839	12.3866
	-3.61597	1960.92	-3.61597	1303.48	-3.61891	-0.546303	-3.61808	12.2381
	-3.61567	1960.72	-3.61567	1303.41	-3.61861	-0.217236	-3.61778	12.0995
	-3.61536	1960.71	-3.61536	1303.35	-3.6183	-0.149932	-3.61747	12.4913
	-3.61505	1960.88	-3.61505	1303.35	-3.61799	-0.128692	-3.61716	13.2284
	-3.61475	1961.14	-3.61475	1303.63	-3.61769	-0.177084	-3.61686	13.5844
	-3.61444	1961.07	-3.61444	1303.91	-3.61738	-0.224975	-3.61655	13.0239
	-3.61414	1961.16	-3.61414	1303.76	-3.61708	-0.266924	-3.61625	12.3962
	-3.61383	1961.45	-3.61383	1303.59	-3.61677	-0.0794072	-3.61594	12.5074
	-3.61353	1961.19	-3.61353	1303.82	-3.61647	0.341052	-3.61564	12.7322
	-3.61322	1960.98	-3.61322	1303.84	-3.61616	0.0869327	-3.61533	13.2983
	-3.61292	1960.75	-3.61292	1303.63	-3.61586	-0.352388	-3.61503	13.203
	-3.61261	1960.42	-3.61261	1303.57	-3.61555	-0.157063	-3.61472	12.984
	-3.6123	1960.21	-3.6123	1303.59	-3.61524	0.0594287	-3.61441	13.1435
	-3.612	1960.57	-3.612	1303.51	-3.61494	-0.141855	-3.61411	13.4602
	-3.61169	1961.01	-3.61169	1303.65	-3.61463	-0.376289	-3.6138	13.6494
	-3.61139	1961.09	-3.61139	1303.69	-3.61433	-0.123971	-3.6135	14.0115
	-3.61108	1960.91	-3.61108	1303.52	-3.61402	0.0862598	-3.61319	14.1539
	-3.61078	1960.7	-3.61078	1303.27	-3.61372	-0.0331821	-3.61289	14.1107
	-3.61047	1960.59	-3.61047	1303.36	-3.61341	0.296167	-3.61258	14.1024
	-3.61017	1960.54	-3.61017	1303.65	-3.61311	0.477059	-3.61228	14.0331
	-3.60986	1960.42	-3.60986	1304.05	-3.6128	0.228275	-3.61197	13.7486
	-3.60955	1960.32	-3.60955	1304.39	-3.61249	-0.0951843	-3.61166	13.3218
	-3.60925	1960.5	-3.60925	1304.3	-3.61219	-0.424129	-3.61136	13.2054
	-3.60894	1960.57	-3.60894	1303.88	-3.61188	-0.799806	-3.61105	13.3428
	-3.60864	1960.52	-3.60864	1303.45	-3.61158	-1.04539	-3.61075	13.502
	-3.60833	1960.68	-3.60833	1303.07	-3.61127	-1.21747	-3.61044	13.4495
	-3.60803	1960.84	-3.60803	1302.72	-3.61097	-1.20402	-3.61014	13.3249
	-3.60772	1960.98	-3.60772	1302.68	-3.61066	-1.21699	-3.60983	13.5189
	-3.60742	1961.22	-3.60742	1302.85	-3.61036	-1.40953	-3.60953	13.7671
	-3.60711	1961.48	-3.60711	1303.11	-3.61005	-1.67092	-3.60922	13.5192
	-3.6068	1961.3	-3.6068	1303.29	-3.60974	-1.6714	-3.60891	13.1406
	-3.6065	1960.78	-3.6065	1303.31	-3.60944	-1.65782	-3.60861	12.8862
	-3.60619	1960.24	-3.60619	1303.19	-3.60913	-1.96918	-3.6083	13.098
	-3.60589	1959.99	-3.60589	1303.25	-3.60883	-1.87756	-3.608	13.2504
	-3.60558	1959.92	-3.60558	1303.45	-3.60852	-1.49102	-3.60769	12.9202
	-3.60528	1959.85	-3.60528	1303.79	-3.60822	-1.25896	-3.60739	12.4244
	-3.60497	1960.1	-3.60497	1303.96	-3.60791	-1.21218	-3.60708	12.2389
	-3.60467	1960.46	-3.60467	1304.07	-3.60761	-1.00499	-3.60678	12.4226
	-3.60436	1960.58	-3.60436	1304.04	-3.6073	-0.557874	-3.60647	12.7023
	-3.60405	1960.71	-3.60405	1303.96	-3.60699	-0.607201	-3.60616	13.0566
	-3.60375	1960.82	-3.60375	1303.83	-3.60669	-0.832703	-3.60586	13.2449
	-3.60344	1960.92	-3.60344	1303.82	-3.60638	-0.698592	-3.60555	12.7335
	-3.60314	1960.9	-3.60314	1303.93	-3.60608	-0.416295	-3.60525	12.6019
	-3.60283	1960.41	-3.60283	1303.79	-3.60577	-0.54128	-3.60494	12.9417
	-3.60253	1959.98	-3.60253	1303.61	-3.60547	-0.26213	-3.60464	12.9907
	-3.60222	1960	-3.60222	1303.68	-3.60516	0.23373	-3.60433	12.6727
	-3.60192	1960.23	-3.60192	1303.66	-3.60486	0.314507	-3.60402	12.2459
	-3.60161	1960.59	-3.60161	1303.7	-3.60455	0.207845	-3.60372	12.2077
	-3.6013	1960.67	-3.6013	1303.94	-3.60424	0.101353	-3.60341	12.5371
	-3.601	1960.49	-3.601	1304.19	-3.60394	0.280028	-3.60311	12.4198
	-3.60069	1960.27	-3.60069	1304.12	-3.60363	0.593109	-3.6028	12.5894
	-3.60039	1960.28	-3.60039	1303.73	-3.60333	0.587557	-3.6025	13.1027
	-3.60008	1960.55	-3.60008	1303.76	-3.60302	-0.270633	-3.60219	13.2443
	-3.59978	1960.62	-3.59978	1304.14	-3.60272	-0.835921	-3.60189	13.4567
	-3.59947	1960.35	-3.59947	1304.25	-3.60241	-1.00012	-3.60158	13.5502
	-3.59917	1960.32	-3.59917	1304.05	-3.6021	-0.825617	-3.60127	13.2174
	-3.59886	1960.55	-3.59886	1303.95	-3.6018	-0.497503	-3.60097	13.1322
	-3.59855	1960.56	-3.59855	1304.15	-3.60149	-0.344629	-3.60066	12.8603
	-3.59825	1960.51	-3.59825	1304.25	-3.60119	-0.478492	-3.60036	12.8369
	-3.59794	1960.18	-3.59794	1303.91	-3.60088	-0.465523	-3.60005	13.5271
	-3.59764	1959.94	-3.59764	1303.63	-3.60058	-0.71496	-3.59975	13.8683
	-3.59733	1960.15	-3.59733	1303.69	-3.60027	-0.880865	-3.59944	13.5798
	-3.59703	1960.33	-3.59703	1303.82	-3.59997	-0.926076	-3.59914	13.2088
	-3.59672	1960.34	-3.59672	1303.73	-3.59966	-1.07778	-3.59883	12.835
	-3.59641	1960.33	-3.59641	1303.49	-3.59935	-1.22757	-3.59852	13.0262
	-3.59611	1960.13	-3.59611	1303.32	-3.59905	-1.16281	-3.59822	13.0921
	-3.5958	1959.94	-3.5958	1303.12	-3.59874	-1.24418	-3.59791	13.2599
	-3.5955	1960.1	-3.5955	1303.18	-3.59844	-1.3556	-3.59761	13.6633
	-3.59519	1959.99	-3.59519	1303.52	-3.59813	-0.992214	-3.5973	13.7034
	-3.59489	1959.88	-3.59489	1303.92	-3.59783	-0.458808	-3.597	13.8261
	-3.59458	1960.3	-3.59458	1304.02	-3.59752	0.00329208	-3.59669	14.261
	-3.59428	1960.57	-3.59428	1303.65	-3.59722	0.378728	-3.59639	14.2607
	-3.59397	1960.47	-3.59397	1303.34	-3.59691	0.67284	-3.59608	13.2566
	-3.59366	1960.19	-3.59366	1303.55	-3.5966	0.616075	-3.59577	12.6041
	-3.59336	1959.93	-3.59336	1303.56	-3.5963	0.427276	-3.59547	12.7856
	-3.59305	1960.04	-3.59305	1303.36	-3.59599	0.412486	-3.59516	13.2544
	-3.59275	1960.19	-3.59275	1303.34	-3.59569	0.487041	-3.59486	14.0009
	-3.59244	1959.97	-3.59244	1303.21	-3.59538	0.383162	-3.59455	14.5898
	-3.59214	1959.91	-3.59214	1303.07	-3.59508	0.143994	-3.59425	14.4627
	-3.59183	1960.2	-3.59183	1303.06	-3.59477	0.0428367	-3.59394	14.0744
	-3.59153	1960.47	-3.59153	1303.14	-3.59447	0.223838	-3.59364	13.8727
	-3.59122	1960.45	-3.59122	1303.39	-3.59416	0.291993	-3.59333	14.0716
	-3.59091	1960.41	-3.59091	1303.79	-3.59385	0.129805	-3.59302	14.2449
	-3.59061	1960.48	-3.59061	1303.92	-3.59355	0.0305944	-3.59272	13.8329
	-3.5903	1960.79	-3.5903	1303.65	-3.59324	0.298841	-3.59241	13.4857
	-3.59	1960.99	-3.59	1303.19	-3.59294	0.495754	-3.59211	13.356
	-3.58969	1960.77	-3.58969	1303.03	-3.59263	0.648648	-3.5918	13.5771
	-3.58939	1960.46	-3.58939	1302.97	-3.59233	0.965174	-3.5915	13.4609
	-3.58908	1960.36	-3.58908	1302.85	-3.59202	0.790984	-3.59119	13.1912
	-3.58878	1960.53	-3.58878	1302.63	-3.59172	0.380891	-3.59089	13.4058
	-3.58847	1960.67	-3.58847	1302.54	-3.59141	0.0113139	-3.59058	13.6146
	-3.58816	1960.68	-3.58816	1302.63	-3.5911	-0.0475564	-3.59027	13.734
	-3.58786	1960.35	-3.58786	1302.73	-3.5908	0.14506	-3.58997	13.6972
	-3.58755	1960.12	-3.58755	1302.78	-3.59049	0.211083	-3.58966	13.943
	-3.58725	1960.45	-3.58725	1303.06	-3.59019	0.433615	-3.58936	14.0978
	-3.58694	1960.63	-3.58694	1303.41	-3.58988	0.402485	-3.58905	14.2052
	-3.58664	1960.57	-3.58664	1303.55	-3.58958	0.337989	-3.58875	14.4127
	-3.58633	1960.51	-3.58633	1303.42	-3.58927	0.404822	-3.58844	14.212
	-3.58603	1960.45	-3.58603	1303.38	-3.58897	0.174007	-3.58814	13.8368
	-3.58572	1960.39	-3.58572	1303.17	-3.58866	-0.276715	-3.58783	13.2757
	-3.58541	1960.58	-3.58541	1303	-3.58835	0.029633	-3.58752	12.9269
	-3.58511	1960.78	-3.58511	1302.73	-3.58805	0.307407	-3.58722	13.1589
	-3.5848	1960.98	-3.5848	1302.68	-3.58774	0.114669	-3.58691	13.3868
	-3.5845	1960.8	-3.5845	1302.87	-3.58744	0.0785337	-3.58661	13.4295
	-3.58419	1960.39	-3.58419	1303.03	-3.58713	0.354014	-3.5863	12.9929
	-3.58389	1960.27	-3.58389	1303.11	-3.58683	0.359231	-3.586	13.0139
	-3.58358	1960.21	-3.58358	1303.03	-3.58652	0.230179	-3.58569	13.321
	-3.58328	1960.19	-3.58328	1302.9	-3.58622	0.151628	-3.58539	13.3723
	-3.58297	1960.18	-3.58297	1302.93	-3.58591	0.165085	-3.58508	13.1679
	-3.58266	1960.16	-3.58266	1302.99	-3.5856	0.135465	-3.58477	13.351
	-3.58236	1960.11	-3.58236	1302.92	-3.5853	0.0961709	-3.58447	13.5882
	-3.58205	1960.44	-3.58205	1303.12	-3.58499	-0.000707621	-3.58416	13.629
	-3.58175	1960.57	-3.58175	1303.66	-3.58469	0.0986977	-3.58386	13.4853
	-3.58144	1960.59	-3.58144	1304.03	-3.58438	0.0580392	-3.58355	13.2058
	-3.58114	1960.77	-3.58114	1303.87	-3.58408	-0.250137	-3.58325	12.4854
	-3.58083	1960.46	-3.58083	1303.23	-3.58377	-0.258237	-3.58294	11.3456
	-3.58053	1960.15	-3.58053	1302.56	-3.58347	-0.0146046	-3.58264	11.1126
	-3.58022	1960.3	-3.58022	1302.51	-3.58316	-0.0120702	-3.58233	12.0495
	-3.57991	1960.25	-3.57991	1302.65	-3.58285	0.0594025	-3.58202	13.3544
	-3.57961	1960.24	-3.57961	1302.54	-3.58255	0.112672	-3.58172	13.7212
	-3.5793	1960.25	-3.5793	1302.7	-3.58224	-0.192976	-3.58141	13.3709
	-3.579	1960.22	-3.579	1302.99	-3.58194	-0.322065	-3.58111	12.6156
	-3.57869	1960.27	-3.57869	1303.08	-3.58163	-0.347742	-3.5808	12.2546
	-3.57839	1960.52	-3.57839	1302.84	-3.58133	-0.425949	-3.5805	12.8677
	-3.57808	1960.91	-3.57808	1302.8	-3.58102	-0.121735	-3.58019	13.7202
	-3.57778	1961.17	-3.57778	1303.05	-3.58072	-0.113706	-3.57989	13.9208
	-3.57747	1961.06	-3.57747	1303.33	-3.58041	-0.506628	-3.57958	13.7
	-3.57716	1960.87	-3.57716	1303.54	-3.5801	-0.579506	-3.57927	13.5042
	-3.57686	1960.82	-3.57686	1303.43	-3.5798	-0.573769	-3.57897	13.8613
	-3.57655	1960.71	-3.57655	1303.44	-3.57949	-0.342665	-3.57866	14.0848
	-3.57625	1960.63	-3.57625	1303.44	-3.57919	0.30341	-3.57836	14.1552
	-3.57594	1960.42	-3.57594	1303.18	-3.57888	0.980922	-3.57805	14.3531
	-3.57564	1960.34	-3.57564	1303.08	-3.57858	1.05935	-3.57775	14.5032
	-3.57533	1960.09	-3.57533	1303.25	-3.57827	0.7745	-3.57744	14.2325
	-3.57503	1959.76	-3.57503	1303.26	-3.57797	0.632421	-3.57714	13.8515
	-3.57472	1959.87	-3.57472	1303.1	-3.57766	0.689236	-3.57683	13.4903
	-3.57441	1960.04	-3.57441	1303.17	-3.57735	0.549723	-3.57652	13.2256
	-3.57411	1960.37	-3.57411	1303.21	-3.57705	0.406015	-3.57622	13.2766
	-3.5738	1960.43	-3.5738	1302.86	-3.57674	0.245255	-3.57591	13.0839
	-3.5735	1960.44	-3.5735	1302.68	-3.57644	0.240979	-3.57561	13.0038
	-3.57319	1960.53	-3.57319	1302.91	-3.57613	0.20848	-3.5753	13.425
	-3.57289	1960.39	-3.57289	1303.01	-3.57583	0.201747	-3.575	13.3743
	-3.57258	1960.35	-3.57258	1302.9	-3.57552	0.0595655	-3.57469	13.1596
	-3.57228	1960.31	-3.57228	1302.68	-3.57522	-0.193868	-3.57439	12.9414
	-3.57197	1960.3	-3.57197	1302.42	-3.57491	-0.0459886	-3.57408	12.6478
	-3.57166	1960.21	-3.57166	1302.51	-3.5746	0.237275	-3.57377	12.6701
	-3.57136	1960.08	-3.57136	1302.92	-3.5743	0.450106	-3.57347	13.0097
	-3.57105	1960.21	-3.57105	1303.37	-3.57399	0.463013	-3.57316	13.0342
	-3.57075	1960.47	-3.57075	1303.73	-3.57369	0.306214	-3.57286	12.9462
	-3.57044	1960.62	-3.57044	1303.78	-3.57338	0.434404	-3.57255	12.8957
	-3.57014	1960.28	-3.57014	1303.64	-3.57308	0.427881	-3.57225	13.0365
	-3.56983	1960.18	-3.56983	1303.25	-3.57277	-0.106597	-3.57194	13.2109
	-3.56953	1960.23	-3.56953	1303.23	-3.57247	-0.492423	-3.57163	13.2078
	-3.56922	1960.06	-3.56922	1303.47	-3.57216	-0.391643	-3.57133	13.1379
	-3.56891	1959.84	-3.56891	1303.74	-3.57185	-0.038446	-3.57102	12.8945
	-3.56861	1959.84	-3.56861	1303.79	-3.57155	0.00321818	-3.57072	12.6399
	-3.5683	1959.91	-3.5683	1303.48	-3.57124	-0.128055	-3.57041	11.8747
	-3.568	1960.01	-3.568	1303.22	-3.57094	-0.656791	-3.57011	11.564
	-3.56769	1960.32	-3.56769	1303.32	-3.57063	-0.913972	-3.5698	11.8476
	-3.56739	1960.69	-3.56739	1303.27	-3.57033	-0.517694	-3.5695	12.384
	-3.56708	1960.92	-3.56708	1303.06	-3.57002	-0.309345	-3.56919	13.0558
	-3.56678	1960.65	-3.56678	1303.32	-3.56972	-0.64533	-3.56888	13.7999
	-3.56647	1960.5	-3.56647	1303.69	-3.56941	-1.14846	-3.56858	14.2046
	-3.56616	1960.19	-3.56616	1303.62	-3.5691	-1.34925	-3.56827	13.8978
	-3.56586	1960.11	-3.56586	1303.54	-3.5688	-0.985974	-3.56797	13.6641
	-3.56555	1960.48	-3.56555	1303.53	-3.56849	-0.494896	-3.56766	13.6958
	-3.56525	1960.8	-3.56525	1303.76	-3.56819	-0.670962	-3.56736	13.5427
	-3.56494	1960.65	-3.56494	1303.93	-3.56788	-0.625769	-3.56705	13.6933
	-3.56464	1960.39	-3.56464	1303.99	-3.56758	-0.165357	-3.56675	13.753
	-3.56433	1960.48	-3.56433	1303.69	-3.56727	0.219565	-3.56644	13.7975
	-3.56403	1960.4	-3.56403	1303.59	-3.56696	0.225471	-3.56613	14.2349
	-3.56372	1960.5	-3.56372	1303.51	-3.56666	-0.275184	-3.56583	14.0988
	-3.56341	1960.81	-3.56341	1303.47	-3.56635	-0.422649	-3.56552	13.5149
	-3.56311	1960.94	-3.56311	1303.41	-3.56605	-0.437426	-3.56522	13.3221
	-3.5628	1960.88	-3.5628	1303.27	-3.56574	-0.0829516	-3.56491	12.9854
	-3.5625	1960.65	-3.5625	1303.48	-3.56544	0.146769	-3.56461	12.0756
	-3.56219	1960.45	-3.56219	1303.94	-3.56513	0.0313425	-3.5643	12.1307
	-3.56189	1960.36	-3.56189	1304.12	-3.56483	0.00772	-3.564	12.9233
	-3.56158	1960.54	-3.56158	1303.78	-3.56452	0.158596	-3.56369	13.1167
	-3.56128	1960.63	-3.56128	1303.55	-3.56421	0.017199	-3.56338	13.1654
	-3.56097	1960.37	-3.56097	1303.59	-3.56391	0.0262628	-3.56308	13.3242
	-3.56066	1960.31	-3.56066	1303.66	-3.5636	0.369691	-3.56277	13.7062
	-3.56036	1960.62	-3.56036	1303.7	-3.5633	0.896842	-3.56247	13.7809
	-3.56005	1960.56	-3.56005	1303.59	-3.56299	0.900989	-3.56216	13.1891
	-3.55975	1960.22	-3.55975	1303.43	-3.56269	0.524756	-3.56186	12.8608
	-3.55944	1959.9	-3.55944	1303.16	-3.56238	0.184447	-3.56155	12.6114
	-3.55914	1959.83	-3.55914	1302.92	-3.56208	0.0280232	-3.56125	12.5872
	-3.55883	1959.89	-3.55883	1303.1	-3.56177	0.0720081	-3.56094	13.3904
	-3.55853	1959.88	-3.55853	1303.36	-3.56146	-0.253257	-3.56063	13.9062
	-3.55822	1959.97	-3.55822	1303.36	-3.56116	-0.80245	-3.56033	13.3885
	-3.55791	1959.89	-3.55791	1303.32	-3.56085	-0.766968	-3.56002	13.1054
	-3.55761	1959.63	-3.55761	1303.22	-3.56055	-0.570675	-3.55972	13.566
	-3.5573	1959.62	-3.5573	1303.06	-3.56024	-0.208436	-3.55941	13.509
	-3.557	1959.71	-3.557	1303.04	-3.55994	-0.00598335	-3.55911	13.2681
	-3.55669	1959.88	-3.55669	1303.13	-3.55963	0.144024	-3.5588	13.5452
	-3.55639	1959.85	-3.55639	1303.35	-3.55933	0.470459	-3.5585	13.8496
	-3.55608	1959.78	-3.55608	1303.58	-3.55902	0.364905	-3.55819	13.8073
	-3.55578	1959.7	-3.55578	1303.52	-3.55871	0.0497398	-3.55788	13.2909
	-3.55547	1959.65	-3.55547	1303.4	-3.55841	0.0954866	-3.55758	12.9847
	-3.55516	1959.99	-3.55516	1303.25	-3.5581	0.251705	-3.55727	12.7554
	-3.55486	1960.19	-3.55486	1303.05	-3.5578	-0.0606484	-3.55697	12.8174
	-3.55455	1960.06	-3.55455	1302.99	-3.55749	-0.677744	-3.55666	12.8816
	-3.55425	1960.06	-3.55425	1302.97	-3.55719	-1.1426	-3.55636	12.8967
	-3.55394	1960.2	-3.55394	1303.09	-3.55688	-1.26301	-3.55605	13.2008
	-3.55364	1960.04	-3.55364	1303.08	-3.55658	-0.803207	-3.55575	13.3586
	-3.55333	1960.05	-3.55333	1303.03	-3.55627	-0.440349	-3.55544	12.9298
	-3.55302	1959.86	-3.55302	1303.06	-3.55596	-0.418667	-3.55513	12.9449
	-3.55272	1959.77	-3.55272	1303.23	-3.55566	-0.300799	-3.55483	13.3047
	-3.55241	1960.06	-3.55241	1303.42	-3.55535	0.00552797	-3.55452	12.9063
	-3.55211	1960.4	-3.55211	1303.64	-3.55505	0.149237	-3.55422	12.6145
	-3.5518	1960.74	-3.5518	1303.94	-3.55474	0.446301	-3.55391	12.6398
	-3.5515	1960.88	-3.5515	1304	-3.55444	0.401872	-3.55361	12.7624
	-3.55119	1960.7	-3.55119	1304.06	-3.55413	0.472579	-3.5533	12.76
	-3.55089	1960.72	-3.55089	1303.91	-3.55383	0.447094	-3.553	13.0378
	-3.55058	1960.71	-3.55058	1303.64	-3.55352	-0.200365	-3.55269	12.8144
	-3.55027	1960.58	-3.55027	1303.44	-3.55321	-0.520061	-3.55238	12.6572
	-3.54997	1960.63	-3.54997	1303.38	-3.55291	-0.462347	-3.55208	12.6565
	-3.54966	1960.73	-3.54966	1303.41	-3.5526	0.123426	-3.55177	12.672
	-3.54936	1960.74	-3.54936	1303.42	-3.5523	0.777162	-3.55147	12.9927
	-3.54905	1960.73	-3.54905	1303.45	-3.55199	0.806111	-3.55116	13.387
	-3.54875	1960.59	-3.54875	1303.42	-3.55169	0.25346	-3.55086	13.431
	-3.54844	1960.6	-3.54844	1303.1	-3.55138	-0.116289	-3.55055	13.5707
	-3.54814	1960.54	-3.54814	1302.69	-3.55108	-0.0795488	-3.55025	13.6146
	-3.54783	1960.33	-3.54783	1302.49	-3.55077	-0.283868	-3.54994	13.4016
	-3.54752	1960.04	-3.54752	1302.52	-3.55046	-0.282073	-3.54963	13.2133
	-3.54722	1960.04	-3.54722	1302.9	-3.55016	0.392384	-3.54933	13.012
	-3.54691	1960.18	-3.54691	1303.26	-3.54985	0.81954	-3.54902	13.0693
	-3.54661	1960.06	-3.54661	1303.55	-3.54955	0.255759	-3.54872	13.3263
	-3.5463	1959.92	-3.5463	1303.67	-3.54924	-0.609257	-3.54841	13.4776
	-3.546	1959.92	-3.546	1303.36	-3.54894	-0.783391	-3.54811	13.086
	-3.54569	1959.97	-3.54569	1303.16	-3.54863	-0.307007	-3.5478	12.9815
	-3.54539	1960.21	-3.54539	1303.1	-3.54833	0.132665	-3.5475	13.3943
	-3.54508	1960.29	-3.54508	1303.5	-3.54802	-0.218586	-3.54719	13.6925
	-3.54477	1960.14	-3.54477	1303.87	-3.54771	-0.456541	-3.54688	14.0097
	-3.54447	1960.07	-3.54447	1304.07	-3.54741	-0.177722	-3.54658	13.5753
	-3.54416	1960.11	-3.54416	1304.23	-3.5471	-0.25537	-3.54627	13.2994
	-3.54386	1960.21	-3.54386	1303.69	-3.5468	-0.605285	-3.54597	13.6748
	-3.54355	1960.06	-3.54355	1303.36	-3.54649	-1.04106	-3.54566	13.4639
	-3.54325	1960.09	-3.54325	1303.47	-3.54619	-1.12947	-3.54536	12.6356
	-3.54294	1960.08	-3.54294	1303.13	-3.54588	-0.85558	-3.54505	12.3747
	-3.54264	1960.04	-3.54264	1303.17	-3.54558	-0.813148	-3.54475	12.9593
	-3.54233	1960.09	-3.54233	1303.79	-3.54527	-0.572961	-3.54444	13.4694
	-3.54202	1960.17	-3.54202	1304.28	-3.54496	-0.388244	-3.54413	13.5193
	-3.54172	1960.06	-3.54172	1304.05	-3.54466	-0.599899	-3.54383	12.9426
	-3.54141	1960.1	-3.54141	1303.47	-3.54435	-0.50422	-3.54352	12.6885
	-3.54111	1960.41	-3.54111	1303.33	-3.54405	-0.332468	-3.54322	12.5652
	-3.5408	1960.39	-3.5408	1303.19	-3.54374	-0.366552	-3.54291	12.7605
	-3.5405	1960.21	-3.5405	1303.02	-3.54344	-0.500883	-3.54261	13.336
	-3.54019	1960.13	-3.54019	1303.1	-3.54313	-0.45615	-3.5423	13.4641
	-3.53989	1960.1	-3.53989	1303.16	-3.54283	-0.391994	-3.542	13.4977
	-3.53958	1960.11	-3.53958	1303.23	-3.54252	-0.31847	-3.54169	13.991
	-3.53927	1959.83	-3.53927	1303.12	-3.54221	-0.336727	-3.54138	14.01
	-3.53897	1959.71	-3.53897	1303.26	-3.54191	-0.604577	-3.54108	13.8442
	-3.53866	1959.74	-3.53866	1303.63	-3.5416	-0.635439	-3.54077	14.3757
	-3.53836	1959.74	-3.53836	1303.62	-3.5413	-0.381265	-3.54047	14.6586
	-3.53805	1960	-3.53805	1303.35	-3.54099	-0.302299	-3.54016	14.3574
	-3.53775	1960.24	-3.53775	1303.56	-3.54069	-0.00114489	-3.53986	14.1958
	-3.53744	1960.17	-3.53744	1303.84	-3.54038	-0.128109	-3.53955	14.1462
	-3.53714	1960.22	-3.53714	1303.89	-3.54008	-0.547438	-3.53925	14.606
	-3.53683	1960.05	-3.53683	1303.81	-3.53977	-0.82046	-3.53894	15.3763
	-3.53652	1959.78	-3.53652	1303.66	-3.53946	-0.733193	-3.53863	15.7457
	-3.53622	1959.74	-3.53622	1303.78	-3.53916	-0.404583	-3.53833	15.4074
	-3.53591	1959.97	-3.53591	1303.76	-3.53885	-0.39649	-3.53802	14.607
	-3.53561	1960.11	-3.53561	1303.78	-3.53855	-0.490272	-3.53772	14.0471
	-3.5353	1959.94	-3.5353	1303.47	-3.53824	-0.706241	-3.53741	13.9083
	-3.535	1960.12	-3.535	1303	-3.53794	-1.07615	-3.53711	13.419
	-3.53469	1960.39	-3.53469	1302.77	-3.53763	-1.35814	-3.5368	12.789
	-3.53439	1960.46	-3.53439	1302.84	-3.53733	-1.12886	-3.53649	12.7085
	-3.53408	1960.53	-3.53408	1302.95	-3.53702	-0.661902	-3.53619	13.0437
	-3.53377	1960.47	-3.53377	1302.95	-3.53671	-0.473916	-3.53588	13.3804
	-3.53347	1960.22	-3.53347	1303.03	-3.53641	-0.411967	-3.53558	13.737
	-3.53316	1960.07	-3.53316	1303.05	-3.5361	0.103156	-3.53527	14.0953
	-3.53286	1960.06	-3.53286	1302.81	-3.5358	0.809158	-3.53497	14.0625
	-3.53255	1960.05	-3.53255	1302.77	-3.53549	0.892807	-3.53466	14.021
	-3.53225	1959.68	-3.53225	1302.73	-3.53519	0.677223	-3.53436	14.1481
	-3.53194	1959.24	-3.53194	1302.96	-3.53488	0.316125	-3.53405	13.9454
	-3.53164	1959.02	-3.53164	1303.17	-3.53457	0.00266361	-3.53374	12.94
	-3.53133	1959.38	-3.53133	1302.96	-3.53427	0.137323	-3.53344	12.6124
	-3.53102	1959.84	-3.53102	1302.74	-3.53396	0.243768	-3.53313	12.6492
	-3.53072	1959.92	-3.53072	1302.7	-3.53366	0.111685	-3.53283	12.1421
	-3.53041	1960.02	-3.53041	1302.68	-3.53335	0.1798	-3.53252	12.1305
	-3.53011	1960.16	-3.53011	1302.7	-3.53305	-0.0611339	-3.53222	12.4775
	-3.5298	1960.2	-3.5298	1302.63	-3.53274	-0.169818	-3.53191	12.6913
	-3.5295	1960.18	-3.5295	1302.65	-3.53244	-0.000853533	-3.53161	12.6072
	-3.52919	1960.17	-3.52919	1302.97	-3.53213	0.0714188	-3.5313	12.6845
	-3.52889	1960.47	-3.52889	1303.06	-3.53182	-0.165881	-3.53099	13.2399
	-3.52858	1960.8	-3.52858	1303.04	-3.53152	-0.407474	-3.53069	13.4068
	-3.52827	1960.66	-3.52827	1303.33	-3.53121	-0.347269	-3.53038	13.1493
	-3.52797	1960.55	-3.52797	1303.38	-3.53091	0.020061	-3.53008	12.8071
	-3.52766	1960.39	-3.52766	1303.36	-3.5306	0.448652	-3.52977	12.715
	-3.52736	1959.97	-3.52736	1303.55	-3.5303	-0.0384898	-3.52947	12.8875
	-3.52705	1960.05	-3.52705	1303.67	-3.52999	-1.05114	-3.52916	13.3695
	-3.52675	1960.24	-3.52675	1303.66	-3.52969	-1.20916	-3.52886	13.4299
	-3.52644	1960.25	-3.52644	1303.75	-3.52938	-0.793135	-3.52855	12.7868
	-3.52614	1960.15	-3.52614	1303.7	-3.52907	-0.265156	-3.52824	12.6585
	-3.52583	1960.04	-3.52583	1303.56	-3.52877	-0.18629	-3.52794	13.1294
	-3.52552	1959.76	-3.52552	1303.92	-3.52846	-0.750575	-3.52763	13.5544
	-3.52522	1959.57	-3.52522	1304.24	-3.52816	-0.7543	-3.52733	13.229
	-3.52491	1959.3	-3.52491	1304.06	-3.52785	-0.760984	-3.52702	12.6933
	-3.52461	1959.22	-3.52461	1303.9	-3.52755	-0.712531	-3.52672	13.0049
	-3.5243	1959.36	-3.5243	1303.83	-3.52724	-0.765608	-3.52641	13.5117
	-3.524	1959.71	-3.524	1303.74	-3.52694	-0.783212	-3.52611	13.9081
	-3.52369	1960.07	-3.52369	1303.75	-3.52663	-0.826303	-3.5258	13.9483
	-3.52339	1960.08	-3.52339	1303.84	-3.52632	-0.913316	-3.52549	14.0346
	-3.52308	1960.18	-3.52308	1303.88	-3.52602	-0.881411	-3.52519	14.2642
	-3.52277	1960.06	-3.52277	1303.5	-3.52571	-0.733946	-3.52488	14.3429
	-3.52247	1959.97	-3.52247	1303.2	-3.52541	-0.506485	-3.52458	14.045
	-3.52216	1959.88	-3.52216	1303.27	-3.5251	-0.149653	-3.52427	13.671
	-3.52186	1960.02	-3.52186	1303.34	-3.5248	-0.0997372	-3.52397	13.6037
	-3.52155	1960.35	-3.52155	1303.28	-3.52449	-0.0957565	-3.52366	13.4219
	-3.52125	1960.47	-3.52125	1303.19	-3.52419	0.199492	-3.52336	13.2699
	-3.52094	1960.31	-3.52094	1303.07	-3.52388	0.0225015	-3.52305	13.5187
	-3.52064	1959.95	-3.52064	1303.15	-3.52357	-0.243294	-3.52274	14.262
	-3.52033	1960.08	-3.52033	1303.24	-3.52327	-0.333261	-3.52244	15.0854
	-3.52002	1960.29	-3.52002	1303.3	-3.52296	-0.423897	-3.52213	15.2817
	-3.51972	1960.46	-3.51972	1303.31	-3.52266	-0.528965	-3.52183	15.3808
	-3.51941	1960.32	-3.51941	1302.96	-3.52235	-0.542714	-3.52152	15.1013
	-3.51911	1960.16	-3.51911	1302.83	-3.52205	-0.389695	-3.52122	14.7122
	-3.5188	1960.43	-3.5188	1303.13	-3.52174	0.00482559	-3.52091	14.2037
	-3.5185	1960.45	-3.5185	1303.4	-3.52144	-0.168214	-3.52061	13.6437
	-3.51819	1960.55	-3.51819	1303.44	-3.52113	-0.0587034	-3.5203	12.995
	-3.51789	1960.55	-3.51789	1303.59	-3.52082	0.010169	-3.51999	12.6985
	-3.51758	1960.31	-3.51758	1303.69	-3.52052	0.0313506	-3.51969	12.9373
	-3.51727	1960.22	-3.51727	1303.5	-3.52021	0.252919	-3.51938	13.7987
	-3.51697	1960.36	-3.51697	1303.12	-3.51991	0.458076	-3.51908	14.2703
	-3.51666	1960.81	-3.51666	1303.16	-3.5196	0.379217	-3.51877	14.1522
	-3.51636	1961.11	-3.51636	1303.46	-3.5193	-0.113965	-3.51847	14.223
	-3.51605	1960.85	-3.51605	1303.43	-3.51899	-0.7559	-3.51816	14.3353
	-3.51575	1960.44	-3.51575	1303.34	-3.51869	-0.98462	-3.51786	14.3837
	-3.51544	1960.37	-3.51544	1303.43	-3.51838	-0.853199	-3.51755	14.2683
	-3.51514	1960.61	-3.51514	1303.41	-3.51807	-0.853021	-3.51724	14.4102
	-3.51483	1960.57	-3.51483	1303.13	-3.51777	-0.597331	-3.51694	14.3563
	-3.51452	1960.59	-3.51452	1302.93	-3.51746	-0.355597	-3.51663	13.7018
	-3.51422	1960.8	-3.51422	1302.98	-3.51716	-0.190744	-3.51633	13.0971
	-3.51391	1960.53	-3.51391	1303.02	-3.51685	0.120427	-3.51602	13.2618
	-3.51361	1960.21	-3.51361	1303.12	-3.51655	0.267491	-3.51572	13.9949
	-3.5133	1960.13	-3.5133	1303.36	-3.51624	-0.0158305	-3.51541	14.4294
	-3.513	1960.46	-3.513	1303.25	-3.51594	0.173738	-3.51511	14.41
	-3.51269	1960.6	-3.51269	1303.16	-3.51563	0.31681	-3.5148	14.0586
	-3.51238	1960.34	-3.51238	1303.19	-3.51532	0.140952	-3.51449	13.6484
	-3.51208	1960.28	-3.51208	1303.37	-3.51502	-0.0981541	-3.51419	13.612
	-3.51177	1960.38	-3.51177	1303.55	-3.51471	-0.167482	-3.51388	13.5255
	-3.51147	1960.52	-3.51147	1303.34	-3.51441	-0.332129	-3.51358	13.5011
	-3.51116	1960.59	-3.51116	1303.34	-3.5141	-0.759499	-3.51327	13.0441
	-3.51086	1960.6	-3.51086	1303.75	-3.5138	-0.976396	-3.51297	12.9908
	-3.51055	1960.64	-3.51055	1304.04	-3.51349	-0.997534	-3.51266	12.9831
	-3.51025	1960.9	-3.51025	1304	-3.51319	-0.692093	-3.51236	13.0608
	-3.50994	1961.17	-3.50994	1304.06	-3.51288	-0.361778	-3.51205	13.4105
	-3.50963	1961.02	-3.50963	1303.84	-3.51257	-0.366878	-3.51174	13.7566
	-3.50933	1960.75	-3.50933	1303.46	-3.51227	-0.510009	-3.51144	13.7994
	-3.50902	1960.9	-3.50902	1303.4	-3.51196	-0.828491	-3.51113	13.6717
	-3.50872	1960.79	-3.50872	1303.26	-3.51166	-1.13435	-3.51083	13.8645
	-3.50841	1960.43	-3.50841	1303.28	-3.51135	-1.19675	-3.51052	13.9261
	-3.50811	1960.14	-3.50811	1303.53	-3.51105	-0.789961	-3.51022	13.7857
	-3.5078	1959.74	-3.5078	1303.5	-3.51074	-0.363632	-3.50991	13.5076
	-3.5075	1959.72	-3.5075	1303.53	-3.51044	-0.181041	-3.50961	13.4921
	-3.50719	1959.91	-3.50719	1303.05	-3.51013	0.320215	-3.5093	13.8835
	-3.50688	1960.12	-3.50688	1302.83	-3.50982	0.832897	-3.50899	13.6344
	-3.50658	1960.23	-3.50658	1303.11	-3.50952	0.697711	-3.50869	13.2444
	-3.50627	1960.27	-3.50627	1303.29	-3.50921	0.289057	-3.50838	13.153
	-3.50597	1960.2	-3.50597	1303.24	-3.50891	-0.101182	-3.50808	13.2572
	-3.50566	1960.23	-3.50566	1303.33	-3.5086	-0.24423	-3.50777	13.5251
	-3.50536	1960.29	-3.50536	1303.5	-3.5083	-0.264437	-3.50747	13.3387
	-3.50505	1960.44	-3.50505	1303.47	-3.50799	0.0640817	-3.50716	13.1637
	-3.50475	1960.5	-3.50475	1303.62	-3.50769	0.256415	-3.50686	13.2936
	-3.50444	1960.04	-3.50444	1303.71	-3.50738	0.176613	-3.50655	13.284
	-3.50413	1959.77	-3.50413	1303.67	-3.50707	-0.018724	-3.50624	13.3921
	-3.50383	1960.05	-3.50383	1303.88	-3.50677	-0.0546169	-3.50594	13.7727
	-3.50352	1960.15	-3.50352	1303.85	-3.50646	-0.0113897	-3.50563	13.7427
	-3.50322	1960.22	-3.50322	1303.55	-3.50616	-0.086205	-3.50533	13.703
	-3.50291	1960.68	-3.50291	1303.28	-3.50585	0.00278377	-3.50502	13.2179
	-3.50261	1961.09	-3.50261	1303.08	-3.50555	0.393896	-3.50472	12.9419
	-3.5023	1961.25	-3.5023	1302.83	-3.50524	0.615312	-3.50441	12.8204
	-3.502	1961.11	-3.502	1302.8	-3.50494	0.344111	-3.50411	12.6947
	-3.50169	1960.54	-3.50169	1302.96	-3.50463	0.31768	-3.5038	13.1022
	-3.50138	1960.25	-3.50138	1303.14	-3.50432	0.335008	-3.50349	13.2325
	-3.50108	1960.29	-3.50108	1303.37	-3.50402	-0.0377736	-3.50319	12.9348
	-3.50077	1960.39	-3.50077	1303.45	-3.50371	-0.347974	-3.50288	13.1377
	-3.50047	1960.35	-3.50047	1303.49	-3.50341	-0.142665	-3.50258	13.1396
	-3.50016	1960.08	-3.50016	1303.41	-3.5031	0.0284982	-3.50227	13.1858
	-3.49986	1959.97	-3.49986	1303.04	-3.5028	0.384	-3.50197	13.4089
	-3.49955	1960.08	-3.49955	1302.85	-3.50249	0.482409	-3.50166	13.8706
	-3.49925	1960.41	-3.49925	1303.02	-3.50219	-0.332427	-3.50135	13.9279
	-3.49894	1960.43	-3.49894	1303.23	-3.50188	-0.732437	-3.50105	13.8612
	-3.49863	1960.61	-3.49863	1303.35	-3.50157	-0.315536	-3.50074	14.073
	-3.49833	1960.77	-3.49833	1303.36	-3.50127	-0.131079	-3.50044	14.3431
	-3.49802	1960.93	-3.49802	1303.3	-3.50096	-0.0581336	-3.50013	14.7396
	-3.49772	1961.03	-3.49772	1302.95	-3.50066	-0.12347	-3.49983	14.7805
	-3.49741	1960.95	-3.49741	1302.65	-3.50035	-0.72639	-3.49952	14.8819
	-3.49711	1960.71	-3.49711	1302.86	-3.50005	-1.12747	-3.49922	15.0649
	-3.4968	1960.42	-3.4968	1303.21	-3.49974	-1.02569	-3.49891	14.9077
	-3.4965	1960.57	-3.4965	1302.9	-3.49943	-0.845867	-3.4986	14.2636
	-3.49619	1960.69	-3.49619	1302.7	-3.49913	-0.931257	-3.4983	13.7369
	-3.49588	1960.71	-3.49588	1302.84	-3.49882	-0.605838	-3.49799	13.898
	-3.49558	1960.65	-3.49558	1303.02	-3.49852	-0.22736	-3.49769	14.0816
	-3.49527	1960.56	-3.49527	1303.22	-3.49821	-0.39799	-3.49738	13.9116
	-3.49497	1960.32	-3.49497	1303.17	-3.49791	-0.746975	-3.49708	13.4203
	-3.49466	1959.84	-3.49466	1303.32	-3.4976	-0.696849	-3.49677	12.7016
	-3.49436	1959.92	-3.49436	1303.48	-3.4973	-0.673009	-3.49647	12.4918
	-3.49405	1960.34	-3.49405	1303.54	-3.49699	-0.603823	-3.49616	13.0797
	-3.49375	1960.63	-3.49375	1303.44	-3.49668	-0.668086	-3.49585	13.8262
	-3.49344	1960.71	-3.49344	1303.26	-3.49638	-0.279684	-3.49555	14.2324
	-3.49313	1960.76	-3.49313	1302.98	-3.49607	0.109448	-3.49524	13.9686
	-3.49283	1960.74	-3.49283	1302.89	-3.49577	-0.235652	-3.49494	13.6961
	-3.49252	1961.02	-3.49252	1303.13	-3.49546	-0.480355	-3.49463	13.7486
	-3.49222	1961.22	-3.49222	1303.18	-3.49516	-0.836319	-3.49433	13.9245
	-3.49191	1961.2	-3.49191	1302.84	-3.49485	-0.785935	-3.49402	13.5235
	-3.49161	1961.13	-3.49161	1302.68	-3.49455	-0.798773	-3.49372	13.1611
	-3.4913	1960.83	-3.4913	1302.7	-3.49424	-0.443309	-3.49341	13.5055
	-3.491	1960.64	-3.491	1302.93	-3.49393	-0.345515	-3.4931	14.0152
	-3.49069	1960.59	-3.49069	1303.05	-3.49363	-0.410333	-3.4928	13.9757
	-3.49038	1960.31	-3.49038	1303.24	-3.49332	-0.295617	-3.49249	14.0105
	-3.49008	1960.49	-3.49008	1303.3	-3.49302	-0.219294	-3.49219	14.4846
	-3.48977	1960.54	-3.48977	1303.41	-3.49271	0.131638	-3.49188	14.7323
	-3.48947	1960.41	-3.48947	1303.6	-3.49241	0.492326	-3.49158	14.5606
	-3.48916	1960.14	-3.48916	1303.67	-3.4921	0.615344	-3.49127	14.5429
	-3.48886	1960.18	-3.48886	1303.45	-3.4918	0.616377	-3.49097	14.0775
	-3.48855	1960.38	-3.48855	1303.13	-3.49149	0.198533	-3.49066	13.8231
	-3.48825	1960.48	-3.48825	1302.97	-3.49118	-0.394183	-3.49035	13.8287
	-3.48794	1960.65	-3.48794	1302.97	-3.49088	-0.855267	-3.49005	13.9654
	-3.48763	1960.62	-3.48763	1302.91	-3.49057	-0.904421	-3.48974	14.1712
	-3.48733	1960.6	-3.48733	1302.81	-3.49027	-1.13396	-3.48944	14.3163
	-3.48702	1960.91	-3.48702	1303.02	-3.48996	-1.26717	-3.48913	13.8311
	-3.48672	1960.9	-3.48672	1303.29	-3.48966	-0.892871	-3.48883	13.0081
	-3.48641	1960.84	-3.48641	1303.46	-3.48935	-0.474428	-3.48852	12.9931
	-3.48611	1960.67	-3.48611	1303.42	-3.48905	-0.337297	-3.48822	13.3178
	-3.4858	1960.26	-3.4858	1303.03	-3.48874	-0.447882	-3.48791	13.5403
	-3.4855	1959.86	-3.4855	1302.61	-3.48843	-0.312281	-3.4876	13.5768
	-3.48519	1959.61	-3.48519	1302.64	-3.48813	-0.102291	-3.4873	13.5038
	-3.48488	1959.63	-3.48488	1302.78	-3.48782	-0.141902	-3.48699	13.4297
	-3.48458	1959.81	-3.48458	1302.73	-3.48752	-0.396985	-3.48669	13.3836
	-3.48427	1960	-3.48427	1302.84	-3.48721	-0.463464	-3.48638	13.7735
	-3.48397	1960	-3.48397	1302.95	-3.48691	-0.698372	-3.48608	14.344
	-3.48366	1960.2	-3.48366	1302.87	-3.4866	-1.06392	-3.48577	14.4982
	-3.48336	1960.42	-3.48336	1302.55	-3.4863	-1.08022	-3.48547	14.1629
	-3.48305	1960.47	-3.48305	1302.58	-3.48599	-0.79344	-3.48516	13.4565
	-3.48275	1960.29	-3.48275	1302.92	-3.48568	-0.442959	-3.48485	13.4755
	-3.48244	1959.92	-3.48244	1302.78	-3.48538	-0.131106	-3.48455	13.7812
	-3.48213	1959.59	-3.48213	1302.51	-3.48507	-0.0966873	-3.48424	13.5665
	-3.48183	1959.38	-3.48183	1302.33	-3.48477	-0.303406	-3.48394	13.2478
	-3.48152	1959.3	-3.48152	1302.19	-3.48446	-0.313676	-3.48363	13.2255
	-3.48122	1959.48	-3.48122	1302.32	-3.48416	0.114878	-3.48333	13.4074
	-3.48091	1959.87	-3.48091	1302.31	-3.48385	0.324418	-3.48302	13.3788
	-3.48061	1960.11	-3.48061	1302.37	-3.48355	-0.171578	-3.48272	13.2594
	-3.4803	1960.22	-3.4803	1302.75	-3.48324	-0.682334	-3.48241	13.3705
	-3.48	1960.43	-3.48	1303.2	-3.48293	-0.421841	-3.4821	13.3958
	-3.47969	1960.86	-3.47969	1303.51	-3.48263	-0.156802	-3.4818	13.1474
	-3.47938	1961.05	-3.47938	1303.6	-3.48232	-0.458444	-3.48149	13.1872
	-3.47908	1960.74	-3.47908	1303.57	-3.48202	-0.563256	-3.48119	13.2333
	-3.47877	1960.36	-3.47877	1303.43	-3.48171	-0.346452	-3.48088	13.1528
	-3.47847	1959.92	-3.47847	1303.57	-3.48141	-0.303866	-3.48058	12.8214
	-3.47816	1959.67	-3.47816	1303.85	-3.4811	-0.0941763	-3.48027	12.7998
	-3.47786	1959.44	-3.47786	1303.88	-3.4808	0.147963	-3.47997	13.1598
	-3.47755	1959.48	-3.47755	1303.78	-3.48049	-0.433968	-3.47966	13.1517
	-3.47725	1959.83	-3.47725	1303.86	-3.48018	-0.75113	-3.47935	12.4754
	-3.47694	1960.35	-3.47694	1303.74	-3.47988	-0.8387	-3.47905	12.1126
	-3.47663	1960.68	-3.47663	1303.56	-3.47957	-1.04339	-3.47874	12.6004
	-3.47633	1960.54	-3.47633	1303.58	-3.47927	-1.04317	-3.47844	13.0189
	-3.47602	1960.44	-3.47602	1303.62	-3.47896	-0.931005	-3.47813	13.0278
	-3.47572	1960.37	-3.47572	1303.32	-3.47866	-1.07126	-3.47783	12.676
	-3.47541	1959.99	-3.47541	1303	-3.47835	-1.29521	-3.47752	12.588
	-3.47511	1959.74	-3.47511	1302.99	-3.47805	-1.31678	-3.47722	12.6735
	-3.4748	1960	-3.4748	1303.07	-3.47774	-0.703368	-3.47691	12.5931
	-3.4745	1960.22	-3.4745	1303.01	-3.47743	-0.448515	-3.4766	12.7821
	-3.47419	1960.28	-3.47419	1302.94	-3.47713	-0.0789814	-3.4763	12.958
	-3.47388	1960.22	-3.47388	1303.24	-3.47682	0.549558	-3.47599	12.9148
	-3.47358	1960.16	-3.47358	1303.8	-3.47652	0.40232	-3.47569	13.0055
	-3.47327	1960.28	-3.47327	1303.95	-3.47621	0.136811	-3.47538	12.7014
	-3.47297	1960.45	-3.47297	1304.01	-3.47591	0.263911	-3.47508	12.3718
	-3.47266	1960.31	-3.47266	1304.05	-3.4756	0.461218	-3.47477	12.5253
	-3.47236	1960.44	-3.47236	1303.95	-3.4753	0.505656	-3.47447	13.2031
	-3.47205	1960.46	-3.47205	1304.16	-3.47499	0.198519	-3.47416	13.1393
	-3.47175	1960.07	-3.47175	1304.21	-3.47468	-0.0580797	-3.47385	12.4967
	-3.47144	1959.86	-3.47144	1303.77	-3.47438	0.0697513	-3.47355	12.7185
	-3.47113	1959.92	-3.47113	1303.16	-3.47407	-0.367895	-3.47324	12.5694
	-3.47083	1960	-3.47083	1302.69	-3.47377	-0.340727	-3.47294	12.5994
	-3.47052	1960.06	-3.47052	1302.61	-3.47346	-0.0611129	-3.47263	12.6306
	-3.47022	1960.25	-3.47022	1302.5	-3.47316	-0.198081	-3.47233	12.6022
	-3.46991	1960.35	-3.46991	1302.68	-3.47285	-0.406928	-3.47202	12.638
	-3.46961	1960.52	-3.46961	1303.29	-3.47255	-0.328421	-3.47172	12.8145
	-3.4693	1960.35	-3.4693	1303.66	-3.47224	-0.143958	-3.47141	12.9132
	-3.46899	1960	-3.46899	1303.62	-3.47193	-0.341664	-3.4711	12.8232
	-3.46869	1959.87	-3.46869	1303.66	-3.47163	-0.341976	-3.4708	12.4515
	-3.46838	1959.69	-3.46838	1303.66	-3.47132	-0.459207	-3.47049	12.6052
	-3.46808	1959.59	-3.46808	1303.43	-3.47102	-0.622623	-3.47019	13.0949
	-3.46777	1959.79	-3.46777	1303.08	-3.47071	-0.756166	-3.46988	12.8877
	-3.46747	1959.83	-3.46747	1303.12	-3.47041	-0.738521	-3.46958	12.5616
	-3.46716	1959.92	-3.46716	1303.34	-3.4701	0.0217242	-3.46927	12.3213
	-3.46686	1960.18	-3.46686	1303.53	-3.4698	0.294186	-3.46896	12.5579
	-3.46655	1960.29	-3.46655	1303.71	-3.46949	-0.39887	-3.46866	12.8081
	-3.46624	1960.32	-3.46624	1303.72	-3.46918	-0.751192	-3.46835	12.9857
	-3.46594	1960.27	-3.46594	1303.71	-3.46888	-0.684742	-3.46805	12.9856
	-3.46563	1959.96	-3.46563	1303.78	-3.46857	-0.634038	-3.46774	13.0328
	-3.46533	1959.83	-3.46533	1303.53	-3.46827	-0.506222	-3.46744	13.448
	-3.46502	1959.8	-3.46502	1303.25	-3.46796	-0.495427	-3.46713	14.0774
	-3.46472	1959.87	-3.46472	1303.39	-3.46766	-0.392937	-3.46683	14.1928
	-3.46441	1959.88	-3.46441	1303.47	-3.46735	-0.223534	-3.46652	14.3525
	-3.46411	1959.79	-3.46411	1303.56	-3.46705	-0.185801	-3.46621	14.7307
	-3.4638	1959.94	-3.4638	1303.64	-3.46674	-0.318809	-3.46591	14.6366
	-3.46349	1960	-3.46349	1303.65	-3.46643	-0.176553	-3.4656	14.5839
	-3.46319	1959.86	-3.46319	1303.69	-3.46613	0.151103	-3.4653	14.167
	-3.46288	1959.53	-3.46288	1303.56	-3.46582	0.167018	-3.46499	13.2659
	-3.46258	1959.72	-3.46258	1303.13	-3.46552	0.281311	-3.46469	12.8558
	-3.46227	1959.79	-3.46227	1303.09	-3.46521	0.44364	-3.46438	13.0543
	-3.46197	1960.05	-3.46197	1303.24	-3.46491	0.308322	-3.46408	13.192
	-3.46166	1960.39	-3.46166	1303.52	-3.4646	0.147762	-3.46377	14.0414
	-3.46136	1960.24	-3.46136	1303.44	-3.46429	0.0117779	-3.46346	14.2932
	-3.46105	1960.33	-3.46105	1303.13	-3.46399	0.216353	-3.46316	13.8824
	-3.46074	1960.23	-3.46074	1303.26	-3.46368	0.456491	-3.46285	13.9834
	-3.46044	1960.06	-3.46044	1303.52	-3.46338	0.299052	-3.46255	13.9538
	-3.46013	1960.05	-3.46013	1303.46	-3.46307	0.0424952	-3.46224	13.8838
	-3.45983	1959.96	-3.45983	1303.51	-3.46277	0.0137167	-3.46194	13.9044
	-3.45952	1959.99	-3.45952	1303.48	-3.46246	-0.418417	-3.46163	14.0659
	-3.45922	1960.14	-3.45922	1303.51	-3.46216	-0.61735	-3.46133	13.6276
	-3.45891	1960.28	-3.45891	1303.36	-3.46185	-0.630803	-3.46102	13.2677
	-3.45861	1960.21	-3.45861	1303.42	-3.46154	-0.509502	-3.46071	13.1266
	-3.4583	1959.69	-3.4583	1303.72	-3.46124	-0.202564	-3.46041	13.2012
	-3.45799	1959.52	-3.45799	1303.85	-3.46093	-0.0616612	-3.4601	13.8822
	-3.45769	1959.74	-3.45769	1303.78	-3.46063	-0.0787759	-3.4598	14.3813
	-3.45738	1959.76	-3.45738	1303.63	-3.46032	-0.205732	-3.45949	14.2405
	-3.45708	1959.85	-3.45708	1303.46	-3.46002	-0.323806	-3.45919	14.1193
	-3.45677	1960.04	-3.45677	1303.17	-3.45971	-0.289653	-3.45888	14.1418
	-3.45647	1960.06	-3.45647	1303.07	-3.45941	-0.543461	-3.45858	13.9189
	-3.45616	1960.17	-3.45616	1303.23	-3.4591	-0.874634	-3.45827	13.4564
	-3.45586	1960.49	-3.45586	1303.46	-3.45879	-0.642843	-3.45796	12.9914
	-3.45555	1960.49	-3.45555	1303.49	-3.45849	0.0806499	-3.45766	12.3708
	-3.45524	1960.59	-3.45524	1303.66	-3.45818	0.214487	-3.45735	12.469
	-3.45494	1960.6	-3.45494	1303.43	-3.45788	0.192704	-3.45705	13.2025
	-3.45463	1960.56	-3.45463	1303.01	-3.45757	0.000922675	-3.45674	13.8371
	-3.45433	1960.66	-3.45433	1302.9	-3.45727	0.0832548	-3.45644	13.7556
	-3.45402	1960.56	-3.45402	1303.01	-3.45696	0.424989	-3.45613	13.64
	-3.45372	1960.49	-3.45372	1303.56	-3.45666	0.130793	-3.45583	13.2896
	-3.45341	1960.25	-3.45341	1303.81	-3.45635	-0.179256	-3.45552	12.9282
	-3.45311	1960.12	-3.45311	1303.78	-3.45604	-0.199708	-3.45521	12.7175
	-3.4528	1960.35	-3.4528	1303.57	-3.45574	-0.0589571	-3.45491	13.0387
	-3.45249	1960.51	-3.45249	1303.48	-3.45543	-0.000894064	-3.4546	13.4744
	-3.45219	1960.39	-3.45219	1303.4	-3.45513	-0.0218363	-3.4543	13.1976
	-3.45188	1960.49	-3.45188	1302.99	-3.45482	-0.0373092	-3.45399	12.831
	-3.45158	1960.6	-3.45158	1302.9	-3.45452	-0.461738	-3.45369	12.8679
	-3.45127	1960.14	-3.45127	1302.97	-3.45421	-0.737408	-3.45338	13.2037
	-3.45097	1959.97	-3.45097	1302.9	-3.45391	-0.509204	-3.45308	13.3481
	-3.45066	1960.18	-3.45066	1302.65	-3.4536	-0.12347	-3.45277	12.8235
	-3.45036	1959.99	-3.45036	1302.64	-3.45329	0.0341792	-3.45246	12.4356
	-3.45005	1959.9	-3.45005	1302.94	-3.45299	-0.00319528	-3.45216	12.9283
	-3.44974	1959.9	-3.44974	1303.09	-3.45268	0.174104	-3.45185	13.1427
	-3.44944	1960	-3.44944	1303.18	-3.45238	0.133728	-3.45155	12.9371
	-3.44913	1959.86	-3.44913	1303.11	-3.45207	-0.0785089	-3.45124	12.5923
	-3.44883	1959.92	-3.44883	1302.95	-3.45177	-0.501552	-3.45094	12.6898
	-3.44852	1960.38	-3.44852	1302.71	-3.45146	-0.266744	-3.45063	13.1378
	-3.44822	1960.61	-3.44822	1302.29	-3.45116	0.14647	-3.45033	13.2251
	-3.44791	1960.46	-3.44791	1302.13	-3.45085	0.129506	-3.45002	12.7765
	-3.44761	1960.41	-3.44761	1302.35	-3.45054	-0.0186348	-3.44971	12.6159
	-3.4473	1960.55	-3.4473	1302.82	-3.45024	-0.127623	-3.44941	12.7687
	-3.44699	1960.07	-3.44699	1303.16	-3.44993	0.10604	-3.4491	12.7339
	-3.44669	1959.78	-3.44669	1303.34	-3.44963	0.333551	-3.4488	12.6361
	-3.44638	1959.49	-3.44638	1303.33	-3.44932	0.0399571	-3.44849	12.7367
	-3.44608	1959.4	-3.44608	1303.22	-3.44902	-0.0289106	-3.44819	13.1592
	-3.44577	1959.31	-3.44577	1303.08	-3.44871	-0.154209	-3.44788	13.2731
	-3.44547	1959.26	-3.44547	1303.18	-3.44841	-0.424209	-3.44758	13.2992
	-3.44516	1959.51	-3.44516	1303.22	-3.4481	-0.489226	-3.44727	13.4694
	-3.44486	1960.03	-3.44486	1302.76	-3.44779	-0.679803	-3.44696	13.4289
	-3.44455	1960.18	-3.44455	1302.52	-3.44749	-0.394159	-3.44666	12.6796
	-3.44424	1959.91	-3.44424	1302.68	-3.44718	0.189694	-3.44635	12.9095
	-3.44394	1959.53	-3.44394	1302.9	-3.44688	0.781026	-3.44605	13.0023
	-3.44363	1959.24	-3.44363	1302.88	-3.44657	1.07889	-3.44574	13.1022
	-3.44333	1959.52	-3.44333	1302.7	-3.44627	1.25683	-3.44544	13.7436
	-3.44302	1959.99	-3.44302	1302.99	-3.44596	1.22013	-3.44513	14.034
	-3.44272	1960.15	-3.44272	1303.33	-3.44566	0.694108	-3.44483	13.3527
	-3.44241	1960.2	-3.44241	1303.68	-3.44535	0.139598	-3.44452	12.8674
	-3.44211	1960.51	-3.44211	1303.99	-3.44504	-0.289189	-3.44421	13.1421
	-3.4418	1960.69	-3.4418	1303.91	-3.44474	-0.626082	-3.44391	12.9927
	-3.44149	1960.52	-3.44149	1303.55	-3.44443	-0.45905	-3.4436	12.9078
	-3.44119	1960.08	-3.44119	1303.32	-3.44413	-0.0576854	-3.4433	13.1025
	-3.44088	1959.86	-3.44088	1303.36	-3.44382	0.0659309	-3.44299	13.1265
	-3.44058	1960.07	-3.44058	1303.62	-3.44352	-0.116668	-3.44269	13.5009
	-3.44027	1960.28	-3.44027	1303.8	-3.44321	-0.309047	-3.44238	13.642
	-3.43997	1960.27	-3.43997	1303.63	-3.44291	-0.443098	-3.44208	13.5523
	-3.43966	1959.98	-3.43966	1303.2	-3.4426	-0.335208	-3.44177	13.6762
	-3.43936	1959.88	-3.43936	1303	-3.44229	0.169935	-3.44146	14.0046
	-3.43905	1959.93	-3.43905	1302.97	-3.44199	0.303126	-3.44116	14.3104
	-3.43874	1960.18	-3.43874	1302.71	-3.44168	0.157776	-3.44085	14.1936
	-3.43844	1960.35	-3.43844	1302.69	-3.44138	-0.0649099	-3.44055	14.0557
	-3.43813	1960.2	-3.43813	1302.85	-3.44107	-0.311072	-3.44024	13.6344
	-3.43783	1960.27	-3.43783	1302.94	-3.44077	-0.363917	-3.43994	13.4479
	-3.43752	1960.44	-3.43752	1303.09	-3.44046	-0.00742484	-3.43963	13.5525
	-3.43722	1960.54	-3.43722	1303.4	-3.44016	0.378028	-3.43933	13.6844
	-3.43691	1960.59	-3.43691	1303.52	-3.43985	0.415308	-3.43902	13.5095
	-3.43661	1960.47	-3.43661	1303.37	-3.43954	0.251049	-3.43871	13.5162
	-3.4363	1959.99	-3.4363	1303.1	-3.43924	-0.0793343	-3.43841	13.5579
	-3.43599	1959.66	-3.43599	1303.11	-3.43893	-0.44152	-3.4381	13.1987
	-3.43569	1959.77	-3.43569	1303.32	-3.43863	-0.840532	-3.4378	12.4733
	-3.43538	1959.98	-3.43538	1303.34	-3.43832	-1.2497	-3.43749	12.1557
	-3.43508	1960.01	-3.43508	1303.36	-3.43802	-1.36444	-3.43719	12.1669
	-3.43477	1960.02	-3.43477	1303.5	-3.43771	-1.42527	-3.43688	12.1227
	-3.43447	1960.03	-3.43447	1303.72	-3.43741	-1.15858	-3.43658	12.6012
	-3.43416	1960	-3.43416	1303.6	-3.4371	-0.770036	-3.43627	13.3023
	-3.43386	1959.68	-3.43386	1303.47	-3.43679	-0.616211	-3.43596	13.3235
	-3.43355	1959.58	-3.43355	1303.11	-3.43649	-0.495242	-3.43566	12.7352
	-3.43324	1960.19	-3.43324	1302.97	-3.43618	-0.32098	-3.43535	12.5628
	-3.43294	1960.63	-3.43294	1303.23	-3.43588	-0.621808	-3.43505	12.3189
	-3.43263	1960.38	-3.43263	1303.54	-3.43557	-0.983747	-3.43474	12.6769
	-3.43233	1960.03	-3.43233	1303.52	-3.43527	-1.3613	-3.43444	13.3655
	-3.43202	1959.94	-3.43202	1303.35	-3.43496	-1.27914	-3.43413	13.3452
	-3.43172	1960.12	-3.43172	1303.25	-3.43466	-0.935777	-3.43382	12.7835
	-3.43141	1960.26	-3.43141	1302.91	-3.43435	-0.706041	-3.43352	11.9859
	-3.43111	1960.33	-3.43111	1302.9	-3.43404	-0.424325	-3.43321	12.0246
	-3.4308	1960.18	-3.4308	1302.97	-3.43374	-0.152084	-3.43291	12.4832
	-3.43049	1960.16	-3.43049	1303.14	-3.43343	-0.313703	-3.4326	12.3139
	-3.43019	1960.51	-3.43019	1303.56	-3.43313	-0.579482	-3.4323	12.1463
	-3.42988	1960.64	-3.42988	1303.76	-3.43282	-0.576436	-3.43199	12.1398
	-3.42958	1960.69	-3.42958	1303.48	-3.43252	-0.305837	-3.43169	11.8031
	-3.42927	1960.77	-3.42927	1303.21	-3.43221	-0.136931	-3.43138	11.8386
	-3.42897	1960.83	-3.42897	1303.13	-3.4319	-0.154831	-3.43107	12.4439
	-3.42866	1960.72	-3.42866	1303.26	-3.4316	-0.0513205	-3.43077	12.8795
	-3.42835	1960.62	-3.42835	1303.67	-3.43129	-0.349346	-3.43046	13.3713
	-3.42805	1960.57	-3.42805	1303.96	-3.43099	-0.375945	-3.43016	13.132
	-3.42774	1960.13	-3.42774	1303.78	-3.43068	-0.514557	-3.42985	12.9028
	-3.42744	1959.86	-3.42744	1303.41	-3.43038	-0.433485	-3.42955	13.2226
	-3.42713	1959.81	-3.42713	1303.33	-3.43007	-0.200372	-3.42924	13.5815
	-3.42683	1960.07	-3.42683	1303.34	-3.42977	0.215828	-3.42894	13.9935
	-3.42652	1960.15	-3.42652	1303.15	-3.42946	0.473766	-3.42863	13.973
	-3.42622	1960.26	-3.42622	1302.83	-3.42915	0.227097	-3.42832	13.3724
	-3.42591	1960.25	-3.42591	1303	-3.42885	-0.377182	-3.42802	12.8371
	-3.4256	1960.21	-3.4256	1303.12	-3.42854	-0.601497	-3.42771	13.0636
	-3.4253	1959.9	-3.4253	1303.15	-3.42824	-0.323038	-3.42741	13.2739
	-3.42499	1959.76	-3.42499	1303.27	-3.42793	-0.235635	-3.4271	13.0166
	-3.42469	1959.95	-3.42469	1303.25	-3.42763	-0.0384898	-3.4268	13.0285
	-3.42438	1960.29	-3.42438	1303.18	-3.42732	-0.236237	-3.42649	13.4987
	-3.42408	1960.39	-3.42408	1303.04	-3.42702	-0.889513	-3.42619	13.9965
	-3.42377	1960.55	-3.42377	1302.96	-3.42671	-1.18097	-3.42588	13.7959
	-3.42347	1960.67	-3.42347	1303.02	-3.4264	-1.04893	-3.42557	13.5412
	-3.42316	1960.53	-3.42316	1303.27	-3.4261	-0.718837	-3.42527	13.4254
	-3.42285	1960.06	-3.42285	1303.51	-3.42579	-0.546766	-3.42496	13.0508
	-3.42255	1959.86	-3.42255	1303.45	-3.42549	-0.383898	-3.42466	12.547
	-3.42224	1959.88	-3.42224	1303.44	-3.42518	-0.620313	-3.42435	12.137
	-3.42194	1959.8	-3.42194	1303.48	-3.42488	-1.32108	-3.42405	12.1164
	-3.42163	1959.62	-3.42163	1303.1	-3.42457	-1.43544	-3.42374	12.6951
	-3.42133	1959.67	-3.42133	1302.73	-3.42427	-1.04232	-3.42344	13.4618
	-3.42102	1959.88	-3.42102	1302.84	-3.42396	-0.905251	-3.42313	13.5494
	-3.42072	1960.02	-3.42072	1303.18	-3.42365	-0.943242	-3.42282	13.6612
	-3.42041	1960.08	-3.42041	1303.56	-3.42335	-0.760037	-3.42252	13.7328
	-3.4201	1960.15	-3.4201	1303.5	-3.42304	-0.417457	-3.42221	13.6906
	-3.4198	1960.08	-3.4198	1303.42	-3.42274	0.1651	-3.42191	13.2865
	-3.41949	1960.1	-3.41949	1303.47	-3.42243	0.714595	-3.4216	13.0169
	-3.41919	1960.13	-3.41919	1303.36	-3.42213	1.08915	-3.4213	13.4056
	-3.41888	1960.18	-3.41888	1303.14	-3.42182	1.04492	-3.42099	13.7022
	-3.41858	1960.3	-3.41858	1303.1	-3.42152	0.555035	-3.42069	13.9693
	-3.41827	1960.48	-3.41827	1303.27	-3.42121	-0.239407	-3.42038	14.298
	-3.41797	1960.64	-3.41797	1303.32	-3.4209	-0.477959	-3.42007	14.646
	-3.41766	1960.57	-3.41766	1303.17	-3.4206	-0.0452452	-3.41977	14.6869
	-3.41735	1960.45	-3.41735	1303.27	-3.42029	0.121097	-3.41946	14.7977
	-3.41705	1960.34	-3.41705	1303.36	-3.41999	0.424936	-3.41916	14.6118
	-3.41674	1960.42	-3.41674	1303.29	-3.41968	0.463663	-3.41885	14.4251
	-3.41644	1960.37	-3.41644	1303.21	-3.41938	0.530573	-3.41855	14.3476
	-3.41613	1960.26	-3.41613	1303.13	-3.41907	0.278548	-3.41824	14.091
	-3.41583	1960.02	-3.41583	1302.9	-3.41877	-0.0471873	-3.41794	13.4899
	-3.41552	1959.72	-3.41552	1302.97	-3.41846	0.171625	-3.41763	12.9732
	-3.41522	1959.64	-3.41522	1303.3	-3.41815	0.479992	-3.41732	12.8624
	-3.41491	1959.76	-3.41491	1303.31	-3.41785	0.31694	-3.41702	13.0792
	-3.4146	1960.02	-3.4146	1303.35	-3.41754	-0.105492	-3.41671	13.3115
	-3.4143	1960.15	-3.4143	1303.61	-3.41724	-0.480147	-3.41641	13.3572
	-3.41399	1960.08	-3.41399	1303.83	-3.41693	-0.36918	-3.4161	12.9021
	-3.41369	1959.91	-3.41369	1304.01	-3.41663	-0.0943303	-3.4158	12.6847
	-3.41338	1959.95	-3.41338	1304.14	-3.41632	-0.0729961	-3.41549	12.8764
	-3.41308	1960.04	-3.41308	1303.93	-3.41602	-0.531717	-3.41519	12.7688
	-3.41277	1959.92	-3.41277	1303.82	-3.41571	-0.25468	-3.41488	12.7476
	-3.41247	1959.87	-3.41247	1303.69	-3.4154	0.41612	-3.41457	12.8171
	-3.41216	1959.88	-3.41216	1303.24	-3.4151	0.607698	-3.41427	12.5473
	-3.41185	1960.04	-3.41185	1303.05	-3.41479	0.0968876	-3.41396	12.6636
	-3.41155	1960.32	-3.41155	1303.17	-3.41449	-0.336073	-3.41366	13.0662
	-3.41124	1960.24	-3.41124	1303.05	-3.41418	-0.161254	-3.41335	12.9311
	-3.41094	1960.15	-3.41094	1302.96	-3.41388	0.234298	-3.41305	12.5556
	-3.41063	1960.31	-3.41063	1303.05	-3.41357	0.418234	-3.41274	12.626
	-3.41033	1960.1	-3.41033	1302.9	-3.41327	0.717635	-3.41244	12.8935
	-3.41002	1960.18	-3.41002	1302.82	-3.41296	0.674846	-3.41213	13.6314
	-3.40972	1960.26	-3.40972	1303.18	-3.41265	0.0641875	-3.41182	13.8056
	-3.40941	1960.39	-3.40941	1303.67	-3.41235	-0.51108	-3.41152	13.4298
	-3.4091	1960.36	-3.4091	1303.43	-3.41204	-0.808769	-3.41121	12.7445
	-3.4088	1960.47	-3.4088	1302.78	-3.41174	-0.377599	-3.41091	12.8333
	-3.40849	1960.78	-3.40849	1302.76	-3.41143	-0.136465	-3.4106	12.9982
	-3.40819	1960.85	-3.40819	1303.02	-3.41113	-0.167296	-3.4103	12.6206
	-3.40788	1960.85	-3.40788	1303.22	-3.41082	-0.378365	-3.40999	12.5348
	-3.40758	1960.36	-3.40758	1303.07	-3.41052	-0.530626	-3.40969	12.9013
	-3.40727	1959.97	-3.40727	1302.8	-3.41021	-0.19423	-3.40938	12.9605
	-3.40697	1960.08	-3.40697	1302.82	-3.4099	0.179548	-3.40907	12.8376
	-3.40666	1960.36	-3.40666	1303.15	-3.4096	0.396408	-3.40877	12.9904
	-3.40635	1960.72	-3.40635	1303.3	-3.40929	0.484179	-3.40846	13.5998
	-3.40605	1960.72	-3.40605	1303.27	-3.40899	0.575857	-3.40816	14.3129
	-3.40574	1960.55	-3.40574	1303.14	-3.40868	0.397929	-3.40785	14.1901
	-3.40544	1960.58	-3.40544	1303.26	-3.40838	0.35533	-3.40755	14.0489
	-3.40513	1960.79	-3.40513	1303.56	-3.40807	0.49085	-3.40724	13.4128
	-3.40483	1960.57	-3.40483	1303.61	-3.40777	0.594104	-3.40694	13.3784
	-3.40452	1960.24	-3.40452	1303.66	-3.40746	0.565398	-3.40663	13.8531
	-3.40422	1960.15	-3.40422	1303.54	-3.40715	0.347103	-3.40632	14.1716
	-3.40391	1960.11	-3.40391	1303.23	-3.40685	0.703634	-3.40602	14.2016
	-3.4036	1959.97	-3.4036	1302.71	-3.40654	1.2197	-3.40571	13.8083
	-3.4033	1959.61	-3.4033	1302.68	-3.40624	0.884311	-3.40541	13.3811
	-3.40299	1959.28	-3.40299	1302.9	-3.40593	0.404179	-3.4051	13.054
	-3.40269	1959.19	-3.40269	1303.05	-3.40563	0.317368	-3.4048	13.138
	-3.40238	1959.49	-3.40238	1303.08	-3.40532	0.0799861	-3.40449	13.0835
	-3.40208	1959.68	-3.40208	1303.17	-3.40502	0.244467	-3.40419	13.3621
	-3.40177	1959.65	-3.40177	1303.19	-3.40471	0.460003	-3.40388	13.7204
	-3.40147	1959.81	-3.40147	1303.36	-3.4044	0.105266	-3.40357	13.3083
	-3.40116	1959.93	-3.40116	1303.82	-3.4041	-0.207182	-3.40327	12.9594
	-3.40085	1960.14	-3.40085	1303.96	-3.40379	-0.223448	-3.40296	13.2107
	-3.40055	1960.09	-3.40055	1303.79	-3.40349	-0.284379	-3.40266	13.1149
	-3.40024	1960.03	-3.40024	1303.55	-3.40318	-0.394452	-3.40235	13.4264
	-3.39994	1960.11	-3.39994	1303.56	-3.40288	-0.212742	-3.40205	14.3167
	-3.39963	1960.27	-3.39963	1303.83	-3.40257	-0.126711	-3.40174	14.3379
	-3.39933	1960.63	-3.39933	1303.64	-3.40227	-0.266597	-3.40143	13.4566
	-3.39902	1960.92	-3.39902	1303.43	-3.40196	-0.132367	-3.40113	13.0393
	-3.39872	1960.93	-3.39872	1303.49	-3.40165	0.477691	-3.40082	13.1866
	-3.39841	1960.74	-3.39841	1303.55	-3.40135	0.712358	-3.40052	13.28
	-3.3981	1960.32	-3.3981	1303.46	-3.40104	0.912281	-3.40021	12.6999
	-3.3978	1960.35	-3.3978	1303.35	-3.40074	0.938007	-3.39991	11.9807
	-3.39749	1960.69	-3.39749	1303.42	-3.40043	0.808859	-3.3996	11.9393
	-3.39719	1960.78	-3.39719	1303.56	-3.40013	0.773311	-3.3993	12.2542
	-3.39688	1960.8	-3.39688	1303.84	-3.39982	0.499039	-3.39899	12.7826
	-3.39658	1960.7	-3.39658	1304.06	-3.39952	0.0598688	-3.39868	12.8902
	-3.39627	1960.59	-3.39627	1303.93	-3.39921	-0.31681	-3.39838	13.0462
	-3.39597	1960.81	-3.39597	1303.81	-3.3989	-0.43152	-3.39807	13.3403
	-3.39566	1960.76	-3.39566	1303.82	-3.3986	-0.165648	-3.39777	13.3036
	-3.39535	1960.41	-3.39535	1303.61	-3.39829	-0.0222716	-3.39746	13.3662
	-3.39505	1960.18	-3.39505	1303.38	-3.39799	-0.125586	-3.39716	12.9368
	-3.39474	1960.32	-3.39474	1303.31	-3.39768	-0.2303	-3.39685	12.801
	-3.39444	1960.39	-3.39444	1303.29	-3.39738	-0.051096	-3.39655	12.8368
	-3.39413	1960.32	-3.39413	1303.36	-3.39707	-0.195865	-3.39624	12.4423
	-3.39383	1960.03	-3.39383	1303.46	-3.39676	-0.216793	-3.39593	12.6094
	-3.39352	1959.97	-3.39352	1303.64	-3.39646	-0.115717	-3.39563	12.8208
	-3.39322	1959.93	-3.39322	1303.78	-3.39615	-0.438385	-3.39532	13.2781
	-3.39291	1960	-3.39291	1303.7	-3.39585	-0.723478	-3.39502	13.3425
	-3.3926	1960.2	-3.3926	1303.81	-3.39554	-0.808661	-3.39471	13.0619
	-3.3923	1960.28	-3.3923	1303.86	-3.39524	-0.681265	-3.39441	13.4519
	-3.39199	1960.3	-3.39199	1303.79	-3.39493	-0.449339	-3.3941	14.1217
	-3.39169	1960.31	-3.39169	1303.67	-3.39463	-0.48963	-3.3938	14.5712
	-3.39138	1960.39	-3.39138	1303.6	-3.39432	-0.463936	-3.39349	13.9304
	-3.39108	1960.28	-3.39108	1303.45	-3.39401	-0.637833	-3.39318	13.2917
	-3.39077	1960.21	-3.39077	1303.12	-3.39371	-0.585936	-3.39288	13.333
	-3.39047	1960.27	-3.39047	1303	-3.3934	-0.607735	-3.39257	13.6467
	-3.39016	1960.65	-3.39016	1302.94	-3.3931	-0.566105	-3.39227	13.3648
	-3.38985	1960.86	-3.38985	1302.93	-3.39279	0.00102615	-3.39196	13.3585
	-3.38955	1960.64	-3.38955	1302.94	-3.39249	0.453836	-3.39166	13.5737
	-3.38924	1960.41	-3.38924	1302.91	-3.39218	0.779686	-3.39135	13.6358
	-3.38894	1960.27	-3.38894	1302.92	-3.39188	0.825561	-3.39105	13.7199
	-3.38863	1960.1	-3.38863	1303.06	-3.39157	0.62849	-3.39074	14.0266
	-3.38833	1960.21	-3.38833	1303.05	-3.39126	0.187831	-3.39043	14.1876
	-3.38802	1960.26	-3.38802	1302.64	-3.39096	-0.511531	-3.39013	13.7716
	-3.38772	1960.4	-3.38772	1302.67	-3.39065	-0.863386	-3.38982	13.785
	-3.38741	1960.25	-3.38741	1302.96	-3.39035	-1.07046	-3.38952	13.7442
	-3.3871	1960.16	-3.3871	1303.17	-3.39004	-0.891028	-3.38921	13.3295
	-3.3868	1960.15	-3.3868	1303.25	-3.38974	-0.20541	-3.38891	13.3295
	-3.38649	1960.27	-3.38649	1303.43	-3.38943	0.217576	-3.3886	13.5552
	-3.38619	1960.26	-3.38619	1303.36	-3.38913	0.0527778	-3.3883	13.3583
	-3.38588	1959.93	-3.38588	1303.2	-3.38882	-0.344934	-3.38799	13.4988
	-3.38558	1959.47	-3.38558	1303.42	-3.38851	-0.437183	-3.38768	13.8976
	-3.38527	1959.4	-3.38527	1303.31	-3.38821	-0.396701	-3.38738	14.0403
	-3.38496	1959.36	-3.38496	1302.98	-3.3879	-0.414645	-3.38707	14.0978
	-3.38466	1959.51	-3.38466	1303.24	-3.3876	-0.453023	-3.38677	13.934
	-3.38435	1959.6	-3.38435	1303.55	-3.38729	-0.263216	-3.38646	13.9694
	-3.38405	1959.61	-3.38405	1303.76	-3.38699	0.0373068	-3.38616	14.1688
	-3.38374	1959.83	-3.38374	1303.85	-3.38668	-0.187711	-3.38585	14.0415
	-3.38344	1960.21	-3.38344	1303.43	-3.38638	-0.738826	-3.38555	13.8543
	-3.38313	1960.21	-3.38313	1302.78	-3.38607	-1.07792	-3.38524	14.3711
	-3.38283	1959.97	-3.38283	1302.26	-3.38576	-0.961339	-3.38493	14.3374
	-3.38252	1959.82	-3.38252	1302.04	-3.38546	-0.105681	-3.38463	13.9303
	-3.38221	1959.89	-3.38221	1302.06	-3.38515	0.670434	-3.38432	14.0731
	-3.38191	1959.99	-3.38191	1302.47	-3.38485	0.565827	-3.38402	13.9611
	-3.3816	1959.96	-3.3816	1302.55	-3.38454	0.192732	-3.38371	13.7799
	-3.3813	1960.02	-3.3813	1302.76	-3.38424	-0.118337	-3.38341	13.1569
	-3.38099	1959.84	-3.38099	1302.78	-3.38393	-0.0910606	-3.3831	12.6342
	-3.38069	1959.56	-3.38069	1302.77	-3.38363	-0.0744772	-3.3828	12.7499
	-3.38038	1959.51	-3.38038	1302.89	-3.38332	0.0189138	-3.38249	13.0905
	-3.38008	1959.79	-3.38008	1302.86	-3.38301	0.451943	-3.38218	13.4982
	-3.37977	1959.98	-3.37977	1302.96	-3.38271	0.572807	-3.38188	14.0352
	-3.37946	1959.93	-3.37946	1302.97	-3.3824	0.382003	-3.38157	13.9957
	-3.37916	1959.88	-3.37916	1302.79	-3.3821	-0.0725374	-3.38127	13.5865
	-3.37885	1960.29	-3.37885	1302.72	-3.38179	-0.197979	-3.38096	13.4305
	-3.37855	1960.44	-3.37855	1302.93	-3.38149	-0.0125828	-3.38066	12.974
	-3.37824	1960.43	-3.37824	1303.1	-3.38118	0.375662	-3.38035	12.4809
	-3.37794	1960.49	-3.37794	1302.89	-3.38088	0.61534	-3.38005	12.2015
	-3.37763	1960.57	-3.37763	1302.53	-3.38057	0.431993	-3.37974	12.5029
	-3.37733	1960.67	-3.37733	1302.6	-3.38026	0.1441	-3.37943	13.1381
	-3.37702	1960.49	-3.37702	1302.6	-3.37996	-0.176165	-3.37913	13.3963
	-3.37671	1960.3	-3.37671	1302.59	-3.37965	-0.584427	-3.37882	13.765
	-3.37641	1960.23	-3.37641	1302.68	-3.37935	-0.421261	-3.37852	14.0703
	-3.3761	1960.07	-3.3761	1303.15	-3.37904	-0.33969	-3.37821	13.8584
	-3.3758	1959.96	-3.3758	1303.44	-3.37874	-0.527622	-3.37791	13.353
	-3.37549	1959.95	-3.37549	1303.39	-3.37843	-0.61814	-3.3776	13.0733
	-3.37519	1959.96	-3.37519	1303.37	-3.37813	-0.402145	-3.3773	13.6677
	-3.37488	1959.86	-3.37488	1303.58	-3.37782	0.0263505	-3.37699	14.0547
	-3.37458	1959.96	-3.37458	1303.58	-3.37751	-0.36394	-3.37668	13.8574
	-3.37427	1959.98	-3.37427	1303.53	-3.37721	-1.29568	-3.37638	13.61
	-3.37396	1959.65	-3.37396	1303.65	-3.3769	-1.40497	-3.37607	12.5925
	-3.37366	1959.38	-3.37366	1303.83	-3.3766	-0.583045	-3.37577	12.2212
	-3.37335	1959.21	-3.37335	1303.84	-3.37629	0.0203924	-3.37546	12.5083
	-3.37305	1959.31	-3.37305	1303.64	-3.37599	-0.171323	-3.37516	12.7509
	-3.37274	1959.38	-3.37274	1303.48	-3.37568	-0.191028	-3.37485	12.9591
	-3.37244	1959.53	-3.37244	1303.28	-3.37538	-0.180949	-3.37455	13.3099
	-3.37213	1959.91	-3.37213	1303.17	-3.37507	-0.146849	-3.37424	13.2545
	-3.37183	1960.02	-3.37183	1302.86	-3.37476	-0.0332375	-3.37393	13.215
	-3.37152	1959.92	-3.37152	1302.7	-3.37446	-0.542346	-3.37363	13.3437
	-3.37121	1959.74	-3.37121	1303.4	-3.37415	-0.763164	-3.37332	13.2827
	-3.37091	1959.7	-3.37091	1303.77	-3.37385	-0.85735	-3.37302	13.3161
	-3.3706	1959.85	-3.3706	1303.66	-3.37354	-0.584456	-3.37271	13.3232
	-3.3703	1959.99	-3.3703	1303.32	-3.37324	-0.279555	-3.37241	13.0311
	-3.36999	1960.11	-3.36999	1303.25	-3.37293	-0.222134	-3.3721	13.2747
	-3.36969	1960.22	-3.36969	1303.14	-3.37263	-0.522114	-3.3718	13.8386
	-3.36938	1960.38	-3.36938	1302.94	-3.37232	-0.780725	-3.37149	13.9321
	-3.36908	1960.34	-3.36908	1303.1	-3.37201	-1.03797	-3.37118	13.6938
	-3.36877	1960.18	-3.36877	1303.34	-3.37171	-0.906531	-3.37088	13.8727
	-3.36846	1960.13	-3.36846	1303.28	-3.3714	-0.403091	-3.37057	14.1645
	-3.36816	1960.05	-3.36816	1302.94	-3.3711	-0.31179	-3.37027	14.1829
	-3.36785	1960.19	-3.36785	1303.07	-3.37079	-0.621018	-3.36996	13.9138
	-3.36755	1960.19	-3.36755	1303.27	-3.37049	-0.973376	-3.36966	13.7365
	-3.36724	1960.41	-3.36724	1303.39	-3.37018	-0.994101	-3.36935	13.5454
	-3.36694	1960.47	-3.36694	1303.14	-3.36988	-0.61801	-3.36905	13.4818
	-3.36663	1960.49	-3.36663	1302.91	-3.36957	-0.205522	-3.36874	13.8151
	-3.36633	1960.5	-3.36633	1302.77	-3.36926	-0.165091	-3.36843	13.9546
	-3.36602	1960.44	-3.36602	1302.4	-3.36896	-0.123968	-3.36813	14.4597
	-3.36571	1960.18	-3.36571	1302.61	-3.36865	-0.0863566	-3.36782	14.5748
	-3.36541	1959.99	-3.36541	1302.81	-3.36835	-0.415707	-3.36752	14.3003
	-3.3651	1959.65	-3.3651	1302.97	-3.36804	-0.964259	-3.36721	14.0546
	-3.3648	1959.45	-3.3648	1303.03	-3.36774	-1.19113	-3.36691	14.1098
	-3.36449	1959.7	-3.36449	1303.13	-3.36743	-1.12392	-3.3666	13.8804
	-3.36419	1959.87	-3.36419	1303.33	-3.36713	-0.568326	-3.36629	13.4702
	-3.36388	1959.82	-3.36388	1303.36	-3.36682	-0.218665	-3.36599	13.2651
	-3.36358	1959.94	-3.36358	1303.3	-3.36651	-0.211407	-3.36568	13.2304
	-3.36327	1960.13	-3.36327	1303.42	-3.36621	-0.694713	-3.36538	12.963
	-3.36296	1960.37	-3.36296	1303.39	-3.3659	-1.04688	-3.36507	13.109
	-3.36266	1960.43	-3.36266	1303.07	-3.3656	-0.733521	-3.36477	13.2938
	-3.36235	1960.12	-3.36235	1303.26	-3.36529	-0.175213	-3.36446	13.2574
	-3.36205	1959.88	-3.36205	1303.57	-3.36499	0.106249	-3.36416	13.7243
	-3.36174	1959.78	-3.36174	1303.59	-3.36468	0.151829	-3.36385	14.0136
	-3.36144	1959.84	-3.36144	1303.5	-3.36437	0.0773621	-3.36354	13.9637
	-3.36113	1959.97	-3.36113	1303.4	-3.36407	-0.00363923	-3.36324	13.5692
	-3.36083	1959.95	-3.36083	1303.56	-3.36376	-0.0117588	-3.36293	13.1007
	-3.36052	1960.01	-3.36052	1303.61	-3.36346	-0.0432253	-3.36263	13.046
	-3.36021	1960.45	-3.36021	1303.7	-3.36315	0.00283099	-3.36232	13.2331
	-3.35991	1960.64	-3.35991	1304.01	-3.36285	0.28024	-3.36202	13.0525
	-3.3596	1960.48	-3.3596	1303.93	-3.36254	-0.176123	-3.36171	13.2039
	-3.3593	1960.24	-3.3593	1303.86	-3.36224	-0.670452	-3.36141	13.6411
	-3.35899	1960.16	-3.35899	1303.76	-3.36193	-0.900068	-3.3611	13.4368
	-3.35869	1960.15	-3.35869	1303.72	-3.36162	-1.24867	-3.36079	13.4651
	-3.35838	1960.07	-3.35838	1304.02	-3.36132	-1.57203	-3.36049	13.6799
	-3.35808	1959.97	-3.35808	1304.24	-3.36101	-1.17749	-3.36018	13.6457
	-3.35777	1959.78	-3.35777	1304.24	-3.36071	-0.35575	-3.35988	13.8082
	-3.35746	1959.68	-3.35746	1304.06	-3.3604	0.182296	-3.35957	14.0889
	-3.35716	1959.75	-3.35716	1304.05	-3.3601	0.451087	-3.35927	14.0028
	-3.35685	1959.94	-3.35685	1304.34	-3.35979	0.434925	-3.35896	13.5802
	-3.35655	1960.41	-3.35655	1304.48	-3.35949	0.0517025	-3.35866	13.3714
	-3.35624	1960.56	-3.35624	1304.29	-3.35918	0.168847	-3.35835	12.9142
	-3.35594	1960.34	-3.35594	1304.04	-3.35887	-0.0166187	-3.35804	12.6052
	-3.35563	1960.35	-3.35563	1303.9	-3.35857	-0.512045	-3.35774	12.4251
	-3.35533	1960.32	-3.35533	1303.76	-3.35826	-0.49586	-3.35743	12.5083
	-3.35502	1960.21	-3.35502	1303.85	-3.35796	-0.10117	-3.35713	12.6776
	-3.35471	1960.2	-3.35471	1303.58	-3.35765	0.291581	-3.35682	12.5482
	-3.35441	1960.46	-3.35441	1303.16	-3.35735	0.233319	-3.35652	12.215
	-3.3541	1960.61	-3.3541	1303.14	-3.35704	-0.0633588	-3.35621	11.6943
	-3.3538	1960.5	-3.3538	1303.29	-3.35674	-0.0489483	-3.35591	11.7533
	-3.35349	1960.14	-3.35349	1303.49	-3.35643	-0.182228	-3.3556	12.649
	-3.35319	1960.12	-3.35319	1303.99	-3.35612	-0.306397	-3.35529	13.7258
	-3.35288	1960.22	-3.35288	1304.27	-3.35582	-0.548428	-3.35499	14.2829
	-3.35258	1960.05	-3.35258	1303.96	-3.35551	-0.726601	-3.35468	13.7109
	-3.35227	1960.09	-3.35227	1303.54	-3.35521	-0.883235	-3.35438	13.5595
	-3.35196	1960.13	-3.35196	1303.16	-3.3549	-0.949409	-3.35407	14.0334
	-3.35166	1960.11	-3.35166	1303.01	-3.3546	-0.505871	-3.35377	13.9688
	-3.35135	1960.32	-3.35135	1303.07	-3.35429	-0.135714	-3.35346	13.6476
	-3.35105	1960.4	-3.35105	1303.27	-3.35399	0.0635424	-3.35316	13.138
	-3.35074	1960.14	-3.35074	1303.4	-3.35368	0.061965	-3.35285	12.9108
	-3.35044	1959.92	-3.35044	1303.46	-3.35337	-0.195728	-3.35254	13.0842
	-3.35013	1960.13	-3.35013	1303.29	-3.35307	-0.320331	-3.35224	13.3902
	-3.34983	1960.26	-3.34983	1303.07	-3.35276	-0.159136	-3.35193	13.4669
	-3.34952	1960.37	-3.34952	1303.23	-3.35246	-0.320642	-3.35163	13.1812
	-3.34921	1960.3	-3.34921	1303.5	-3.35215	-0.758886	-3.35132	13.0244
	-3.34891	1959.87	-3.34891	1303.69	-3.35185	-0.646736	-3.35102	13.3014
	-3.3486	1959.87	-3.3486	1303.71	-3.35154	0.0696945	-3.35071	13.5918
	-3.3483	1960.05	-3.3483	1303.59	-3.35124	0.289061	-3.35041	13.6227
	-3.34799	1959.96	-3.34799	1303.48	-3.35093	-0.00949478	-3.3501	13.8791
	-3.34769	1959.96	-3.34769	1303.37	-3.35062	-0.648396	-3.34979	14.326
	-3.34738	1959.9	-3.34738	1303.32	-3.35032	-0.787271	-3.34949	14.0316
	-3.34708	1959.88	-3.34708	1303.26	-3.35001	-0.414434	-3.34918	13.6425
	-3.34677	1959.82	-3.34677	1302.97	-3.34971	-0.544924	-3.34888	13.1974
	-3.34646	1959.73	-3.34646	1302.94	-3.3494	-0.764534	-3.34857	12.997
	-3.34616	1960.05	-3.34616	1303.06	-3.3491	-0.7993	-3.34827	12.9816
	-3.34585	1960.36	-3.34585	1303.34	-3.34879	-0.805546	-3.34796	12.384
	-3.34555	1960.45	-3.34555	1303.6	-3.34849	-0.664486	-3.34766	12.6026
	-3.34524	1960.64	-3.34524	1303.72	-3.34818	-0.539065	-3.34735	13.1847
	-3.34494	1960.51	-3.34494	1303.77	-3.34787	-0.0581365	-3.34704	13.5237
	-3.34463	1960.19	-3.34463	1303.8	-3.34757	0.240858	-3.34674	13.0187
	-3.34432	1960.31	-3.34432	1303.65	-3.34726	-0.306595	-3.34643	12.6933
	-3.34402	1960.51	-3.34402	1303.38	-3.34696	-0.605515	-3.34613	12.7675
	-3.34371	1960.64	-3.34371	1303.31	-3.34665	-0.703738	-3.34582	12.4946
	-3.34341	1960.7	-3.34341	1303.28	-3.34635	-0.352575	-3.34552	12.3619
	-3.3431	1960.55	-3.3431	1303.11	-3.34604	-0.679821	-3.34521	12.2854
	-3.3428	1960.36	-3.3428	1303.03	-3.34574	-1.14364	-3.34491	12.2156
	-3.34249	1960.22	-3.34249	1302.96	-3.34543	-1.40891	-3.3446	12.8234
	-3.34219	1960.44	-3.34219	1302.84	-3.34512	-1.39114	-3.34429	13.3711
	-3.34188	1960.71	-3.34188	1302.72	-3.34482	-1.2657	-3.34399	13.8403
	-3.34157	1960.83	-3.34157	1302.73	-3.34451	-1.07209	-3.34368	14.4236
	-3.34127	1960.54	-3.34127	1302.7	-3.34421	-0.324659	-3.34338	14.5734
	-3.34096	1960.38	-3.34096	1302.83	-3.3439	0.273057	-3.34307	14.6902
	-3.34066	1960.56	-3.34066	1303.08	-3.3436	0.273896	-3.34277	15.2841
	-3.34035	1960.4	-3.34035	1303.39	-3.34329	0.094902	-3.34246	15.5131
	-3.34005	1960.28	-3.34005	1303.7	-3.34299	-0.444757	-3.34216	15.2284
	-3.33974	1960.28	-3.33974	1303.37	-3.34268	-1.06246	-3.34185	14.3759
	-3.33944	1960.27	-3.33944	1302.98	-3.34237	-1.49435	-3.34154	13.915
	-3.33913	1960.19	-3.33913	1302.88	-3.34207	-1.37123	-3.34124	13.8535
	-3.33882	1960.32	-3.33882	1302.87	-3.34176	-1.13596	-3.34093	14.1736
	-3.33852	1960.57	-3.33852	1303.05	-3.34146	-1.17206	-3.34063	14.2478
	-3.33821	1960.5	-3.33821	1303.39	-3.34115	-1.25981	-3.34032	14.0423
	-3.33791	1960.27	-3.33791	1303.35	-3.34085	-0.954927	-3.34002	13.5692
	-3.3376	1960.09	-3.3376	1303.04	-3.34054	-0.562274	-3.33971	13.3596
	-3.3373	1960.19	-3.3373	1302.83	-3.34024	-0.674106	-3.33941	13.2483
	-3.33699	1960.26	-3.33699	1302.82	-3.33993	-0.925539	-3.3391	13.5961
	-3.33669	1960.04	-3.33669	1303.05	-3.33962	-1.36046	-3.33879	13.2771
	-3.33638	1960.07	-3.33638	1303.13	-3.33932	-1.80164	-3.33849	12.986
	-3.33607	1960.47	-3.33607	1303.06	-3.33901	-1.5801	-3.33818	13.0162
	-3.33577	1960.32	-3.33577	1303.06	-3.33871	-0.930629	-3.33788	12.6234
	-3.33546	1960.02	-3.33546	1303.2	-3.3384	-1.09119	-3.33757	13.0343
	-3.33516	1960.31	-3.33516	1303.55	-3.3381	-1.31856	-3.33727	14.0467
	-3.33485	1960.62	-3.33485	1303.73	-3.33779	-1.35399	-3.33696	14.4513
	-3.33455	1960.81	-3.33455	1303.43	-3.33749	-1.18912	-3.33666	14.3034
	-3.33424	1960.7	-3.33424	1303.52	-3.33718	-0.67764	-3.33635	14.0879
	-3.33394	1960.57	-3.33394	1303.85	-3.33687	-0.237667	-3.33604	13.6966
	-3.33363	1960.35	-3.33363	1303.69	-3.33657	0.0691643	-3.33574	13.4955
	-3.33332	1960.08	-3.33332	1303.41	-3.33626	0.168013	-3.33543	13.4816
	-3.33302	1959.76	-3.33302	1303.13	-3.33596	0.262461	-3.33513	13.3109
	-3.33271	1959.7	-3.33271	1302.72	-3.33565	0.101718	-3.33482	12.6245
	-3.33241	1959.78	-3.33241	1302.53	-3.33535	-0.176449	-3.33452	12.547
	-3.3321	1959.83	-3.3321	1302.63	-3.33504	-0.275704	-3.33421	12.8656
	-3.3318	1959.81	-3.3318	1302.6	-3.33474	-0.218568	-3.33391	12.8011
	-3.33149	1959.59	-3.33149	1302.62	-3.33443	-0.390646	-3.3336	12.6563
	-3.33119	1959.65	-3.33119	1302.8	-3.33412	-0.235963	-3.33329	12.6227
	-3.33088	1959.96	-3.33088	1303.09	-3.33382	-0.0543194	-3.33299	12.5192
	-3.33057	1960.09	-3.33057	1303.24	-3.33351	-0.251868	-3.33268	12.2711
	-3.33027	1960	-3.33027	1303.07	-3.33321	-0.509819	-3.33238	12.2622
	-3.32996	1960.19	-3.32996	1302.9	-3.3329	-0.982485	-3.33207	12.4134
	-3.32966	1960.45	-3.32966	1302.65	-3.3326	-1.27031	-3.33177	12.6942
	-3.32935	1960.47	-3.32935	1302.41	-3.33229	-1.52826	-3.33146	12.9471
	-3.32905	1960.48	-3.32905	1302.37	-3.33199	-1.40779	-3.33115	13.0524
	-3.32874	1960.08	-3.32874	1302.95	-3.33168	-0.61776	-3.33085	13.3808
	-3.32844	1959.86	-3.32844	1303.65	-3.33137	0.328208	-3.33054	13.7671
	-3.32813	1959.94	-3.32813	1303.77	-3.33107	0.43811	-3.33024	14.0265
	-3.32782	1959.92	-3.32782	1303.6	-3.33076	0.510571	-3.32993	14.1084
	-3.32752	1959.7	-3.32752	1303.51	-3.33046	0.65672	-3.32963	13.9083
	-3.32721	1959.78	-3.32721	1303.28	-3.33015	0.523356	-3.32932	14.1149
	-3.32691	1960.1	-3.32691	1303.21	-3.32985	0.293673	-3.32902	14.6479
	-3.3266	1960.19	-3.3266	1303.13	-3.32954	-0.411052	-3.32871	14.9302
	-3.3263	1960.11	-3.3263	1303.08	-3.32923	-0.506166	-3.3284	14.6231
	-3.32599	1960.12	-3.32599	1303.11	-3.32893	-0.221073	-3.3281	14.3439
	-3.32569	1959.95	-3.32569	1303.01	-3.32862	-0.431706	-3.32779	13.9191
	-3.32538	1959.73	-3.32538	1302.96	-3.32832	-0.695703	-3.32749	13.3574
	-3.32507	1959.92	-3.32507	1303.36	-3.32801	-0.906281	-3.32718	13.1438
	-3.32477	1960.13	-3.32477	1303.72	-3.32771	-0.959476	-3.32688	13.5676
	-3.32446	1960.1	-3.32446	1303.87	-3.3274	-0.605846	-3.32657	14.3494
	-3.32416	1959.9	-3.32416	1303.81	-3.3271	-0.571994	-3.32627	14.5804
	-3.32385	1959.77	-3.32385	1303.72	-3.32679	-0.854687	-3.32596	14.437
	-3.32355	1959.86	-3.32355	1303.43	-3.32648	-0.957747	-3.32565	13.951
	-3.32324	1960	-3.32324	1303.16	-3.32618	-1.34542	-3.32535	13.1184
	-3.32294	1960.1	-3.32294	1302.98	-3.32587	-1.68289	-3.32504	12.8146
	-3.32263	1960.38	-3.32263	1302.83	-3.32557	-1.28138	-3.32474	13.2227
	-3.32232	1960.73	-3.32232	1303.05	-3.32526	-0.818427	-3.32443	13.5397
	-3.32202	1960.46	-3.32202	1303.42	-3.32496	-0.26615	-3.32413	13.9191
	-3.32171	1960.38	-3.32171	1303.53	-3.32465	0.175593	-3.32382	13.7638
	-3.32141	1960.38	-3.32141	1303.4	-3.32435	0.0624647	-3.32352	13.4022
	-3.3211	1960.29	-3.3211	1303.1	-3.32404	-0.222327	-3.32321	13.3789
	-3.3208	1960.52	-3.3208	1302.98	-3.32373	-0.494258	-3.3229	13.3392
	-3.32049	1960.53	-3.32049	1303.26	-3.32343	-0.881206	-3.3226	13.2975
	-3.32019	1960.27	-3.32019	1303.24	-3.32312	-1.17358	-3.32229	13.3228
	-3.31988	1960.08	-3.31988	1303.28	-3.32282	-1.2958	-3.32199	13.439
	-3.31957	1960.17	-3.31957	1303.52	-3.32251	-1.2189	-3.32168	13.5929
	-3.31927	1960.09	-3.31927	1303.49	-3.32221	-0.877814	-3.32138	13.5767
	-3.31896	1960.3	-3.31896	1303.28	-3.3219	-0.814659	-3.32107	13.4026
	-3.31866	1960.24	-3.31866	1303.27	-3.3216	-0.667831	-3.32077	12.9229
	-3.31835	1960.04	-3.31835	1303.32	-3.32129	-0.462409	-3.32046	12.6206
	-3.31805	1960.19	-3.31805	1303.28	-3.32098	-0.525156	-3.32015	12.694
	-3.31774	1960.3	-3.31774	1303.09	-3.32068	-0.632672	-3.31985	13.5137
	-3.31744	1960.21	-3.31744	1302.96	-3.32037	-0.668972	-3.31954	13.9447
	-3.31713	1960.18	-3.31713	1302.88	-3.32007	-0.515865	-3.31924	14.266
	-3.31682	1960.1	-3.31682	1303.16	-3.31976	-0.746384	-3.31893	14.4319
	-3.31652	1960	-3.31652	1303.44	-3.31946	-1.0331	-3.31863	14.8459
	-3.31621	1960.09	-3.31621	1303.57	-3.31915	-1.35698	-3.31832	15.0163
	-3.31591	1960.37	-3.31591	1303.54	-3.31885	-1.31119	-3.31802	14.6346
	-3.3156	1960.39	-3.3156	1303.32	-3.31854	-1.04126	-3.31771	14.251
	-3.3153	1960.27	-3.3153	1303.37	-3.31823	-0.700263	-3.3174	13.9881
	-3.31499	1960.09	-3.31499	1303.35	-3.31793	-0.127615	-3.3171	13.8368
	-3.31469	1959.82	-3.31469	1303.28	-3.31762	-0.233764	-3.31679	13.8003
	-3.31438	1959.9	-3.31438	1302.95	-3.31732	-0.995221	-3.31649	14.1638
	-3.31407	1960.27	-3.31407	1303.06	-3.31701	-1.12609	-3.31618	14.5075
	-3.31377	1959.88	-3.31377	1303.36	-3.31671	-0.843409	-3.31588	14.5857
	-3.31346	1959.36	-3.31346	1303.67	-3.3164	-0.645709	-3.31557	14.394
	-3.31316	1959.43	-3.31316	1303.92	-3.3161	-0.561317	-3.31527	14.1485
	-3.31285	1959.72	-3.31285	1304.12	-3.31579	-0.534847	-3.31496	13.9074
	-3.31255	1960.13	-3.31255	1304.13	-3.31548	-0.335035	-3.31465	13.5131
	-3.31224	1960.4	-3.31224	1303.86	-3.31518	-0.320467	-3.31435	13.0046
	-3.31194	1960.41	-3.31194	1303.57	-3.31487	-0.429722	-3.31404	13.0099
	-3.31163	1960.54	-3.31163	1303.19	-3.31457	-0.210038	-3.31374	13.2067
	-3.31132	1960.58	-3.31132	1302.76	-3.31426	0.214251	-3.31343	13.4714
	-3.31102	1960.34	-3.31102	1303.02	-3.31396	0.215517	-3.31313	13.6588
	-3.31071	1960.08	-3.31071	1303.67	-3.31365	-0.0240169	-3.31282	13.5628
	-3.31041	1960.04	-3.31041	1303.82	-3.31335	-0.300233	-3.31252	13.9792
	-3.3101	1959.93	-3.3101	1303.92	-3.31304	-0.35982	-3.31221	14.7065
	-3.3098	1959.9	-3.3098	1303.92	-3.31273	-0.305888	-3.3119	14.6346
	-3.30949	1960.09	-3.30949	1303.66	-3.31243	-0.267652	-3.3116	14.1777
	-3.30919	1960.5	-3.30919	1303.63	-3.31212	-0.0254092	-3.31129	13.5474
	-3.30888	1960.66	-3.30888	1303.83	-3.31182	0.305723	-3.31099	12.7381
	-3.30857	1960.35	-3.30857	1304.02	-3.31151	0.0508146	-3.31068	12.6744
	-3.30827	1960.04	-3.30827	1303.8	-3.31121	-0.0227041	-3.31038	12.9613
	-3.30796	1959.94	-3.30796	1303.46	-3.3109	0.043613	-3.31007	13.5579
	-3.30766	1959.89	-3.30766	1303.48	-3.3106	-0.14265	-3.30977	13.5211
	-3.30735	1959.88	-3.30735	1303.57	-3.31029	-0.593004	-3.30946	13.0716
	-3.30705	1960.03	-3.30705	1303.77	-3.30998	-0.806809	-3.30915	12.8617
	-3.30674	1960.31	-3.30674	1303.78	-3.30968	-0.51234	-3.30885	12.856
	-3.30644	1960.39	-3.30644	1303.36	-3.30937	-0.259463	-3.30854	13.2689
	-3.30613	1960.28	-3.30613	1303.54	-3.30907	-0.487641	-3.30824	13.3298
	-3.30582	1960.11	-3.30582	1303.58	-3.30876	-0.813291	-3.30793	12.7218
	-3.30552	1960.14	-3.30552	1303.38	-3.30846	-0.751445	-3.30763	12.5474
	-3.30521	1960.3	-3.30521	1303.35	-3.30815	-0.46692	-3.30732	12.924
	-3.30491	1960.61	-3.30491	1303.51	-3.30785	-0.442749	-3.30702	13.4273
	-3.3046	1960.79	-3.3046	1303.77	-3.30754	-0.641695	-3.30671	13.9097
	-3.3043	1960.67	-3.3043	1303.78	-3.30723	-0.672153	-3.3064	14.0254
	-3.30399	1960.77	-3.30399	1303.58	-3.30693	-0.931601	-3.3061	14.2814
	-3.30368	1960.59	-3.30368	1303.3	-3.30662	-1.52486	-3.30579	14.3768
	-3.30338	1960.17	-3.30338	1302.93	-3.30632	-1.33148	-3.30549	14.0116
	-3.30307	1960.03	-3.30307	1302.74	-3.30601	-0.728246	-3.30518	13.7303
	-3.30277	1960.05	-3.30277	1302.56	-3.30571	-0.282762	-3.30488	13.737
	-3.30246	1960.2	-3.30246	1302.6	-3.3054	0.170829	-3.30457	13.916
	-3.30216	1960.04	-3.30216	1302.92	-3.3051	0.785532	-3.30427	13.6157
	-3.30185	1959.79	-3.30185	1303.1	-3.30479	0.930735	-3.30396	13.2417
	-3.30155	1959.69	-3.30155	1303.12	-3.30448	0.729533	-3.30365	13.4555
	-3.30124	1959.51	-3.30124	1303.29	-3.30418	0.321471	-3.30335	13.5246
	-3.30093	1959.53	-3.30093	1303.45	-3.30387	0.294978	-3.30304	13.296
	-3.30063	1959.75	-3.30063	1303.02	-3.30357	0.539003	-3.30274	13.4057
	-3.30032	1960.3	-3.30032	1302.94	-3.30326	0.383598	-3.30243	13.2485
	-3.30002	1960.51	-3.30002	1303.04	-3.30296	0.0773339	-3.30213	12.7274
	-3.29971	1960.27	-3.29971	1302.74	-3.30265	0.285222	-3.30182	12.8774
	-3.29941	1959.83	-3.29941	1302.63	-3.30235	0.409124	-3.30152	12.9399
	-3.2991	1959.84	-3.2991	1303.05	-3.30204	0.117685	-3.30121	12.946
	-3.2988	1959.9	-3.2988	1303.75	-3.30173	-0.116649	-3.3009	13.2235
	-3.29849	1959.74	-3.29849	1304.22	-3.30143	-0.40849	-3.3006	13.2766
	-3.29818	1959.75	-3.29818	1304.18	-3.30112	-0.588081	-3.30029	13.7356
	-3.29788	1959.86	-3.29788	1304.04	-3.30082	-0.28007	-3.29999	14.2823
	-3.29757	1960.04	-3.29757	1304.1	-3.30051	-0.335408	-3.29968	14.0115
	-3.29727	1959.94	-3.29727	1304.18	-3.30021	-0.511537	-3.29938	13.9002
	-3.29696	1959.74	-3.29696	1303.98	-3.2999	-0.520288	-3.29907	14.2909
	-3.29666	1959.65	-3.29666	1303.98	-3.2996	-0.651608	-3.29876	14.4112
	-3.29635	1959.7	-3.29635	1303.76	-3.29929	-0.753323	-3.29846	14.1629
	-3.29605	1959.91	-3.29605	1303.75	-3.29898	-0.715801	-3.29815	14.3102
	-3.29574	1960.34	-3.29574	1303.58	-3.29868	-0.352656	-3.29785	14.0742
	-3.29543	1960.75	-3.29543	1303.23	-3.29837	-0.117106	-3.29754	13.4521
	-3.29513	1960.57	-3.29513	1303.2	-3.29807	-0.115202	-3.29724	12.9313
	-3.29482	1960.19	-3.29482	1303.33	-3.29776	-0.0616765	-3.29693	12.3544
	-3.29452	1959.84	-3.29452	1303.41	-3.29746	0.00228118	-3.29663	12.1282
	-3.29421	1959.73	-3.29421	1303.3	-3.29715	-0.239823	-3.29632	12.1854
	-3.29391	1959.77	-3.29391	1303.04	-3.29685	-0.24874	-3.29601	12.8835
	-3.2936	1959.84	-3.2936	1303.12	-3.29654	-0.12224	-3.29571	13.5148
	-3.2933	1960	-3.2933	1303.16	-3.29623	0.0754247	-3.2954	13.8294
	-3.29299	1960.21	-3.29299	1303.34	-3.29593	0.360288	-3.2951	14.2819
	-3.29268	1960.27	-3.29268	1303.46	-3.29562	0.496106	-3.29479	14.4899
	-3.29238	1960.3	-3.29238	1303.53	-3.29532	0.393583	-3.29449	14.2228
	-3.29207	1960.31	-3.29207	1303.44	-3.29501	0.302201	-3.29418	13.8042
	-3.29177	1960.25	-3.29177	1303.26	-3.29471	0.676393	-3.29388	14.0222
	-3.29146	1960.03	-3.29146	1303.42	-3.2944	0.611652	-3.29357	13.7692
	-3.29116	1960.07	-3.29116	1303.59	-3.29409	-0.228767	-3.29326	13.2952
	-3.29085	1960.19	-3.29085	1303.49	-3.29379	-0.619351	-3.29296	13.2954
	-3.29055	1960.27	-3.29055	1303.46	-3.29348	-0.963671	-3.29265	13.6688
	-3.29024	1960.14	-3.29024	1303.37	-3.29318	-0.915925	-3.29235	13.8555
	-3.28993	1959.81	-3.28993	1303.52	-3.29287	-0.625926	-3.29204	14.2323
	-3.28963	1959.75	-3.28963	1303.74	-3.29257	-0.745203	-3.29174	14.302
	-3.28932	1960.45	-3.28932	1303.65	-3.29226	-1.02963	-3.29143	13.9069
	-3.28902	1960.82	-3.28902	1303.46	-3.29196	-0.82531	-3.29113	14.0103
	-3.28871	1960.78	-3.28871	1303.42	-3.29165	-0.448211	-3.29082	14.0361
	-3.28841	1960.66	-3.28841	1303.3	-3.29134	-0.0163369	-3.29051	13.4316
	-3.2881	1960.57	-3.2881	1303.17	-3.29104	-0.0810642	-3.29021	12.7762
	-3.2878	1960.73	-3.2878	1303.01	-3.29073	-0.345217	-3.2899	12.6937
	-3.28749	1960.86	-3.28749	1302.96	-3.29043	-0.0928025	-3.2896	12.6786
	-3.28718	1960.63	-3.28718	1303.14	-3.29012	0.116331	-3.28929	12.6289
	-3.28688	1960.53	-3.28688	1303.11	-3.28982	-0.241872	-3.28899	12.6632
	-3.28657	1960.31	-3.28657	1303.05	-3.28951	-0.549084	-3.28868	12.6519
	-3.28627	1959.81	-3.28627	1303.16	-3.28921	-0.768782	-3.28838	13.0362
	-3.28596	1959.36	-3.28596	1303.2	-3.2889	-1.07062	-3.28807	13.5504
	-3.28566	1959.22	-3.28566	1303.34	-3.28859	-0.997511	-3.28776	13.8049
	-3.28535	1959.51	-3.28535	1303.55	-3.28829	-0.989016	-3.28746	14.0248
	-3.28505	1959.8	-3.28505	1303.48	-3.28798	-1.121	-3.28715	14.2611
	-3.28474	1959.97	-3.28474	1303.15	-3.28768	-1.03131	-3.28685	14.1638
	-3.28443	1960.21	-3.28443	1302.93	-3.28737	-0.373521	-3.28654	14.515
	-3.28413	1960.38	-3.28413	1302.99	-3.28707	0.117022	-3.28624	14.7921
	-3.28382	1960.21	-3.28382	1303.24	-3.28676	-0.158112	-3.28593	14.3217
	-3.28352	1959.96	-3.28352	1303.28	-3.28646	-0.780349	-3.28563	13.2479
	-3.28321	1959.81	-3.28321	1303.26	-3.28615	-0.807007	-3.28532	12.8055
	-3.28291	1960.17	-3.28291	1303.24	-3.28584	-0.389614	-3.28501	13.3994
	-3.2826	1960.34	-3.2826	1303.32	-3.28554	0.0965982	-3.28471	13.6174
	-3.2823	1959.91	-3.2823	1303.47	-3.28523	0.328102	-3.2844	13.3707
	-3.28199	1959.69	-3.28199	1303.48	-3.28493	0.234682	-3.2841	13.3113
	-3.28168	1959.9	-3.28168	1303.43	-3.28462	0.412524	-3.28379	13.4069
	-3.28138	1960.05	-3.28138	1303.3	-3.28432	0.419144	-3.28349	13.5179
	-3.28107	1959.7	-3.28107	1303.09	-3.28401	-0.0656324	-3.28318	13.2528
	-3.28077	1959.38	-3.28077	1302.97	-3.28371	-0.38841	-3.28288	12.9313
	-3.28046	1959.58	-3.28046	1303.1	-3.2834	-0.309951	-3.28257	13.0097
	-3.28016	1959.76	-3.28016	1303.15	-3.28309	-0.232598	-3.28226	13.2122
	-3.27985	1959.64	-3.27985	1303.05	-3.28279	-0.184598	-3.28196	13.3692
	-3.27955	1959.74	-3.27955	1302.76	-3.28248	0.0503182	-3.28165	13.639
	-3.27924	1959.97	-3.27924	1302.91	-3.28218	-0.0207434	-3.28135	14.1578
	-3.27893	1960.22	-3.27893	1303.07	-3.28187	-0.182476	-3.28104	14.8398
	-3.27863	1960.58	-3.27863	1303.32	-3.28157	-0.381026	-3.28074	14.4377
	-3.27832	1960.53	-3.27832	1303.19	-3.28126	-0.22296	-3.28043	13.744
	-3.27802	1960.45	-3.27802	1303.05	-3.28096	0.0375061	-3.28013	13.4847
	-3.27771	1960.38	-3.27771	1303.26	-3.28065	0.059576	-3.27982	13.6605
	-3.27741	1960.42	-3.27741	1303.63	-3.28034	0.168397	-3.27951	13.7794
	-3.2771	1960.59	-3.2771	1303.42	-3.28004	0.149362	-3.27921	13.5708
	-3.2768	1960.7	-3.2768	1302.96	-3.27973	0.343244	-3.2789	13.4455
	-3.27649	1960.62	-3.27649	1302.9	-3.27943	0.60486	-3.2786	13.0255
	-3.27618	1960.42	-3.27618	1302.97	-3.27912	0.976714	-3.27829	12.9821
	-3.27588	1960.1	-3.27588	1303.14	-3.27882	0.725332	-3.27799	13.1231
	-3.27557	1959.81	-3.27557	1303.41	-3.27851	0.43504	-3.27768	13.3167
	-3.27527	1959.9	-3.27527	1303.65	-3.27821	0.431936	-3.27738	13.0504
	-3.27496	1960.28	-3.27496	1303.31	-3.2779	0.446841	-3.27707	12.8347
	-3.27466	1960.82	-3.27466	1303.28	-3.27759	-0.117112	-3.27676	12.9285
	-3.27435	1961.15	-3.27435	1303.46	-3.27729	-0.263653	-3.27646	12.9456
	-3.27405	1960.92	-3.27405	1303.71	-3.27698	0.167045	-3.27615	12.4829
	-3.27374	1960.33	-3.27374	1303.88	-3.27668	0.537598	-3.27585	12.6916
	-3.27343	1959.69	-3.27343	1303.73	-3.27637	0.594985	-3.27554	13.1967
	-3.27313	1959.72	-3.27313	1303.55	-3.27607	0.222688	-3.27524	12.9415
	-3.27282	1960.18	-3.27282	1303.49	-3.27576	-0.296249	-3.27493	12.884
	-3.27252	1960.56	-3.27252	1303.45	-3.27546	-0.708358	-3.27463	12.7712
	-3.27221	1960.46	-3.27221	1303.6	-3.27515	-0.927784	-3.27432	12.621
	-3.27191	1960.23	-3.27191	1303.57	-3.27484	-0.825868	-3.27401	12.8715
	-3.2716	1959.95	-3.2716	1303.38	-3.27454	-0.121932	-3.27371	12.8738
	-3.2713	1959.8	-3.2713	1303.5	-3.27423	0.35744	-3.2734	12.6667
	-3.27099	1959.94	-3.27099	1303.57	-3.27393	0.706719	-3.2731	13.0293
	-3.27068	1960.2	-3.27068	1303.56	-3.27362	0.820031	-3.27279	13.4004
	-3.27038	1960.12	-3.27038	1303.55	-3.27332	0.759253	-3.27249	13.5292
	-3.27007	1959.99	-3.27007	1303.42	-3.27301	0.863935	-3.27218	14.0031
	-3.26977	1960.16	-3.26977	1303.41	-3.27271	0.732991	-3.27188	14.2199
	-3.26946	1960.38	-3.26946	1303.36	-3.2724	0.574152	-3.27157	13.8844
	-3.26916	1960.52	-3.26916	1303.29	-3.27209	0.646457	-3.27126	13.3792
	-3.26885	1960.36	-3.26885	1303.11	-3.27179	0.678231	-3.27096	13.1327
	-3.26855	1960.02	-3.26855	1303.06	-3.27148	0.75224	-3.27065	13.1673
	-3.26824	1960.27	-3.26824	1303.07	-3.27118	0.470161	-3.27035	13.5789
	-3.26793	1960.32	-3.26793	1303.08	-3.27087	0.185958	-3.27004	13.8771
	-3.26763	1960.05	-3.26763	1303.11	-3.27057	0.311154	-3.26974	13.7157
	-3.26732	1959.92	-3.26732	1303.19	-3.27026	0.436227	-3.26943	13.4769
	-3.26702	1960.03	-3.26702	1303.41	-3.26996	0.197946	-3.26913	12.9348
	-3.26671	1960.22	-3.26671	1303.4	-3.26965	0.0875073	-3.26882	12.6018
	-3.26641	1960.27	-3.26641	1303.34	-3.26934	0.182383	-3.26851	12.6427
	-3.2661	1960.08	-3.2661	1303.38	-3.26904	0.321847	-3.26821	12.6843
	-3.2658	1959.78	-3.2658	1303.15	-3.26873	0.478668	-3.2679	12.8345
	-3.26549	1959.72	-3.26549	1303.35	-3.26843	0.546765	-3.2676	13.2656
	-3.26518	1959.73	-3.26518	1303.12	-3.26812	0.497412	-3.26729	13.8938
	-3.26488	1959.65	-3.26488	1302.9	-3.26782	0.718663	-3.26699	13.9553
	-3.26457	1959.76	-3.26457	1302.87	-3.26751	0.96313	-3.26668	13.5844
	-3.26427	1959.64	-3.26427	1303.04	-3.26721	0.627779	-3.26638	13.3446
	-3.26396	1959.72	-3.26396	1302.99	-3.2669	0.57801	-3.26607	13.1605
	-3.26366	1959.98	-3.26366	1302.89	-3.26659	0.821321	-3.26576	13.2244
	-3.26335	1960.12	-3.26335	1302.75	-3.26629	0.665638	-3.26546	13.5888
	-3.26305	1960.2	-3.26305	1302.7	-3.26598	0.436629	-3.26515	13.5387
	-3.26274	1960.5	-3.26274	1302.79	-3.26568	-0.0442152	-3.26485	13.2074
	-3.26243	1960.84	-3.26243	1302.9	-3.26537	-0.563624	-3.26454	13.2875
	-3.26213	1960.83	-3.26213	1302.81	-3.26507	-0.809971	-3.26424	13.2764
	-3.26182	1960.49	-3.26182	1302.71	-3.26476	-0.674089	-3.26393	13.0913
	-3.26152	1960.16	-3.26152	1302.81	-3.26446	-0.476027	-3.26362	12.8053
	-3.26121	1959.92	-3.26121	1302.93	-3.26415	-0.454649	-3.26332	12.9785
	-3.26091	1959.79	-3.26091	1303.36	-3.26384	-0.684061	-3.26301	13.5411
	-3.2606	1959.9	-3.2606	1303.41	-3.26354	-1.04306	-3.26271	14.162
	-3.26029	1960.08	-3.26029	1303	-3.26323	-0.970214	-3.2624	14.8691
	-3.25999	1960.14	-3.25999	1302.87	-3.26293	-0.734414	-3.2621	14.88
	-3.25968	1960.15	-3.25968	1303.03	-3.26262	-0.23047	-3.26179	14.3306
	-3.25938	1960.06	-3.25938	1303.06	-3.26232	0.190557	-3.26149	13.9181
	-3.25907	1960.03	-3.25907	1303.03	-3.26201	-0.25262	-3.26118	13.9349
	-3.25877	1960.28	-3.25877	1303.05	-3.2617	-0.0139036	-3.26087	13.7428
	-3.25846	1960.52	-3.25846	1303.16	-3.2614	0.355506	-3.26057	13.7029
	-3.25816	1960.46	-3.25816	1303.23	-3.26109	0.117592	-3.26026	13.7951
	-3.25785	1960.73	-3.25785	1303.07	-3.26079	-0.548922	-3.25996	14.0036
	-3.25754	1960.86	-3.25754	1302.95	-3.26048	-0.893866	-3.25965	14.6869
	-3.25724	1960.83	-3.25724	1302.83	-3.26018	-0.86262	-3.25935	14.8925
	-3.25693	1960.67	-3.25693	1302.67	-3.25987	-0.756008	-3.25904	14.7027
	-3.25663	1960.71	-3.25663	1302.99	-3.25957	-0.813015	-3.25874	14.179
	-3.25632	1960.87	-3.25632	1303.34	-3.25926	-0.728344	-3.25843	13.6845
	-3.25602	1960.77	-3.25602	1303.19	-3.25895	-0.308135	-3.25812	13.6953
	-3.25571	1960.66	-3.25571	1302.85	-3.25865	-0.0115261	-3.25782	13.6548
	-3.25541	1960.47	-3.25541	1302.58	-3.25834	0.491596	-3.25751	13.2077
	-3.2551	1960.25	-3.2551	1302.67	-3.25804	0.547696	-3.25721	12.935
	-3.25479	1959.85	-3.25479	1302.74	-3.25773	0.215655	-3.2569	12.6717
	-3.25449	1959.46	-3.25449	1302.82	-3.25743	0.555457	-3.2566	12.7156
	-3.25418	1959.36	-3.25418	1302.98	-3.25712	0.304243	-3.25629	13.0038
	-3.25388	1959.62	-3.25388	1303.06	-3.25682	-0.180733	-3.25599	13.7193
	-3.25357	1959.89	-3.25357	1303.12	-3.25651	-0.179406	-3.25568	13.9538
	-3.25327	1959.8	-3.25327	1303.01	-3.2562	-0.160526	-3.25537	13.5761
	-3.25296	1959.78	-3.25296	1302.76	-3.2559	-0.0229139	-3.25507	13.5092
	-3.25266	1959.98	-3.25266	1302.65	-3.25559	-0.0606022	-3.25476	13.4386
	-3.25235	1960	-3.25235	1302.91	-3.25529	-0.140606	-3.25446	13.4145
	-3.25204	1959.95	-3.25204	1303.02	-3.25498	-0.094636	-3.25415	14.0698
	-3.25174	1959.96	-3.25174	1303.25	-3.25468	-0.0139823	-3.25385	14.3616
	-3.25143	1960.38	-3.25143	1303.34	-3.25437	-0.273643	-3.25354	14.2577
	-3.25113	1960.64	-3.25113	1303.51	-3.25407	-0.44574	-3.25324	14.1833
	-3.25082	1960.68	-3.25082	1303.7	-3.25376	-0.497831	-3.25293	13.56
	-3.25052	1960.6	-3.25052	1303.9	-3.25345	-0.520958	-3.25262	13.4875
	-3.25021	1960.48	-3.25021	1304.02	-3.25315	-0.200919	-3.25232	13.4918
	-3.24991	1960.8	-3.24991	1303.75	-3.25284	-0.531705	-3.25201	13.5259
	-3.2496	1960.79	-3.2496	1303.47	-3.25254	-0.866682	-3.25171	13.7126
	-3.24929	1960.45	-3.24929	1303.46	-3.25223	-0.965443	-3.2514	13.8375
	-3.24899	1960.53	-3.24899	1303.45	-3.25193	-1.02586	-3.2511	13.4078
	-3.24868	1960.51	-3.24868	1303.66	-3.25162	-0.853014	-3.25079	13.0623
	-3.24838	1960.6	-3.24838	1303.91	-3.25132	-0.664405	-3.25049	13.3812
	-3.24807	1960.75	-3.24807	1303.89	-3.25101	-0.662719	-3.25018	13.243
	-3.24777	1960.56	-3.24777	1303.74	-3.2507	-0.866353	-3.24987	12.8425
	-3.24746	1960.36	-3.24746	1303.45	-3.2504	-0.559169	-3.24957	13.0297
	-3.24716	1960.27	-3.24716	1303.25	-3.25009	-0.0555329	-3.24926	13.1643
	-3.24685	1960.1	-3.24685	1303.11	-3.24979	0.0862689	-3.24896	13.4699
	-3.24654	1959.84	-3.24654	1302.66	-3.24948	0.0845809	-3.24865	13.5908
	-3.24624	1959.52	-3.24624	1302.41	-3.24918	0.338068	-3.24835	12.8987
	-3.24593	1959.53	-3.24593	1302.57	-3.24887	0.458527	-3.24804	12.239
	-3.24563	1960.01	-3.24563	1302.93	-3.24857	0.23171	-3.24774	12.3787
	-3.24532	1960.31	-3.24532	1303.23	-3.24826	-0.0396342	-3.24743	12.5714
	-3.24502	1960.04	-3.24502	1303.52	-3.24795	-0.0674224	-3.24712	12.9215
	-3.24471	1959.66	-3.24471	1303.45	-3.24765	-0.11261	-3.24682	13.3292
	-3.24441	1959.71	-3.24441	1303.22	-3.24734	-0.472227	-3.24651	13.4536
	-3.2441	1959.88	-3.2441	1303.05	-3.24704	-0.716605	-3.24621	13.5008
	-3.24379	1959.87	-3.24379	1303.07	-3.24673	-0.624862	-3.2459	13.2605
	-3.24349	1960.19	-3.24349	1303.3	-3.24643	-0.255636	-3.2456	12.8237
	-3.24318	1960.26	-3.24318	1303.4	-3.24612	-0.0588336	-3.24529	12.9103
	-3.24288	1960.21	-3.24288	1303.2	-3.24582	0.131676	-3.24499	13.1313
	-3.24257	1960.45	-3.24257	1303.27	-3.24551	-0.137914	-3.24468	13.1388
	-3.24227	1960.67	-3.24227	1303.19	-3.2452	-0.735877	-3.24437	13.2196
	-3.24196	1960.75	-3.24196	1302.79	-3.2449	-1.2691	-3.24407	13.7227
	-3.24166	1960.64	-3.24166	1302.73	-3.24459	-1.09845	-3.24376	14.2238
	-3.24135	1960.48	-3.24135	1302.92	-3.24429	-0.312985	-3.24346	14.3059
	-3.24104	1960.43	-3.24104	1303.23	-3.24398	0.359747	-3.24315	14.0422
	-3.24074	1960.25	-3.24074	1303.54	-3.24368	0.592468	-3.24285	13.5178
	-3.24043	1960.13	-3.24043	1303.37	-3.24337	0.620489	-3.24254	13.2717
	-3.24013	1960.14	-3.24013	1303.27	-3.24307	0.403881	-3.24224	13.3047
	-3.23982	1960.42	-3.23982	1303.22	-3.24276	0.173731	-3.24193	13.2755
	-3.23952	1960.69	-3.23952	1303.01	-3.24245	0.157959	-3.24162	13.6701
	-3.23921	1960.8	-3.23921	1302.94	-3.24215	-0.163879	-3.24132	13.9024
	-3.23891	1960.32	-3.23891	1302.88	-3.24184	-0.312351	-3.24101	13.2219
	-3.2386	1959.91	-3.2386	1303.17	-3.24154	-0.517411	-3.24071	12.4433
	-3.23829	1959.99	-3.23829	1303.41	-3.24123	-0.645414	-3.2404	12.2457
	-3.23799	1960.18	-3.23799	1303.22	-3.24093	-0.779502	-3.2401	12.8034
	-3.23768	1960.35	-3.23768	1303.33	-3.24062	-0.628494	-3.23979	13.4591
	-3.23738	1960.45	-3.23738	1303.25	-3.24032	-0.551182	-3.23949	13.5639
	-3.23707	1960.49	-3.23707	1303.26	-3.24001	-0.656856	-3.23918	13.6392
	-3.23677	1960.84	-3.23677	1303.27	-3.2397	-0.628248	-3.23887	14.1828
	-3.23646	1961	-3.23646	1303.29	-3.2394	-0.685387	-3.23857	14.4514
	-3.23616	1960.78	-3.23616	1303.35	-3.23909	-0.804896	-3.23826	14.1707
	-3.23585	1960.48	-3.23585	1303.34	-3.23879	-0.621303	-3.23796	13.9839
	-3.23554	1960.5	-3.23554	1303.28	-3.23848	-0.647858	-3.23765	13.8849
	-3.23524	1960.52	-3.23524	1303.28	-3.23818	-0.229213	-3.23735	13.8129
	-3.23493	1960.54	-3.23493	1303.59	-3.23787	0.0625792	-3.23704	13.7664
	-3.23463	1960.39	-3.23463	1304.01	-3.23757	-0.281545	-3.23674	13.8354
	-3.23432	1960.16	-3.23432	1304.22	-3.23726	-0.383335	-3.23643	13.6595
	-3.23402	1960.04	-3.23402	1303.96	-3.23695	-0.464264	-3.23612	13.4578
	-3.23371	1960.03	-3.23371	1303.63	-3.23665	-0.905504	-3.23582	13.131
	-3.23341	1960.12	-3.23341	1303.73	-3.23634	-1.2453	-3.23551	13.0044
	-3.2331	1960.02	-3.2331	1303.8	-3.23604	-1.11305	-3.23521	13.141
	-3.23279	1959.93	-3.23279	1303.72	-3.23573	-0.883401	-3.2349	13.6053
	-3.23249	1960.09	-3.23249	1303.58	-3.23543	-0.774055	-3.2346	14.4394
	-3.23218	1959.99	-3.23218	1303.55	-3.23512	-0.829373	-3.23429	14.3478
	-3.23188	1959.4	-3.23188	1303.76	-3.23482	-0.851309	-3.23399	14.1188
	-3.23157	1959.1	-3.23157	1303.58	-3.23451	-0.697886	-3.23368	13.7259
	-3.23127	1959.34	-3.23127	1303.35	-3.2342	-0.811777	-3.23337	13.5785
	-3.23096	1959.55	-3.23096	1303.38	-3.2339	-1.0031	-3.23307	13.7227
[truncated: 63,539 more rows]

## Sheet: S.Fig.4
1H NMR (400 MHz) data of P5 in DMSO-d6.
		ppm
		-3.84087	5.14087
		-3.84056	5.01254
		-3.84025	4.8226
		-3.83995	4.62733
		-3.83964	4.50222
		-3.83934	4.66198
		-3.83903	4.7404
		-3.83873	4.75712
		-3.83842	4.76293
		-3.83812	4.75012
		-3.83781	4.68433
		-3.8375	4.85916
		-3.8372	5.03668
		-3.83689	4.95802
		-3.83659	5.06183
		-3.83628	5.19096
		-3.83598	5.3595
		-3.83567	5.39491
		-3.83537	5.4677
		-3.83506	5.81082
		-3.83475	5.99343
		-3.83445	5.79544
		-3.83414	5.56442
		-3.83384	5.54786
		-3.83353	5.36323
		-3.83323	5.08392
		-3.83292	5.0252
		-3.83262	5.03112
		-3.83231	5.24093
		-3.832	5.5558
		-3.8317	5.62683
		-3.83139	5.53779
		-3.83109	5.40419
		-3.83078	5.38887
		-3.83048	5.34306
		-3.83017	5.33464
		-3.82987	5.44352
		-3.82956	5.41331
		-3.82925	5.37028
		-3.82895	5.49659
		-3.82864	5.38531
		-3.82834	5.24959
		-3.82803	5.24943
		-3.82773	5.1965
		-3.82742	5.05386
		-3.82712	4.90431
		-3.82681	4.9468
		-3.8265	4.93367
		-3.8262	4.77496
		-3.82589	4.75421
		-3.82559	4.90151
		-3.82528	5.01259
		-3.82498	5.09548
		-3.82467	5.14816
		-3.82437	5.10681
		-3.82406	5.30048
		-3.82375	5.51236
		-3.82345	5.50871
		-3.82314	5.32318
		-3.82284	5.12297
		-3.82253	4.89296
		-3.82223	4.78175
		-3.82192	4.958
		-3.82162	5.05271
		-3.82131	5.10717
		-3.821	5.15892
		-3.8207	5.29189
		-3.82039	5.33473
		-3.82009	5.19958
		-3.81978	4.94195
		-3.81948	4.79503
		-3.81917	4.81393
		-3.81887	4.92873
		-3.81856	5.2212
		-3.81825	5.31993
		-3.81795	5.17062
		-3.81764	5.05916
		-3.81734	4.91633
		-3.81703	4.71895
		-3.81673	4.45218
		-3.81642	4.46022
		-3.81612	4.57548
		-3.81581	4.42994
		-3.8155	4.44698
		-3.8152	4.47953
		-3.81489	4.44927
		-3.81459	4.7548
		-3.81428	5.08103
		-3.81398	5.2494
		-3.81367	5.0689
		-3.81337	4.81857
		-3.81306	4.71928
		-3.81275	4.7881
		-3.81245	4.94375
		-3.81214	4.97472
		-3.81184	4.88274
		-3.81153	4.97931
		-3.81123	4.99624
		-3.81092	4.84637
		-3.81062	4.76953
		-3.81031	4.77807
		-3.81	4.81004
		-3.8097	4.7943
		-3.80939	4.80612
		-3.80909	4.82329
		-3.80878	4.9166
		-3.80848	5.02011
		-3.80817	4.97333
		-3.80787	4.98014
		-3.80756	5.01343
		-3.80725	5.01354
		-3.80695	5.01297
		-3.80664	5.04585
		-3.80634	5.05274
		-3.80603	4.93225
		-3.80573	4.69427
		-3.80542	4.54518
		-3.80511	4.38416
		-3.80481	4.38445
		-3.8045	4.62014
		-3.8042	5.05646
		-3.80389	5.32989
		-3.80359	5.30788
		-3.80328	5.28111
		-3.80298	5.22556
		-3.80267	5.12151
		-3.80236	5.02591
		-3.80206	4.89823
		-3.80175	4.82017
		-3.80145	4.92032
		-3.80114	5.10479
		-3.80084	5.21678
		-3.80053	5.15269
		-3.80023	5.01339
		-3.79992	4.89533
		-3.79961	4.82105
		-3.79931	4.70267
		-3.799	4.68659
		-3.7987	4.79189
		-3.79839	4.9371
		-3.79809	4.98924
		-3.79778	4.93942
		-3.79748	4.87543
		-3.79717	4.94666
		-3.79686	5.08995
		-3.79656	4.99774
		-3.79625	4.82097
		-3.79595	4.74624
		-3.79564	4.55766
		-3.79534	4.30058
		-3.79503	4.16487
		-3.79473	4.1031
		-3.79442	4.29297
		-3.79411	4.53988
		-3.79381	4.61989
		-3.7935	4.673
		-3.7932	4.74242
		-3.79289	4.77853
		-3.79259	4.98627
		-3.79228	5.11524
		-3.79198	5.1677
		-3.79167	4.98493
		-3.79136	4.81839
		-3.79106	4.81929
		-3.79075	4.78858
		-3.79045	4.77735
		-3.79014	4.79231
		-3.78984	4.77792
		-3.78953	4.5839
		-3.78923	4.60511
		-3.78892	4.64039
		-3.78861	4.54236
		-3.78831	4.48963
		-3.788	4.61136
		-3.7877	4.83193
		-3.78739	4.84345
		-3.78709	4.80776
		-3.78678	4.76293
		-3.78648	4.69344
		-3.78617	4.62293
		-3.78586	4.59856
		-3.78556	4.56793
		-3.78525	4.44287
		-3.78495	4.58672
		-3.78464	4.81916
		-3.78434	4.91735
		-3.78403	4.88291
		-3.78373	4.94293
		-3.78342	5.0014
		-3.78311	4.89974
		-3.78281	4.93265
		-3.7825	4.85193
		-3.7822	4.63775
		-3.78189	4.59236
		-3.78159	4.58844
		-3.78128	4.67846
		-3.78098	4.63158
		-3.78067	4.67249
		-3.78036	4.81127
		-3.78006	4.60636
		-3.77975	4.40597
		-3.77945	4.35455
		-3.77914	4.47411
		-3.77884	4.61667
		-3.77853	4.79174
		-3.77823	4.80017
		-3.77792	4.74085
		-3.77761	4.62909
		-3.77731	4.73833
		-3.777	4.97192
		-3.7767	4.84635
		-3.77639	4.71831
		-3.77609	4.64226
		-3.77578	4.69752
		-3.77548	4.60147
		-3.77517	4.43186
		-3.77486	4.40858
		-3.77456	4.41918
		-3.77425	4.47529
		-3.77395	4.64627
		-3.77364	4.70334
		-3.77334	4.69641
		-3.77303	4.75645
		-3.77273	4.8413
		-3.77242	4.73382
		-3.77211	4.52146
		-3.77181	4.4442
		-3.7715	4.59113
		-3.7712	4.862
		-3.77089	4.82148
		-3.77059	4.67317
		-3.77028	4.49155
		-3.76998	4.4948
		-3.76967	4.73836
		-3.76936	4.7217
		-3.76906	4.77616
		-3.76875	4.82862
		-3.76845	4.71313
		-3.76814	4.34778
		-3.76784	4.03189
		-3.76753	3.99484
		-3.76723	4.07611
		-3.76692	4.05636
		-3.76661	4.20753
		-3.76631	4.45234
		-3.766	4.49228
		-3.7657	4.32674
		-3.76539	4.16094
		-3.76509	4.24378
		-3.76478	4.38348
		-3.76447	4.36305
		-3.76417	4.14114
		-3.76386	4.00793
		-3.76356	4.13739
		-3.76325	4.3045
		-3.76295	4.43029
		-3.76264	4.41308
		-3.76234	4.19295
		-3.76203	3.93283
		-3.76172	3.82709
		-3.76142	3.9554
		-3.76111	4.03899
		-3.76081	4.05933
		-3.7605	4.33277
		-3.7602	4.56163
		-3.75989	4.615
		-3.75959	4.74693
		-3.75928	4.75105
		-3.75897	4.57641
		-3.75867	4.4372
		-3.75836	4.41201
		-3.75806	4.24657
		-3.75775	4.20059
		-3.75745	4.31035
		-3.75714	4.37659
		-3.75684	4.35333
		-3.75653	4.23902
		-3.75622	4.1712
		-3.75592	4.33704
		-3.75561	4.4151
		-3.75531	4.17541
		-3.755	4.20651
		-3.7547	4.39203
		-3.75439	4.35248
		-3.75409	4.21404
		-3.75378	4.18626
		-3.75347	4.24487
		-3.75317	4.38559
		-3.75286	4.73448
		-3.75256	4.74484
		-3.75225	4.4181
		-3.75195	4.15982
		-3.75164	3.98068
		-3.75134	3.92805
		-3.75103	4.14449
		-3.75072	4.32685
		-3.75042	4.45705
		-3.75011	4.80034
		-3.74981	4.8023
		-3.7495	4.68575
		-3.7492	4.4296
		-3.74889	4.29081
		-3.74859	4.38158
		-3.74828	4.76496
		-3.74797	4.94541
		-3.74767	4.84506
		-3.74736	4.70577
		-3.74706	4.41729
		-3.74675	4.32987
		-3.74645	4.32808
		-3.74614	4.2781
		-3.74584	4.27916
		-3.74553	4.4243
		-3.74522	4.13836
		-3.74492	3.84928
		-3.74461	3.86702
		-3.74431	4.0323
		-3.744	4.09755
		-3.7437	4.1317
		-3.74339	4.12357
		-3.74309	4.0179
		-3.74278	4.17054
		-3.74247	4.13982
		-3.74217	3.93625
		-3.74186	3.86305
		-3.74156	3.92869
		-3.74125	3.99859
		-3.74095	4.09249
		-3.74064	4.12414
		-3.74034	3.97687
		-3.74003	3.73349
		-3.73972	3.66654
		-3.73942	3.91479
		-3.73911	4.13307
		-3.73881	4.43581
		-3.7385	4.65727
		-3.7382	4.75793
		-3.73789	4.63566
		-3.73759	4.54888
		-3.73728	4.46571
		-3.73697	4.5442
		-3.73667	4.71339
		-3.73636	4.63916
		-3.73606	4.50968
		-3.73575	4.4255
		-3.73545	4.2881
		-3.73514	4.06634
		-3.73484	4.1747
		-3.73453	4.34651
		-3.73422	4.47009
		-3.73392	4.48068
		-3.73361	4.38431
		-3.73331	4.19037
		-3.733	4.05157
		-3.7327	4.03247
		-3.73239	3.88991
		-3.73209	3.75733
		-3.73178	3.68903
		-3.73147	3.58721
		-3.73117	3.51799
		-3.73086	3.43485
		-3.73056	3.31621
		-3.73025	3.39057
		-3.72995	3.4755
		-3.72964	3.46549
		-3.72934	3.56732
		-3.72903	3.70522
		-3.72872	3.7618
		-3.72842	3.78454
		-3.72811	3.82813
		-3.72781	3.87662
		-3.7275	4.08276
		-3.7272	4.15954
		-3.72689	3.94573
		-3.72659	3.81542
		-3.72628	3.92391
		-3.72597	4.05552
		-3.72567	3.9583
		-3.72536	3.98647
		-3.72506	4.17418
		-3.72475	4.37523
		-3.72445	4.38775
		-3.72414	4.09034
		-3.72384	3.99861
		-3.72353	4.09706
		-3.72322	4.04385
		-3.72292	3.90488
		-3.72261	3.8529
		-3.72231	4.05884
		-3.722	4.2059
		-3.7217	4.19716
		-3.72139	4.20601
		-3.72108	4.129
		-3.72078	4.23822
		-3.72047	4.33167
		-3.72017	4.39677
		-3.71986	4.29274
		-3.71956	4.00048
		-3.71925	3.95902
		-3.71895	4.01956
		-3.71864	4.1323
		-3.71833	4.20929
		-3.71803	4.18559
		-3.71772	4.06465
		-3.71742	4.04927
		-3.71711	4.0477
		-3.71681	3.96939
		-3.7165	3.98882
		-3.7162	3.99614
		-3.71589	4.12834
		-3.71558	4.21795
		-3.71528	4.12448
		-3.71497	4.08707
		-3.71467	4.01339
		-3.71436	3.97012
		-3.71406	4.0409
		-3.71375	4.14883
		-3.71345	4.30715
		-3.71314	4.32857
		-3.71283	4.14564
		-3.71253	3.87984
		-3.71222	3.77703
		-3.71192	3.89584
		-3.71161	4.0424
		-3.71131	4.09533
		-3.711	4.06957
		-3.7107	4.05111
		-3.71039	3.88106
		-3.71008	3.70126
		-3.70978	3.58757
		-3.70947	3.60996
		-3.70917	3.75685
		-3.70886	3.61382
		-3.70856	3.34953
		-3.70825	3.38209
		-3.70795	3.3324
		-3.70764	3.33292
		-3.70733	3.42374
		-3.70703	3.40834
		-3.70672	3.36629
		-3.70642	3.51093
		-3.70611	3.69201
		-3.70581	3.94341
		-3.7055	4.22207
		-3.7052	4.09202
		-3.70489	3.9812
		-3.70458	3.89847
		-3.70428	3.75164
		-3.70397	3.77897
		-3.70367	3.82297
		-3.70336	4.03888
		-3.70306	3.96642
		-3.70275	3.86184
		-3.70245	3.79747
		-3.70214	3.83722
		-3.70183	3.95837
		-3.70153	3.75543
		-3.70122	3.63912
		-3.70092	3.60459
		-3.70061	3.4799
		-3.70031	3.65283
		-3.7	3.68832
		-3.6997	3.85797
		-3.69939	4.00275
		-3.69908	3.81051
		-3.69878	3.84329
		-3.69847	3.78172
		-3.69817	3.75421
		-3.69786	3.74204
		-3.69756	3.8397
		-3.69725	3.85159
		-3.69695	3.95441
		-3.69664	3.98861
		-3.69633	3.91345
		-3.69603	3.91459
		-3.69572	3.89325
		-3.69542	3.5652
		-3.69511	3.41609
		-3.69481	3.43926
		-3.6945	3.44992
		-3.6942	3.30479
		-3.69389	3.49573
		-3.69358	3.86606
		-3.69328	3.99783
		-3.69297	3.8337
		-3.69267	3.76545
		-3.69236	3.86496
		-3.69206	3.75309
		-3.69175	3.63445
		-3.69145	3.73322
		-3.69114	3.84671
		-3.69083	3.77856
		-3.69053	3.8354
		-3.69022	3.99835
		-3.68992	3.89557
		-3.68961	3.77627
		-3.68931	3.66335
		-3.689	3.54884
		-3.6887	3.52805
		-3.68839	3.45629
		-3.68808	3.37449
		-3.68778	3.38184
		-3.68747	3.4288
		-3.68717	3.54192
		-3.68686	3.75994
		-3.68656	3.82901
		-3.68625	3.78711
		-3.68595	3.66704
		-3.68564	3.55616
		-3.68533	3.41107
		-3.68503	3.38573
		-3.68472	3.31746
		-3.68442	3.27207
		-3.68411	3.59385
		-3.68381	3.76138
		-3.6835	3.63916
		-3.6832	3.66625
		-3.68289	3.73226
		-3.68258	3.55068
		-3.68228	3.55342
		-3.68197	3.80346
		-3.68167	3.75742
		-3.68136	3.76516
		-3.68106	3.93694
		-3.68075	3.94516
		-3.68044	3.87946
		-3.68014	3.73265
		-3.67983	3.52529
		-3.67953	3.49658
		-3.67922	3.49072
		-3.67892	3.50294
		-3.67861	3.5864
		-3.67831	3.69466
		-3.678	3.67142
		-3.67769	3.57682
		-3.67739	3.61035
		-3.67708	3.83931
		-3.67678	3.90312
		-3.67647	3.78732
		-3.67617	3.91978
		-3.67586	3.90718
		-3.67556	3.68125
		-3.67525	3.34419
		-3.67494	3.33044
		-3.67464	3.51937
		-3.67433	3.47197
		-3.67403	3.23046
		-3.67372	3.15839
		-3.67342	3.17743
		-3.67311	3.04197
		-3.67281	3.28167
		-3.6725	3.42611
		-3.67219	3.26499
		-3.67189	3.2763
		-3.67158	3.27294
		-3.67128	3.17218
		-3.67097	3.16896
		-3.67067	3.23922
		-3.67036	3.3804
		-3.67006	3.4961
		-3.66975	3.30955
		-3.66944	3.2405
		-3.66914	3.33562
		-3.66883	3.31896
		-3.66853	3.0258
		-3.66822	3.02364
		-3.66792	3.24948
		-3.66761	3.51255
		-3.66731	3.6256
		-3.667	3.48582
		-3.66669	3.23504
		-3.66639	3.14881
		-3.66608	3.27063
		-3.66578	3.39603
		-3.66547	3.37304
		-3.66517	3.32702
		-3.66486	3.53278
		-3.66456	3.67578
		-3.66425	3.59323
		-3.66394	3.36906
		-3.66364	3.43134
		-3.66333	3.57653
		-3.66303	3.65058
		-3.66272	3.67929
		-3.66242	3.7324
		-3.66211	3.82048
		-3.66181	3.74377
		-3.6615	3.8892
		-3.66119	4.0028
		-3.66089	3.55421
		-3.66058	3.38507
		-3.66028	3.53948
		-3.65997	3.73015
		-3.65967	3.74483
		-3.65936	3.59914
		-3.65906	3.49992
		-3.65875	3.48057
		-3.65844	3.5274
		-3.65814	3.43784
		-3.65783	3.41653
		-3.65753	3.31106
		-3.65722	3.02853
		-3.65692	2.8372
		-3.65661	2.82897
		-3.65631	2.90885
		-3.656	2.89607
		-3.65569	2.94462
		-3.65539	2.91861
		-3.65508	2.99296
		-3.65478	3.16723
		-3.65447	3.26446
		-3.65417	3.32253
		-3.65386	3.07181
		-3.65356	3.04031
		-3.65325	3.1352
		-3.65294	3.39848
		-3.65264	3.65536
		-3.65233	3.65856
		-3.65203	3.63382
		-3.65172	3.57106
		-3.65142	3.38336
		-3.65111	3.21511
		-3.65081	3.21039
		-3.6505	3.225
		-3.65019	3.0775
		-3.64989	2.84589
		-3.64958	2.91157
		-3.64928	3.28528
		-3.64897	3.63953
		-3.64867	3.82778
		-3.64836	3.75608
		-3.64806	3.52041
		-3.64775	3.32493
		-3.64744	3.34408
		-3.64714	3.20569
		-3.64683	3.02452
		-3.64653	3.03172
		-3.64622	3.02084
		-3.64592	3.10367
		-3.64561	3.11894
		-3.64531	3.16162
		-3.645	3.33987
		-3.64469	3.61496
		-3.64439	3.59333
		-3.64408	3.18525
		-3.64378	2.89096
		-3.64347	2.74968
		-3.64317	2.79956
		-3.64286	2.895
		-3.64256	2.95645
		-3.64225	3.03784
		-3.64194	3.10233
		-3.64164	3.25834
		-3.64133	3.32877
		-3.64103	3.22376
		-3.64072	3.12272
		-3.64042	3.36496
		-3.64011	3.53322
		-3.63981	3.3903
		-3.6395	3.31522
		-3.63919	3.30761
		-3.63889	3.33509
		-3.63858	3.53448
		-3.63828	3.68714
		-3.63797	3.72301
		-3.63767	3.71825
		-3.63736	3.49511
		-3.63705	3.03552
		-3.63675	2.84717
		-3.63644	2.91573
		-3.63614	2.93959
		-3.63583	2.97017
		-3.63553	3.30765
		-3.63522	3.36257
		-3.63492	3.18739
		-3.63461	3.41136
		-3.6343	3.70748
		-3.634	3.71401
		-3.63369	3.60153
		-3.63339	3.52718
		-3.63308	3.412
		-3.63278	3.3586
		-3.63247	3.37112
		-3.63217	3.05656
		-3.63186	2.66872
		-3.63155	2.4451
		-3.63125	2.5246
		-3.63094	2.9476
		-3.63064	3.35686
		-3.63033	3.23937
		-3.63003	2.93391
		-3.62972	2.83615
		-3.62942	2.88046
		-3.62911	2.90516
		-3.6288	3.03692
		-3.6285	3.20759
		-3.62819	3.44151
		-3.62789	3.72303
		-3.62758	3.91562
		-3.62728	3.75556
		-3.62697	3.581
		-3.62667	3.46537
		-3.62636	3.46546
		-3.62605	3.6331
		-3.62575	4.06678
		-3.62544	4.21782
		-3.62514	3.842
		-3.62483	3.66808
		-3.62453	3.6723
		-3.62422	3.73158
		-3.62392	3.60177
		-3.62361	3.46614
		-3.6233	3.37567
		-3.623	3.36468
		-3.62269	3.64006
		-3.62239	3.85544
		-3.62208	3.65253
		-3.62178	3.33159
		-3.62147	2.93794
		-3.62117	2.7783
		-3.62086	3.21253
		-3.62055	3.42488
		-3.62025	3.41028
		-3.61994	3.25
		-3.61964	3.0894
		-3.61933	3.2457
		-3.61903	3.30801
		-3.61872	3.42948
		-3.61842	3.48764
		-3.61811	3.2228
		-3.6178	2.7504
		-3.6175	2.58635
		-3.61719	2.89178
		-3.61689	3.19695
		-3.61658	3.21733
		-3.61628	3.29549
		-3.61597	3.49752
		-3.61567	3.43276
		-3.61536	3.4754
		-3.61505	3.51543
		-3.61475	3.4997
		-3.61444	3.56288
		-3.61414	3.37116
		-3.61383	3.25435
		-3.61353	3.3246
		-3.61322	3.46942
		-3.61292	3.65558
		-3.61261	3.36197
		-3.6123	3.17954
		-3.612	3.16608
		-3.61169	3.17949
		-3.61139	3.22193
		-3.61108	3.07311
		-3.61078	3.12518
		-3.61047	3.2771
		-3.61017	3.13777
		-3.60986	3.01657
		-3.60955	3.03144
		-3.60925	3.15096
		-3.60894	3.24732
		-3.60864	3.20141
		-3.60833	2.93654
		-3.60803	2.78402
		-3.60772	2.83858
		-3.60742	3.03459
		-3.60711	3.24801
		-3.6068	3.24131
		-3.6065	3.22381
		-3.60619	3.61227
		-3.60589	3.76829
		-3.60558	3.60881
		-3.60528	3.33554
		-3.60497	3.15035
		-3.60467	2.98775
		-3.60436	2.98439
		-3.60405	3.09305
		-3.60375	3.3077
		-3.60344	3.30494
		-3.60314	2.96471
		-3.60283	3.04735
		-3.60253	3.24754
		-3.60222	3.41104
		-3.60192	3.64669
		-3.60161	3.58105
		-3.6013	3.42977
		-3.601	3.27424
		-3.60069	3.02419
		-3.60039	3.02955
		-3.60008	3.22671
		-3.59978	3.19271
		-3.59947	2.88303
		-3.59917	2.7379
		-3.59886	2.73755
		-3.59855	2.60319
		-3.59825	2.47547
		-3.59794	2.45594
		-3.59764	2.74736
		-3.59733	3.09379
		-3.59703	3.05743
		-3.59672	3.24459
		-3.59641	3.24189
		-3.59611	3.32583
		-3.5958	3.55747
		-3.5955	3.42401
		-3.59519	3.5763
		-3.59489	3.66315
		-3.59458	3.5378
		-3.59428	3.28376
		-3.59397	2.89845
		-3.59366	2.84007
		-3.59336	2.82873
		-3.59305	2.75928
		-3.59275	2.62711
		-3.59244	2.78605
		-3.59214	3.24752
		-3.59183	3.55002
		-3.59153	3.46584
		-3.59122	3.29508
		-3.59091	3.38332
		-3.59061	3.42201
		-3.5903	3.43644
		-3.59	3.50963
		-3.58969	3.50533
		-3.58939	3.53349
		-3.58908	3.61531
		-3.58878	3.5778
		-3.58847	3.54951
		-3.58816	3.55172
		-3.58786	3.48367
		-3.58755	3.43364
		-3.58725	3.38081
		-3.58694	3.5309
		-3.58664	3.7371
		-3.58633	3.98868
		-3.58603	3.61863
		-3.58572	3.1813
		-3.58541	3.24959
		-3.58511	3.26066
		-3.5848	3.10351
		-3.5845	2.99186
		-3.58419	2.85459
		-3.58389	2.75815
		-3.58358	2.78345
		-3.58328	2.83912
		-3.58297	3.01936
		-3.58266	3.04369
		-3.58236	3.0722
		-3.58205	3.01678
		-3.58175	2.62746
		-3.58144	2.50486
		-3.58114	2.77948
		-3.58083	2.95236
		-3.58053	3.22979
		-3.58022	3.37118
		-3.57991	3.37333
		-3.57961	3.18627
		-3.5793	2.94019
		-3.579	2.82048
		-3.57869	2.7543
		-3.57839	2.79726
		-3.57808	3.04929
		-3.57778	3.09832
		-3.57747	2.88531
		-3.57716	2.64295
		-3.57686	2.50102
		-3.57655	2.76683
		-3.57625	3.0018
		-3.57594	3.11307
		-3.57564	3.44255
		-3.57533	3.65387
		-3.57503	3.59054
		-3.57472	3.1284
		-3.57441	2.69138
		-3.57411	2.63258
		-3.5738	2.92978
		-3.5735	3.07286
		-3.57319	3.24437
		-3.57289	3.08205
		-3.57258	3.08657
		-3.57228	3.23262
		-3.57197	3.24934
		-3.57166	3.17162
		-3.57136	3.18212
		-3.57105	3.10342
		-3.57075	2.97157
		-3.57044	3.0027
		-3.57014	3.11257
		-3.56983	3.23422
		-3.56953	3.33762
		-3.56922	3.3985
		-3.56891	3.35299
		-3.56861	3.46652
		-3.5683	3.53405
		-3.568	3.53334
		-3.56769	3.35026
		-3.56739	3.08569
		-3.56708	3.27268
		-3.56678	3.31797
		-3.56647	3.26733
		-3.56616	3.06998
		-3.56586	2.88742
		-3.56555	2.74442
		-3.56525	2.75201
		-3.56494	2.81612
		-3.56464	2.69451
		-3.56433	2.688
		-3.56403	2.79822
		-3.56372	3.02539
		-3.56341	3.06737
		-3.56311	3.23301
		-3.5628	3.27816
		-3.5625	3.27971
		-3.56219	3.33357
		-3.56189	3.34368
		-3.56158	3.1872
		-3.56128	3.28514
		-3.56097	3.26909
		-3.56066	3.2165
		-3.56036	3.40513
		-3.56005	3.32207
		-3.55975	2.90489
		-3.55944	2.83571
		-3.55914	2.96109
		-3.55883	2.99665
		-3.55853	3.01893
		-3.55822	3.20048
		-3.55791	3.08233
		-3.55761	2.90855
		-3.5573	2.8326
		-3.557	3.00566
		-3.55669	3.08864
		-3.55639	3.0978
		-3.55608	3.00848
		-3.55578	2.8549
		-3.55547	2.81101
		-3.55516	2.80106
		-3.55486	2.88901
		-3.55455	2.83662
		-3.55425	2.70576
		-3.55394	2.67769
		-3.55364	2.54676
		-3.55333	2.61114
		-3.55302	2.83896
		-3.55272	2.94015
		-3.55241	2.98235
		-3.55211	2.97228
		-3.5518	2.75343
		-3.5515	2.61757
		-3.55119	2.638
		-3.55089	2.6963
		-3.55058	3.08646
		-3.55027	3.30172
		-3.54997	3.19113
		-3.54966	3.3487
		-3.54936	3.45358
		-3.54905	3.36295
		-3.54875	3.44043
		-3.54844	3.36448
		-3.54814	3.32882
		-3.54783	3.02743
		-3.54752	2.78484
		-3.54722	2.87932
		-3.54691	2.91183
		-3.54661	2.60478
		-3.5463	2.40061
		-3.546	2.62155
		-3.54569	2.90668
		-3.54539	2.93513
		-3.54508	2.70176
		-3.54477	2.54715
		-3.54447	2.68741
		-3.54416	2.61854
		-3.54386	2.43994
		-3.54355	2.3423
		-3.54325	2.20154
		-3.54294	2.04197
		-3.54264	2.22434
		-3.54233	2.56785
		-3.54202	2.57
		-3.54172	2.74752
		-3.54141	2.83421
		-3.54111	2.84552
		-3.5408	2.81079
		-3.5405	2.7681
		-3.54019	2.86049
		-3.53989	3.04542
		-3.53958	3.24038
		-3.53927	3.26027
		-3.53897	3.2517
		-3.53866	3.2356
		-3.53836	3.33804
		-3.53805	3.4468
		-3.53775	3.33062
		-3.53744	3.35219
		-3.53714	3.44239
		-3.53683	3.39311
		-3.53652	3.33994
		-3.53622	3.44539
		-3.53591	3.45236
		-3.53561	3.16562
		-3.5353	2.71704
		-3.535	2.20387
		-3.53469	2.11102
		-3.53439	2.41449
		-3.53408	2.50313
		-3.53377	2.66163
		-3.53347	2.99349
		-3.53316	3.35631
		-3.53286	3.30298
		-3.53255	3.04697
		-3.53225	3.00623
		-3.53194	2.74706
		-3.53164	2.60642
		-3.53133	2.73441
		-3.53102	2.64938
		-3.53072	2.36519
		-3.53041	2.07797
		-3.53011	1.89865
		-3.5298	2.14419
		-3.5295	2.3328
		-3.52919	2.35555
		-3.52889	2.37714
		-3.52858	2.44507
		-3.52827	2.35551
		-3.52797	2.3785
		-3.52766	2.65351
		-3.52736	3.03807
		-3.52705	3.06709
		-3.52675	3.02768
		-3.52644	2.99298
		-3.52614	2.64478
		-3.52583	2.58447
		-3.52552	2.58585
		-3.52522	2.68901
		-3.52491	2.73424
		-3.52461	2.98939
		-3.5243	3.30323
		-3.524	3.48539
		-3.52369	3.47755
		-3.52339	3.40024
		-3.52308	3.5065
		-3.52277	3.37331
		-3.52247	2.94641
		-3.52216	2.72399
		-3.52186	2.78503
		-3.52155	3.12123
		-3.52125	3.35452
		-3.52094	3.31627
		-3.52064	3.25772
		-3.52033	3.35392
		-3.52002	3.09961
		-3.51972	2.82614
		-3.51941	3.04048
		-3.51911	2.96208
		-3.5188	2.7725
		-3.5185	2.91452
		-3.51819	3.07714
		-3.51789	3.22853
		-3.51758	3.2135
		-3.51727	3.25499
		-3.51697	3.24801
		-3.51666	2.93253
		-3.51636	2.76131
		-3.51605	2.707
		-3.51575	2.7493
		-3.51544	2.55503
		-3.51514	2.4222
		-3.51483	2.26502
		-3.51452	1.94767
		-3.51422	1.96765
		-3.51391	2.53317
		-3.51361	2.97643
		-3.5133	3.09173
		-3.513	3.17313
		-3.51269	3.05928
		-3.51238	2.90273
		-3.51208	3.10656
		-3.51177	3.04168
		-3.51147	2.93698
		-3.51116	3.05313
		-3.51086	3.11378
		-3.51055	3.14797
		-3.51025	2.93415
		-3.50994	2.90096
		-3.50963	2.84229
		-3.50933	2.8961
		-3.50902	3.22855
		-3.50872	3.16077
		-3.50841	2.88028
		-3.50811	2.98193
		-3.5078	3.24523
		-3.5075	3.2351
		-3.50719	3.06387
		-3.50688	3.09491
		-3.50658	3.30532
		-3.50627	3.39422
		-3.50597	3.35426
		-3.50566	3.47188
		-3.50536	3.39553
		-3.50505	3.61826
		-3.50475	3.70927
		-3.50444	3.66367
		-3.50413	3.29235
		-3.50383	2.88566
		-3.50352	2.92434
		-3.50322	3.18753
		-3.50291	2.89574
		-3.50261	2.69183
		-3.5023	2.77341
		-3.502	2.87773
		-3.50169	3.09538
		-3.50138	3.24371
		-3.50108	3.16289
		-3.50077	3.13018
		-3.50047	3.18048
		-3.50016	3.27349
		-3.49986	3.38816
		-3.49955	3.48369
		-3.49925	3.38889
		-3.49894	3.14387
		-3.49863	3.08691
		-3.49833	3.08103
		-3.49802	2.9327
		-3.49772	2.73176
		-3.49741	2.60392
		-3.49711	2.72529
		-3.4968	2.74917
		-3.4965	2.57532
		-3.49619	2.70988
		-3.49588	2.93776
		-3.49558	2.81668
		-3.49527	2.77294
		-3.49497	2.99097
		-3.49466	3.18459
		-3.49436	3.26295
		-3.49405	3.45362
		-3.49375	3.59176
		-3.49344	3.3545
		-3.49313	2.86826
		-3.49283	2.74536
		-3.49252	2.94507
		-3.49222	3.19267
		-3.49191	3.24519
		-3.49161	3.24335
		-3.4913	3.0898
		-3.491	3.05119
		-3.49069	3.24455
		-3.49038	2.96544
		-3.49008	2.58853
		-3.48977	2.75818
		-3.48947	2.89117
		-3.48916	2.84312
		-3.48886	2.83479
		-3.48855	2.86496
		-3.48825	2.8602
		-3.48794	2.88414
		-3.48763	2.74494
		-3.48733	2.57168
		-3.48702	2.45065
		-3.48672	2.08072
		-3.48641	1.9504
		-3.48611	2.23277
		-3.4858	2.6301
		-3.4855	3.01692
		-3.48519	3.06385
		-3.48488	2.98687
		-3.48458	2.84245
		-3.48427	2.9527
		-3.48397	3.21236
		-3.48366	3.11043
		-3.48336	2.83724
		-3.48305	2.88011
		-3.48275	2.86224
		-3.48244	2.79879
		-3.48213	2.88357
		-3.48183	3.0944
		-3.48152	3.06269
		-3.48122	2.98869
		-3.48091	2.75426
		-3.48061	2.72152
		-3.4803	2.87146
		-3.48	2.98193
		-3.47969	2.85302
		-3.47938	2.52594
		-3.47908	2.35865
		-3.47877	2.33109
		-3.47847	2.43649
		-3.47816	2.72432
		-3.47786	3.08799
		-3.47755	2.97466
		-3.47725	2.74336
		-3.47694	2.56584
		-3.47663	2.39064
		-3.47633	2.51772
		-3.47602	2.65324
		-3.47572	2.53246
		-3.47541	2.46056
		-3.47511	2.61409
		-3.4748	2.63722
		-3.4745	2.6867
		-3.47419	2.52206
		-3.47388	2.55805
		-3.47358	2.96028
		-3.47327	3.47921
		-3.47297	3.64423
		-3.47266	3.49723
		-3.47236	3.17601
		-3.47205	2.9141
		-3.47175	2.74686
		-3.47144	2.40392
		-3.47113	2.2752
		-3.47083	2.41669
		-3.47052	2.79525
		-3.47022	2.88268
		-3.46991	3.05498
		-3.46961	3.20597
		-3.4693	3.10205
		-3.46899	2.98916
		-3.46869	3.05259
		-3.46838	3.02925
		-3.46808	3.19127
		-3.46777	3.46983
		-3.46747	3.48019
		-3.46716	3.07873
		-3.46686	2.86184
		-3.46655	2.85598
		-3.46624	2.91368
		-3.46594	3.10292
		-3.46563	3.08664
		-3.46533	3.02525
		-3.46502	3.28147
		-3.46472	3.59039
		-3.46441	3.30381
		-3.46411	2.84674
		-3.4638	2.7984
		-3.46349	2.96757
		-3.46319	2.80736
		-3.46288	2.53498
		-3.46258	2.63316
		-3.46227	2.73594
		-3.46197	2.85423
		-3.46166	2.75351
		-3.46136	2.64747
		-3.46105	2.43463
		-3.46074	2.36245
		-3.46044	2.73752
		-3.46013	3.11028
		-3.45983	3.12569
		-3.45952	3.04849
		-3.45922	2.8375
		-3.45891	2.68722
		-3.45861	2.68458
		-3.4583	2.58707
		-3.45799	2.30803
		-3.45769	2.27742
		-3.45738	2.53922
		-3.45708	2.56011
		-3.45677	2.51604
		-3.45647	2.57504
		-3.45616	2.93654
		-3.45586	3.07158
		-3.45555	2.81061
		-3.45524	2.52333
		-3.45494	2.3564
		-3.45463	2.38498
		-3.45433	2.37522
		-3.45402	2.58191
		-3.45372	2.73697
		-3.45341	2.52197
		-3.45311	2.23326
		-3.4528	2.26858
		-3.45249	2.52535
		-3.45219	2.56712
		-3.45188	2.31483
		-3.45158	1.94899
		-3.45127	2.02584
		-3.45097	2.30201
		-3.45066	2.51919
		-3.45036	2.58462
		-3.45005	2.86194
		-3.44974	3.08284
		-3.44944	3.08749
		-3.44913	2.88456
		-3.44883	2.79479
		-3.44852	2.87651
		-3.44822	2.82463
		-3.44791	2.81606
		-3.44761	2.88723
		-3.4473	2.91661
		-3.44699	2.61491
		-3.44669	2.69663
		-3.44638	3.15173
		-3.44608	3.59281
		-3.44577	3.93187
		-3.44547	3.91284
		-3.44516	3.84136
		-3.44486	3.67687
		-3.44455	3.43675
		-3.44424	3.56991
		-3.44394	3.48307
		-3.44363	3.02797
		-3.44333	2.8184
		-3.44302	2.94986
		-3.44272	3.17258
		-3.44241	3.21612
		-3.44211	3.16826
		-3.4418	3.18875
		-3.44149	2.99719
		-3.44119	2.95762
		-3.44088	2.85302
		-3.44058	2.93419
		-3.44027	3.00452
		-3.43997	3.26082
		-3.43966	3.2535
		-3.43936	3.31111
		-3.43905	3.46053
		-3.43874	3.38503
		-3.43844	3.10921
		-3.43813	2.71849
		-3.43783	2.53851
		-3.43752	2.57451
		-3.43722	2.6041
		-3.43691	3.07118
		-3.43661	3.27754
		-3.4363	3.19924
		-3.43599	3.19518
		-3.43569	3.2193
		-3.43538	2.91401
		-3.43508	2.40618
		-3.43477	2.25298
		-3.43447	2.29016
		-3.43416	2.37774
		-3.43386	2.46018
		-3.43355	2.62787
		-3.43324	3.01542
		-3.43294	3.07933
		-3.43263	2.94874
		-3.43233	2.97755
		-3.43202	3.19956
		-3.43172	3.20745
		-3.43141	3.02666
		-3.43111	3.02126
		-3.4308	3.11048
		-3.43049	3.15839
		-3.43019	3.13232
		-3.42988	3.03652
		-3.42958	2.72815
		-3.42927	2.36666
		-3.42897	2.15505
		-3.42866	2.04769
		-3.42835	2.03536
		-3.42805	2.2011
		-3.42774	2.49142
		-3.42744	2.69582
		-3.42713	2.9766
		-3.42683	3.13715
		-3.42652	3.13428
		-3.42622	3.25349
		-3.42591	3.48403
		-3.4256	3.51905
		-3.4253	3.22515
		-3.42499	3.09393
		-3.42469	2.83741
		-3.42438	2.52273
		-3.42408	2.51865
		-3.42377	2.59786
		-3.42347	2.84921
		-3.42316	3.07725
		-3.42285	3.30464
		-3.42255	3.19907
		-3.42224	3.19173
		-3.42194	3.42713
		-3.42163	3.47049
		-3.42133	3.33847
		-3.42102	3.02553
		-3.42072	2.78264
		-3.42041	2.71852
		-3.4201	2.97599
		-3.4198	3.04912
		-3.41949	2.8884
		-3.41919	2.73329
		-3.41888	2.68792
		-3.41858	2.56355
		-3.41827	2.46335
		-3.41797	2.83747
		-3.41766	3.34022
		-3.41735	3.57181
		-3.41705	3.45201
		-3.41674	3.28076
		-3.41644	3.17882
		-3.41613	3.03612
		-3.41583	3.00041
		-3.41552	2.79029
		-3.41522	2.72359
		-3.41491	2.88931
		-3.4146	2.9726
		-3.4143	2.73697
		-3.41399	2.58613
		-3.41369	2.71152
		-3.41338	2.58527
		-3.41308	2.35607
		-3.41277	2.45006
		-3.41247	2.66168
		-3.41216	2.85526
		-3.41185	2.95554
		-3.41155	3.08707
		-3.41124	2.89252
		-3.41094	2.80582
		-3.41063	3.20813
		-3.41033	3.568
		-3.41002	3.6148
		-3.40972	3.52636
		-3.40941	3.50417
		-3.4091	3.42715
		-3.4088	3.61079
		-3.40849	3.81545
		-3.40819	3.63511
		-3.40788	3.02478
		-3.40758	2.85696
		-3.40727	2.85587
		-3.40697	2.71764
		-3.40666	2.76546
		-3.40635	2.71524
		-3.40605	2.63473
		-3.40574	2.67854
		-3.40544	2.82387
		-3.40513	3.2691
		-3.40483	3.43452
		-3.40452	3.05178
		-3.40422	2.64889
		-3.40391	2.76082
		-3.4036	3.15913
		-3.4033	3.34114
		-3.40299	3.50384
		-3.40269	3.60352
		-3.40238	3.57404
		-3.40208	3.52271
		-3.40177	3.37835
		-3.40147	3.21523
		-3.40116	3.12002
		-3.40085	3.12931
		-3.40055	3.39558
		-3.40024	3.53996
		-3.39994	3.47014
		-3.39963	3.48738
		-3.39933	3.4602
		-3.39902	3.26235
		-3.39872	3.08881
		-3.39841	3.07764
		-3.3981	2.98496
		-3.3978	2.69726
		-3.39749	2.33596
		-3.39719	2.42513
		-3.39688	2.5757
		-3.39658	2.91443
		-3.39627	3.04984
		-3.39597	2.87231
		-3.39566	2.85857
		-3.39535	3.00287
		-3.39505	2.90321
		-3.39474	3.12191
		-3.39444	3.41395
		-3.39413	3.39258
		-3.39383	3.24705
		-3.39352	3.34899
		-3.39322	3.49286
		-3.39291	3.33966
		-3.3926	3.08001
		-3.3923	3.03777
		-3.39199	3.21638
		-3.39169	3.19811
		-3.39138	3.09407
		-3.39108	3.01451
		-3.39077	2.94717
		-3.39047	2.83305
		-3.39016	2.68789
		-3.38985	2.83651
		-3.38955	3.05355
		-3.38924	3.06192
		-3.38894	2.98122
		-3.38863	2.81437
		-3.38833	2.7402
		-3.38802	2.74123
		-3.38772	2.9295
		-3.38741	3.08083
		-3.3871	3.21291
		-3.3868	3.05504
		-3.38649	2.73523
		-3.38619	2.59629
		-3.38588	2.53744
		-3.38558	2.71989
		-3.38527	3.06856
		-3.38496	3.0668
		-3.38466	3.01968
		-3.38435	3.08573
		-3.38405	3.0203
		-3.38374	3.04519
		-3.38344	3.06727
		-3.38313	3.00618
		-3.38283	2.97643
		-3.38252	2.98323
		-3.38221	3.00269
		-3.38191	3.10274
		-3.3816	3.29034
		-3.3813	3.23763
		-3.38099	3.10461
		-3.38069	3.12541
		-3.38038	3.13957
		-3.38008	3.16769
		-3.37977	2.91851
		-3.37946	2.78134
		-3.37916	2.61932
		-3.37885	2.43
		-3.37855	2.46495
		-3.37824	2.57257
		-3.37794	2.64643
		-3.37763	2.67152
		-3.37733	2.63365
		-3.37702	2.52717
		-3.37671	2.48162
		-3.37641	2.48971
		-3.3761	2.25118
		-3.3758	1.9004
		-3.37549	2.00263
		-3.37519	2.34033
		-3.37488	2.50128
		-3.37458	2.82475
		-3.37427	3.16637
		-3.37396	3.33664
		-3.37366	3.11013
		-3.37335	2.98897
		-3.37305	2.91244
		-3.37274	2.90141
		-3.37244	2.77587
		-3.37213	2.40542
		-3.37183	2.27284
		-3.37152	2.09921
		-3.37121	2.12116
		-3.37091	2.08598
		-3.3706	1.94631
		-3.3703	2.08481
		-3.36999	2.228
		-3.36969	2.26101
		-3.36938	2.09876
		-3.36908	2.04581
		-3.36877	2.27553
		-3.36846	2.30833
		-3.36816	2.42358
		-3.36785	2.62319
		-3.36755	2.81745
		-3.36724	2.94874
		-3.36694	3.00565
		-3.36663	3.02377
		-3.36633	3.03645
		-3.36602	2.95219
		-3.36571	2.79335
		-3.36541	2.56837
		-3.3651	2.71573
		-3.3648	3.10546
		-3.36449	3.22528
		-3.36419	2.98953
		-3.36388	2.77312
		-3.36358	2.62199
		-3.36327	2.6852
		-3.36296	2.81459
		-3.36266	2.98158
		-3.36235	2.99145
		-3.36205	3.15637
		-3.36174	3.28195
		-3.36144	3.26356
		-3.36113	3.22072
		-3.36083	3.12634
		-3.36052	2.99945
		-3.36021	2.84951
		-3.35991	2.84725
		-3.3596	2.75734
		-3.3593	2.61498
		-3.35899	2.5755
		-3.35869	2.50881
		-3.35838	2.51472
		-3.35808	2.76522
		-3.35777	2.94175
		-3.35746	2.89674
		-3.35716	2.81132
		-3.35685	2.8281
		-3.35655	2.94848
		-3.35624	3.04608
		-3.35594	2.85224
		-3.35563	2.98253
		-3.35533	3.00201
		-3.35502	3.04451
		-3.35471	3.31626
		-3.35441	3.2149
		-3.3541	2.81024
		-3.3538	2.49017
		-3.35349	2.38742
		-3.35319	2.57641
		-3.35288	2.84075
		-3.35258	3.0216
		-3.35227	3.09437
		-3.35196	2.92965
		-3.35166	3.11973
		-3.35135	3.26685
		-3.35105	3.34757
		-3.35074	3.46279
		-3.35044	3.52463
		-3.35013	3.51317
		-3.34983	3.45231
		-3.34952	3.74185
		-3.34921	3.75507
		-3.34891	3.44512
		-3.3486	3.45406
		-3.3483	3.35188
		-3.34799	3.16756
		-3.34769	3.37798
		-3.34738	3.4019
		-3.34708	3.29822
		-3.34677	3.33594
		-3.34646	3.15726
		-3.34616	3.02273
		-3.34585	2.86331
		-3.34555	2.88624
		-3.34524	2.95513
		-3.34494	2.91012
		-3.34463	2.795
		-3.34432	2.68003
		-3.34402	2.60426
		-3.34371	2.64227
		-3.34341	2.62379
		-3.3431	2.67884
		-3.3428	2.8732
		-3.34249	2.79124
		-3.34219	2.32875
		-3.34188	2.1373
		-3.34157	2.3002
		-3.34127	2.30919
		-3.34096	2.17948
		-3.34066	2.2928
		-3.34035	2.4191
		-3.34005	2.39987
		-3.33974	2.36571
		-3.33944	2.48356
		-3.33913	2.73805
		-3.33882	2.99848
		-3.33852	3.03622
		-3.33821	2.99579
		-3.33791	2.93526
		-3.3376	2.85317
		-3.3373	2.78907
		-3.33699	2.7969
		-3.33669	2.99727
		-3.33638	3.14891
		-3.33607	3.14895
		-3.33577	3.09053
		-3.33546	2.94935
		-3.33516	2.99381
		-3.33485	3.10849
		-3.33455	3.2569
		-3.33424	3.19712
		-3.33394	2.85115
		-3.33363	2.555
		-3.33332	2.63407
		-3.33302	2.78293
		-3.33271	2.81615
		-3.33241	2.90349
		-3.3321	2.69221
		-3.3318	2.57869
		-3.33149	2.66257
		-3.33119	2.8156
		-3.33088	3.09448
		-3.33057	3.14707
		-3.33027	3.29465
		-3.32996	3.4138
		-3.32966	3.34156
		-3.32935	2.8842
		-3.32905	2.74799
		-3.32874	2.68278
		-3.32844	2.64303
		-3.32813	2.93747
		-3.32782	2.95356
		-3.32752	2.83183
		-3.32721	2.76177
		-3.32691	2.8887
		-3.3266	3.2542
		-3.3263	3.41004
		-3.32599	3.17119
		-3.32569	2.94683
		-3.32538	3.17588
		-3.32507	3.35378
		-3.32477	2.97881
		-3.32446	2.72807
		-3.32416	2.44685
		-3.32385	2.12677
		-3.32355	2.48913
		-3.32324	2.98211
		-3.32294	2.94876
		-3.32263	2.85498
		-3.32232	2.83328
		-3.32202	3.10473
		-3.32171	3.21089
		-3.32141	3.31886
		-3.3211	3.28446
		-3.3208	3.12176
		-3.32049	3.04777
		-3.32019	2.7777
		-3.31988	2.84398
		-3.31957	2.8119
		-3.31927	2.78512
		-3.31896	2.66948
		-3.31866	2.75553
		-3.31835	2.8647
		-3.31805	2.64
		-3.31774	2.40063
		-3.31744	2.43415
		-3.31713	2.54271
		-3.31682	2.52386
		-3.31652	2.63875
		-3.31621	2.90454
		-3.31591	3.12764
		-3.3156	3.14811
		-3.3153	3.17611
		-3.31499	3.31509
		-3.31469	3.20779
		-3.31438	3.10292
		-3.31407	3.18103
		-3.31377	3.32041
		-3.31346	3.40117
		-3.31316	3.25175
		-3.31285	3.33015
		-3.31255	3.38358
		-3.31224	3.31226
		-3.31194	3.25384
		-3.31163	3.02001
		-3.31132	2.5426
		-3.31102	2.48501
		-3.31071	2.70708
		-3.31041	2.69211
		-3.3101	2.5901
		-3.3098	2.65197
		-3.30949	2.65049
		-3.30919	2.53081
		-3.30888	2.5848
		-3.30857	2.70604
		-3.30827	2.82282
		-3.30796	2.6255
		-3.30766	2.62916
		-3.30735	2.97797
		-3.30705	2.94331
		-3.30674	2.83119
		-3.30644	2.84462
		-3.30613	2.99421
		-3.30582	2.89959
		-3.30552	2.75154
		-3.30521	2.71027
		-3.30491	2.60185
		-3.3046	2.48275
		-3.3043	2.55133
		-3.30399	2.58787
		-3.30368	2.71235
		-3.30338	2.94467
		-3.30307	2.82757
		-3.30277	2.89569
		-3.30246	2.9725
		-3.30216	3.03498
		-3.30185	3.0094
		-3.30155	2.92657
		-3.30124	2.94414
		-3.30093	2.64585
		-3.30063	2.2941
		-3.30032	2.38173
		-3.30002	2.52856
		-3.29971	2.38848
		-3.29941	2.26386
		-3.2991	2.31639
		-3.2988	2.48138
		-3.29849	2.67134
		-3.29818	2.54904
		-3.29788	2.46485
		-3.29757	2.65864
		-3.29727	2.82526
		-3.29696	2.74511
		-3.29666	2.56361
		-3.29635	2.56519
		-3.29605	2.80055
		-3.29574	2.90478
		-3.29543	3.00467
		-3.29513	2.95194
		-3.29482	2.80249
		-3.29452	2.68065
		-3.29421	2.57381
		-3.29391	2.66667
		-3.2936	2.52261
		-3.2933	2.33982
		-3.29299	2.54233
		-3.29268	3.02559
		-3.29238	3.16581
		-3.29207	3.0335
		-3.29177	3.00199
		-3.29146	3.08687
		-3.29116	3.10799
		-3.29085	3.18337
		-3.29055	3.2001
		-3.29024	3.01962
		-3.28993	2.7451
		-3.28963	2.82582
		-3.28932	3.08263
		-3.28902	3.23338
		-3.28871	3.07995
		-3.28841	2.85544
		-3.2881	3.05828
		-3.2878	3.17784
		-3.28749	3.03613
		-3.28718	2.87829
		-3.28688	2.94717
		-3.28657	3.0242
		-3.28627	2.97914
		-3.28596	3.14522
		-3.28566	3.15211
		-3.28535	3.04523
		-3.28505	2.8327
		-3.28474	2.81785
		-3.28443	2.89243
		-3.28413	3.02244
		-3.28382	3.25373
		-3.28352	3.34441
		-3.28321	3.31083
		-3.28291	3.02282
		-3.2826	2.53116
		-3.2823	2.34823
		-3.28199	2.50469
		-3.28168	2.71599
		-3.28138	2.6693
		-3.28107	2.63017
		-3.28077	2.51071
		-3.28046	2.31548
		-3.28016	2.50489
		-3.27985	2.75332
		-3.27955	2.89116
		-3.27924	3.12074
		-3.27893	3.16512
		-3.27863	3.30777
		-3.27832	3.36731
		-3.27802	3.05734
		-3.27771	3.06302
		-3.27741	3.18896
		-3.2771	3.07806
		-3.2768	2.82379
		-3.27649	3.01304
		-3.27618	3.23041
		-3.27588	3.22025
		-3.27557	3.25148
		-3.27527	3.39166
		-3.27496	3.52906
		-3.27466	3.68449
		-3.27435	3.77808
		-3.27405	3.52529
		-3.27374	3.30166
		-3.27343	3.32314
		-3.27313	3.72683
		-3.27282	3.83027
		-3.27252	3.5184
		-3.27221	3.46066
		-3.27191	3.17973
		-3.2716	2.93598
		-3.2713	2.85633
		-3.27099	2.69829
		-3.27068	2.61213
		-3.27038	2.71939
		-3.27007	2.85002
		-3.26977	2.88441
		-3.26946	2.85751
		-3.26916	2.68289
		-3.26885	2.54352
		-3.26855	2.45651
		-3.26824	2.81978
		-3.26793	3.18672
		-3.26763	3.43781
		-3.26732	3.61713
		-3.26702	3.5083
		-3.26671	3.29215
		-3.26641	2.98484
		-3.2661	2.77849
		-3.2658	2.56876
		-3.26549	2.49767
		-3.26518	2.56606
		-3.26488	2.58397
		-3.26457	2.85777
		-3.26427	3.19358
		-3.26396	3.0667
		-3.26366	3.10601
		-3.26335	3.2107
		-3.26305	3.15411
		-3.26274	3.19539
		-3.26243	3.10142
		-3.26213	3.0873
		-3.26182	3.11446
		-3.26152	3.06418
		-3.26121	2.8748
		-3.26091	3.03863
		-3.2606	3.34964
		-3.26029	3.46732
		-3.25999	3.15882
		-3.25968	2.85301
		-3.25938	2.76813
		-3.25907	2.83241
		-3.25877	3.00315
		-3.25846	2.98951
		-3.25816	3.01066
		-3.25785	2.93428
		-3.25754	2.88429
		-3.25724	2.9088
		-3.25693	3.31904
		-3.25663	3.50107
		-3.25632	3.21488
		-3.25602	3.00277
		-3.25571	3.4168
		-3.25541	3.81508
		-3.2551	3.86853
		-3.25479	3.90253
		-3.25449	3.76259
		-3.25418	3.46024
		-3.25388	3.21804
		-3.25357	2.81386
		-3.25327	2.67019
		-3.25296	2.80945
		-3.25266	3.06775
		-3.25235	3.10007
		-3.25204	2.95082
		-3.25174	2.824
		-3.25143	2.73779
		-3.25113	2.75829
		-3.25082	2.80399
		-3.25052	2.97248
		-3.25021	3.20807
		-3.24991	3.14924
		-3.2496	3.03894
		-3.24929	3.09696
		-3.24899	2.93609
		-3.24868	3.01719
		-3.24838	3.10423
		-3.24807	2.82417
		-3.24777	2.74415
		-3.24746	2.80192
		-3.24716	2.9662
		-3.24685	3.02744
		-3.24654	3.05945
		-3.24624	3.31693
		-3.24593	3.4832
		-3.24563	3.46436
		-3.24532	3.22818
		-3.24502	3.24891
		-3.24471	3.33403
		-3.24441	3.26337
		-3.2441	3.30351
		-3.24379	3.48464
		-3.24349	3.33121
		-3.24318	3.06971
		-3.24288	2.88383
		-3.24257	2.81732
		-3.24227	2.68541
		-3.24196	2.57534
		-3.24166	2.78237
		-3.24135	3.02337
		-3.24104	2.90481
		-3.24074	2.72163
		-3.24043	2.71081
		-3.24013	2.7776
		-3.23982	2.91562
		-3.23952	3.09985
		-3.23921	3.00047
		-3.23891	2.60453
		-3.2386	2.48793
		-3.23829	2.25145
		-3.23799	2.22669
		-3.23768	2.35126
		-3.23738	2.50356
		-3.23707	2.51995
		-3.23677	2.76581
		-3.23646	3.0749
		-3.23616	3.48629
		-3.23585	3.68764
		-3.23554	3.45193
		-3.23524	3.13519
		-3.23493	3.1407
		-3.23463	3.31284
		-3.23432	3.05066
		-3.23402	2.73954
		-3.23371	2.68274
		-3.23341	2.70802
		-3.2331	2.67202
		-3.23279	2.73645
		-3.23249	2.76039
		-3.23218	2.86981
		-3.23188	3.14464
		-3.23157	3.30471
		-3.23127	3.31068
		-3.23096	3.09614
		-3.23066	2.95583
[truncated: 63,538 more rows]

## Sheet: S.Fig.5
			13C NMR (400 MHz) data of PUs in DMSO-d6
		P1		P2		P3		P4
		ppm		ppm		ppm		ppm
		-19.4566	-6.93852	-19.4566	17.2445	-19.4566	20.7379	-19.4566	-10.9784
		-19.453	-8.30131	-19.453	14.8831	-19.453	18.3223	-19.453	-9.8249
		-19.4494	-5.67916	-19.4494	10.4327	-19.4494	12.7308	-19.4494	-13.4125
		-19.4457	-3.52299	-19.4457	7.33745	-19.4457	7.61621	-19.4457	-18.573
		-19.4421	-2.83008	-19.4421	10.0762	-19.4421	5.36787	-19.4421	-20.9043
		-19.4384	-2.8654	-19.4384	12.8519	-19.4384	6.76157	-19.4384	-21.6498
		-19.4348	1.39153	-19.4348	12.7729	-19.4348	12.6652	-19.4348	-18.0014
		-19.4311	3.32718	-19.4311	12.8215	-19.4311	14.6295	-19.4311	-15.0547
		-19.4275	1.02516	-19.4275	14.3083	-19.4275	13.5149	-19.4275	-15.7156
		-19.4238	-3.03628	-19.4238	15.3463	-19.4238	9.7605	-19.4238	-15.4261
		-19.4202	-5.17278	-19.4202	16.3506	-19.4202	6.11043	-19.4202	-13.4979
		-19.4165	-6.09543	-19.4165	17.8446	-19.4165	7.70999	-19.4165	-12.2888
		-19.4129	-2.68117	-19.4129	20.4206	-19.4129	9.79293	-19.4129	-12.8434
		-19.4093	0.351685	-19.4093	19.6377	-19.4093	8.81698	-19.4093	-12.7129
		-19.4056	-1.63521	-19.4056	17.8051	-19.4056	6.3626	-19.4056	-9.43758
		-19.402	-3.58268	-19.402	15.8833	-19.402	5.56444	-19.402	-8.29679
		-19.3983	-2.035	-19.3983	18.2904	-19.3983	5.26294	-19.3983	-9.00358
		-19.3947	-3.75245	-19.3947	23.3213	-19.3947	6.13739	-19.3947	-8.44303
		-19.391	-3.82577	-19.391	23.7179	-19.391	7.47704	-19.391	-7.15181
		-19.3874	-2.8503	-19.3874	23.3836	-19.3874	8.38297	-19.3874	-5.39391
		-19.3837	-3.25954	-19.3837	24.7267	-19.3837	8.4068	-19.3837	-4.18719
		-19.3801	-2.7082	-19.3801	24.3143	-19.3801	5.21135	-19.3801	-6.1583
		-19.3764	-5.58476	-19.3764	25.3971	-19.3764	2.71913	-19.3764	-10.8545
		-19.3728	-13.0955	-19.3728	27.0512	-19.3728	8.16928	-19.3728	-12.7814
		-19.3692	-16.5656	-19.3692	31.0944	-19.3692	13.52	-19.3692	-10.9762
		-19.3655	-15.7372	-19.3655	33.6075	-19.3655	10.477	-19.3655	-8.34311
		-19.3619	-11.9226	-19.3619	32.9346	-19.3619	7.36861	-19.3619	-11.4396
		-19.3582	-9.94081	-19.3582	31.0856	-19.3582	5.86216	-19.3582	-17.8673
		-19.3546	-10.535	-19.3546	27.8837	-19.3546	4.42133	-19.3546	-21.3729
		-19.3509	-10.1366	-19.3509	23.8892	-19.3509	2.34367	-19.3509	-22.4223
		-19.3473	-5.04111	-19.3473	21.8133	-19.3473	3.16875	-19.3473	-24.8291
		-19.3436	2.76208	-19.3436	21.9828	-19.3436	5.55939	-19.3436	-22.9102
		-19.34	7.16469	-19.34	20.7279	-19.34	7.97598	-19.34	-16.5334
		-19.3363	8.18191	-19.3363	18.986	-19.3363	9.33369	-19.3363	-13.2514
		-19.3327	3.52276	-19.3327	19.2245	-19.3327	8.25864	-19.3327	-11.0111
		-19.329	-3.32053	-19.329	18.7779	-19.329	7.08297	-19.329	-9.36715
		-19.3254	-6.36321	-19.3254	19.738	-19.3254	5.44084	-19.3254	-11.7899
		-19.3218	-5.76729	-19.3218	21.3153	-19.3218	4.921	-19.3218	-14.7918
		-19.3181	-1.84293	-19.3181	20.4129	-19.3181	5.29685	-19.3181	-12.5934
		-19.3145	-0.478131	-19.3145	19.6658	-19.3145	5.68315	-19.3145	-8.71448
		-19.3108	-1.39871	-19.3108	21.9775	-19.3108	6.53286	-19.3108	-7.52151
		-19.3072	-5.57691	-19.3072	23.9835	-19.3072	6.9128	-19.3072	-9.36194
		-19.3035	-10.245	-19.3035	22.7615	-19.3035	4.87955	-19.3035	-13.6361
		-19.2999	-11.1632	-19.2999	20.0427	-19.2999	3.39496	-19.2999	-16.8713
		-19.2962	-7.27937	-19.2962	19.5164	-19.2962	4.75235	-19.2962	-15.3125
		-19.2926	-3.70847	-19.2926	18.0102	-19.2926	5.07003	-19.2926	-9.13149
		-19.2889	-2.42774	-19.2889	16.3089	-19.2889	4.00963	-19.2889	-8.73325
		-19.2853	-2.1908	-19.2853	15.9995	-19.2853	5.56047	-19.2853	-10.7704
		-19.2817	-7.38008	-19.2817	15.8093	-19.2817	7.50471	-19.2817	-10.3553
		-19.278	-14.3655	-19.278	15.1173	-19.278	10.187	-19.278	-9.29615
		-19.2744	-12.7528	-19.2744	14.221	-19.2744	9.22435	-19.2744	-6.39252
		-19.2707	-8.95937	-19.2707	15.8555	-19.2707	9.34502	-19.2707	-4.10696
		-19.2671	-8.21319	-19.2671	16.5825	-19.2671	12.748	-19.2671	-3.72344
		-19.2634	-7.30831	-19.2634	15.5824	-19.2634	13.3045	-19.2634	-2.11927
		-19.2598	-4.62468	-19.2598	15.6801	-19.2598	11.6161	-19.2598	-4.87851
		-19.2561	-2.71124	-19.2561	14.9953	-19.2561	10.2861	-19.2561	-7.8551
		-19.2525	-0.905523	-19.2525	15.2532	-19.2525	11.4015	-19.2525	-8.02023
		-19.2488	0.322594	-19.2488	16.6698	-19.2488	13.2602	-19.2488	-6.89371
		-19.2452	-0.644019	-19.2452	15.0226	-19.2452	13.5344	-19.2452	-5.35336
		-19.2416	-2.82025	-19.2416	14.6486	-19.2416	12.8788	-19.2416	-2.58879
		-19.2379	-3.0277	-19.2379	14.5762	-19.2379	14.7125	-19.2379	-2.91883
		-19.2343	-3.4656	-19.2343	12.5911	-19.2343	16.2308	-19.2343	-7.00287
		-19.2306	-3.01104	-19.2306	10.3434	-19.2306	19.2801	-19.2306	-6.66016
		-19.227	-4.78674	-19.227	12.1035	-19.227	17.6519	-19.227	-7.01395
		-19.2233	-5.34165	-19.2233	15.2213	-19.2233	13.746	-19.2233	-10.9589
		-19.2197	-3.2228	-19.2197	17.7673	-19.2197	11.4644	-19.2197	-13.262
		-19.216	-1.34512	-19.216	21.3228	-19.216	11.6428	-19.216	-16.4163
		-19.2124	2.75687	-19.2124	21.1653	-19.2124	13.3583	-19.2124	-21.0734
		-19.2087	3.29572	-19.2087	18.6088	-19.2087	14.3171	-19.2087	-22.627
		-19.2051	0.361692	-19.2051	19.1447	-19.2051	11.2653	-19.2051	-20.9929
		-19.2015	-3.00986	-19.2015	22.9619	-19.2015	8.65811	-19.2015	-19.075
		-19.1978	-5.85193	-19.1978	22.7324	-19.1978	9.63142	-19.1978	-15.5081
		-19.1942	-5.75997	-19.1942	19.4113	-19.1942	11.7524	-19.1942	-9.76639
		-19.1905	-4.13739	-19.1905	16.9115	-19.1905	11.3441	-19.1905	-6.11659
		-19.1869	-2.45704	-19.1869	14.6193	-19.1869	11.1619	-19.1869	-5.44566
		-19.1832	-1.10582	-19.1832	13.3507	-19.1832	11.7624	-19.1832	-8.39402
		-19.1796	-2.54985	-19.1796	14.5504	-19.1796	10.414	-19.1796	-9.63056
		-19.1759	-6.49969	-19.1759	13.9881	-19.1759	7.42932	-19.1759	-7.94356
		-19.1723	-12.9048	-19.1723	11.7975	-19.1723	4.35258	-19.1723	-7.1796
		-19.1686	-14.7413	-19.1686	9.58944	-19.1686	1.9696	-19.1686	-10.7046
		-19.165	-14.0673	-19.165	8.87593	-19.165	1.47564	-19.165	-13.6202
		-19.1613	-14.4366	-19.1613	11.1492	-19.1613	6.49448	-19.1613	-14.8095
		-19.1577	-14.7324	-19.1577	13.9512	-19.1577	8.57264	-19.1577	-11.916
		-19.1541	-13.077	-19.1541	14.6969	-19.1541	8.17829	-19.1541	-9.99222
		-19.1504	-12.4562	-19.1504	14.9865	-19.1504	8.15881	-19.1504	-11.0194
		-19.1468	-15.3962	-19.1468	15.2529	-19.1468	9.22937	-19.1468	-11.2784
		-19.1431	-16.1795	-19.1431	16.1283	-19.1431	9.98941	-19.1431	-12.01
		-19.1395	-17.9386	-19.1395	19.5635	-19.1395	9.13028	-19.1395	-13.0082
		-19.1358	-18.5543	-19.1358	22.308	-19.1358	9.48384	-19.1358	-14.9033
		-19.1322	-13.6233	-19.1322	22.1608	-19.1322	10.2636	-19.1322	-15.9337
		-19.1285	-9.56377	-19.1285	21.8918	-19.1285	11.8869	-19.1285	-13.5013
		-19.1249	-9.14773	-19.1249	23.5701	-19.1249	13.7379	-19.1249	-11.3289
		-19.1212	-7.99698	-19.1212	24.18	-19.1212	11.2383	-19.1212	-8.44667
		-19.1176	-6.69731	-19.1176	23.9255	-19.1176	9.63471	-19.1176	-6.70513
		-19.114	-4.5983	-19.114	23.5718	-19.114	8.66364	-19.114	-3.11928
		-19.1103	-4.35203	-19.1103	22.8307	-19.1103	5.96487	-19.1103	0.438308
		-19.1067	-6.33145	-19.1067	23.6911	-19.1067	6.30665	-19.1067	-0.731141
		-19.103	-7.81548	-19.103	25.7826	-19.103	10.8659	-19.103	-4.56013
		-19.0994	-7.89305	-19.0994	25.4812	-19.0994	16.2289	-19.0994	-8.25406
		-19.0957	-7.10009	-19.0957	26.7834	-19.0957	14.0551	-19.0957	-10.3664
		-19.0921	-9.82339	-19.0921	25.452	-19.0921	9.14765	-19.0921	-12.215
		-19.0884	-12.9433	-19.0884	23.6018	-19.0884	7.43358	-19.0884	-14.8381
		-19.0848	-12.8967	-19.0848	23.161	-19.0848	8.66501	-19.0848	-16.3814
		-19.0811	-10.3934	-19.0811	20.5222	-19.0811	9.32133	-19.0811	-13.9049
		-19.0775	-7.85345	-19.0775	15.7484	-19.0775	9.86188	-19.0775	-13.6557
		-19.0739	-6.92913	-19.0739	16.4509	-19.0739	9.68705	-19.0739	-17.1193
		-19.0702	-9.77532	-19.0702	18.3291	-19.0702	11.3842	-19.0702	-15.1054
		-19.0666	-11.4059	-19.0666	20.9492	-19.0666	15.1884	-19.0666	-10.8568
		-19.0629	-10.8244	-19.0629	23.0822	-19.0629	15.5824	-19.0629	-8.95977
		-19.0593	-6.00137	-19.0593	22.4596	-19.0593	13.4787	-19.0593	-7.08411
		-19.0556	-3.82832	-19.0556	20.8491	-19.0556	9.79904	-19.0556	-5.63546
		-19.052	-2.62176	-19.052	18.6581	-19.052	8.91363	-19.052	-4.23898
		-19.0483	-6.91085	-19.0483	19.1047	-19.0483	8.84553	-19.0483	-7.2381
		-19.0447	-10.2848	-19.0447	21.7329	-19.0447	7.35438	-19.0447	-10.9234
		-19.041	-8.66393	-19.041	21.5994	-19.041	7.21718	-19.041	-14.0271
		-19.0374	-10.0684	-19.0374	17.582	-19.0374	10.027	-19.0374	-18.4675
		-19.0338	-9.53323	-19.0338	15.0077	-19.0338	9.54151	-19.0338	-16.7726
		-19.0301	-5.93753	-19.0301	15.6712	-19.0301	9.25367	-19.0301	-13.2861
		-19.0265	-2.2545	-19.0265	17.5654	-19.0265	10.9457	-19.0265	-15.2039
		-19.0228	-1.96277	-19.0228	18.8068	-19.0228	13.2805	-19.0228	-14.6761
		-19.0192	-1.86485	-19.0192	17.9369	-19.0192	13.4148	-19.0192	-12.7566
		-19.0155	-3.70372	-19.0155	15.7981	-19.0155	10.9139	-19.0155	-11.0775
		-19.0119	-3.47115	-19.0119	15.4945	-19.0119	9.2716	-19.0119	-6.97368
		-19.0082	-0.936918	-19.0082	12.7432	-19.0082	9.92448	-19.0082	-5.80545
		-19.0046	-0.825907	-19.0046	12.4368	-19.0046	12.0348	-19.0046	-8.11253
		-19.0009	-3.76261	-19.0009	16.1183	-19.0009	12.2223	-19.0009	-6.28721
		-18.9973	-4.20299	-18.9973	19.7197	-18.9973	9.78039	-18.9973	-6.31175
		-18.9936	-1.71802	-18.9936	20.6943	-18.9936	9.88772	-18.9936	-8.09429
		-18.99	0.256953	-18.99	18.2391	-18.99	12.8669	-18.99	-6.47355
		-18.9864	0.0488654	-18.9864	18.5931	-18.9864	15.1213	-18.9864	-6.71952
		-18.9827	-1.64668	-18.9827	20.1158	-18.9827	17.8298	-18.9827	-9.2063
		-18.9791	-7.14821	-18.9791	19.9901	-18.9791	16.1773	-18.9791	-10.1694
		-18.9754	-10.0451	-18.9754	21.9258	-18.9754	9.77259	-18.9754	-7.92103
		-18.9718	-9.33033	-18.9718	24.9752	-18.9718	7.12662	-18.9718	-6.67642
		-18.9681	-7.185	-18.9681	25.2985	-18.9681	8.62291	-18.9681	-11.0618
		-18.9645	-2.62174	-18.9645	24.1302	-18.9645	9.88878	-18.9645	-12.0461
		-18.9608	2.33491	-18.9608	20.6036	-18.9608	7.93207	-18.9608	-9.41065
		-18.9572	3.77899	-18.9572	16.8381	-18.9572	2.65394	-18.9572	-8.19927
		-18.9535	2.01218	-18.9535	17.6825	-18.9535	-0.0161143	-18.9535	-8.39773
		-18.9499	1.30507	-18.9499	17.7915	-18.9499	0.308777	-18.9499	-10.5782
		-18.9463	1.73091	-18.9463	15.0408	-18.9463	1.02456	-18.9463	-9.84197
		-18.9426	3.21315	-18.9426	12.4424	-18.9426	0.495347	-18.9426	-5.92713
		-18.939	4.42611	-18.939	9.30759	-18.939	2.14134	-18.939	-5.0375
		-18.9353	3.26409	-18.9353	8.74046	-18.9353	6.25452	-18.9353	-4.44687
		-18.9317	-0.933752	-18.9317	7.52443	-18.9317	9.33457	-18.9317	-5.8365
		-18.928	-2.91381	-18.928	5.89976	-18.928	9.75138	-18.928	-8.97604
		-18.9244	-2.06211	-18.9244	6.68464	-18.9244	11.0631	-18.9244	-10.3111
		-18.9207	-1.95107	-18.9207	6.29342	-18.9207	13.2323	-18.9207	-7.43284
		-18.9171	-3.1385	-18.9171	7.09748	-18.9171	11.5676	-18.9171	-5.13082
		-18.9134	-0.95019	-18.9134	12.9264	-18.9134	11.6228	-18.9134	-6.63922
		-18.9098	2.40758	-18.9098	20.6568	-18.9098	11.6062	-18.9098	-9.20564
		-18.9062	1.54916	-18.9062	23.2939	-18.9062	11.9509	-18.9062	-8.43512
		-18.9025	-2.0943	-18.9025	22.3678	-18.9025	14.7952	-18.9025	-5.33473
		-18.8989	-4.10567	-18.8989	20.5622	-18.8989	13.9045	-18.8989	-1.69235
		-18.8952	-6.30677	-18.8952	19.6459	-18.8952	12.1375	-18.8952	-2.97802
		-18.8916	-3.59146	-18.8916	19.9052	-18.8916	10.2508	-18.8916	-6.18228
		-18.8879	-1.64454	-18.8879	21.81	-18.8879	9.00727	-18.8879	-4.34924
		-18.8843	-0.497304	-18.8843	23.8572	-18.8843	9.7063	-18.8843	-2.07696
		-18.8806	2.17515	-18.8806	24.8707	-18.8806	9.32848	-18.8806	-4.46448
		-18.877	0.788339	-18.877	23.2399	-18.877	7.20686	-18.877	-11.1093
		-18.8733	-4.07103	-18.8733	22.9484	-18.8733	8.87564	-18.8733	-13.9517
		-18.8697	-7.58292	-18.8697	25.1854	-18.8697	10.7884	-18.8697	-10.4245
		-18.8661	-8.85724	-18.8661	26.8025	-18.8661	11.8812	-18.8661	-6.10437
		-18.8624	-4.92609	-18.8624	24.5502	-18.8624	17.4214	-18.8624	-7.85574
		-18.8588	-1.456	-18.8588	19.952	-18.8588	19.8844	-18.8588	-10.607
		-18.8551	3.44227	-18.8551	17.6364	-18.8551	16.9965	-18.8551	-12.6298
		-18.8515	11.1811	-18.8515	20.4647	-18.8515	14.6181	-18.8515	-10.6738
		-18.8478	13.1988	-18.8478	20.382	-18.8478	13.6654	-18.8478	-9.55496
		-18.8442	9.41551	-18.8442	15.7698	-18.8442	11.9351	-18.8442	-9.40426
		-18.8405	6.45814	-18.8405	12.9382	-18.8405	8.91132	-18.8405	-8.74397
		-18.8369	3.61268	-18.8369	14.7587	-18.8369	6.83246	-18.8369	-11.7031
		-18.8332	-0.960595	-18.8332	19.8057	-18.8332	5.93524	-18.8332	-14.7133
		-18.8296	-1.81445	-18.8296	25.2468	-18.8296	4.91006	-18.8296	-15.3365
		-18.8259	-1.10491	-18.8259	27.7826	-18.8259	4.11013	-18.8259	-15.1483
		-18.8223	-0.632775	-18.8223	25.2665	-18.8223	6.27362	-18.8223	-11.12
		-18.8187	-0.973119	-18.8187	25.2209	-18.8187	10.3205	-18.8187	-11.065
		-18.815	-6.55083	-18.815	23.3201	-18.815	13.672	-18.815	-12.2127
		-18.8114	-11.2802	-18.8114	21.5957	-18.8114	15.1981	-18.8114	-14.4321
		-18.8077	-11.2406	-18.8077	22.9714	-18.8077	11.586	-18.8077	-12.9976
		-18.8041	-14.4906	-18.8041	21.9514	-18.8041	7.97559	-18.8041	-10.0349
		-18.8004	-16.7197	-18.8004	20.9182	-18.8004	7.52331	-18.8004	-14.0511
		-18.7968	-15.3379	-18.7968	21.2174	-18.7968	9.45367	-18.7968	-19.7185
		-18.7931	-8.88971	-18.7931	20.0598	-18.7931	9.71567	-18.7931	-18.1775
		-18.7895	-6.69531	-18.7895	18.6937	-18.7895	7.85204	-18.7895	-16.0057
		-18.7858	-7.77231	-18.7858	20.6032	-18.7858	4.34437	-18.7858	-17.3546
		-18.7822	-7.95887	-18.7822	26.0622	-18.7822	4.05526	-18.7822	-17.7651
		-18.7786	-5.73898	-18.7786	30.4793	-18.7786	5.68189	-18.7786	-17.8279
		-18.7749	-8.218	-18.7749	31.191	-18.7749	2.64589	-18.7749	-15.2009
		-18.7713	-13.3013	-18.7713	30.2619	-18.7713	-0.0685233	-18.7713	-9.32483
		-18.7676	-9.96063	-18.7676	24.8078	-18.7676	1.35482	-18.7676	-8.71826
		-18.764	-3.03315	-18.764	19.4217	-18.764	1.09991	-18.764	-12.7965
		-18.7603	-1.04513	-18.7603	17.0775	-18.7603	4.41764	-18.7603	-14.0071
		-18.7567	-2.90974	-18.7567	17.2598	-18.7567	10.3524	-18.7567	-11.0656
		-18.753	-2.45621	-18.753	16.5258	-18.753	12.6065	-18.753	-6.18757
		-18.7494	-2.21319	-18.7494	15.3946	-18.7494	13.8253	-18.7494	-4.40024
		-18.7457	1.76904	-18.7457	15.9586	-18.7457	13.0215	-18.7457	-8.03369
		-18.7421	4.82819	-18.7421	16.4669	-18.7421	12.5065	-18.7421	-12.8735
		-18.7385	-1.63155	-18.7385	16.2717	-18.7385	12.0751	-18.7385	-12.8615
		-18.7348	-8.4674	-18.7348	19.4586	-18.7348	11.9247	-18.7348	-9.90768
		-18.7312	-11.0511	-18.7312	22.4934	-18.7312	13.4818	-18.7312	-11.2494
		-18.7275	-11.4695	-18.7275	24.4647	-18.7275	16.7405	-18.7275	-14.0829
		-18.7239	-11.7502	-18.7239	24.3006	-18.7239	14.8768	-18.7239	-13.0817
		-18.7202	-10.9839	-18.7202	19.815	-18.7202	13.2781	-18.7202	-11.4023
		-18.7166	-12.5836	-18.7166	19.6189	-18.7166	13.3052	-18.7166	-8.77742
		-18.7129	-13.5176	-18.7129	20.1876	-18.7129	12.5917	-18.7129	-6.46284
		-18.7093	-11.1529	-18.7093	18.2979	-18.7093	11.2359	-18.7093	-8.92643
		-18.7056	-7.14553	-18.7056	14.9502	-18.7056	10.4384	-18.7056	-11.2761
		-18.702	-4.44748	-18.702	13.0627	-18.702	9.21116	-18.702	-7.98466
		-18.6984	-7.1255	-18.6984	12.5417	-18.6984	8.43859	-18.6984	-4.80483
		-18.6947	-7.89316	-18.6947	13.4387	-18.6947	8.20654	-18.6947	-5.53745
		-18.6911	-5.25938	-18.6911	13.6051	-18.6911	6.00992	-18.6911	-8.32564
		-18.6874	-0.454193	-18.6874	13.3579	-18.6874	4.45804	-18.6874	-9.67449
		-18.6838	5.13049	-18.6838	14.9803	-18.6838	5.22411	-18.6838	-8.714
		-18.6801	5.98545	-18.6801	19.7541	-18.6801	6.37412	-18.6801	-6.25301
		-18.6765	2.94575	-18.6765	21.3074	-18.6765	7.88388	-18.6765	-5.04241
		-18.6728	2.95582	-18.6728	21.1587	-18.6728	6.13232	-18.6728	-7.92562
		-18.6692	5.08007	-18.6692	21.9492	-18.6692	7.74835	-18.6692	-11.1681
		-18.6655	7.64565	-18.6655	18.5297	-18.6655	11.3928	-18.6655	-12.2015
		-18.6619	8.01016	-18.6619	12.5905	-18.6619	13.1579	-18.6619	-12.2331
		-18.6583	2.01243	-18.6583	12.269	-18.6583	14.5633	-18.6583	-14.8505
		-18.6546	-1.97127	-18.6546	14.5494	-18.6546	12.5827	-18.6546	-20.761
		-18.651	-0.86647	-18.651	15.7852	-18.651	10.8618	-18.651	-22.0713
		-18.6473	-3.44508	-18.6473	20.9058	-18.6473	9.1987	-18.6473	-19.1539
		-18.6437	-6.81909	-18.6437	24.1895	-18.6437	6.71938	-18.6437	-13.7116
		-18.64	-3.8448	-18.64	22.4816	-18.64	7.24374	-18.64	-8.0156
		-18.6364	1.27974	-18.6364	16.8634	-18.6364	8.1771	-18.6364	-4.3643
		-18.6327	6.49023	-18.6327	13.1417	-18.6327	9.41937	-18.6327	-1.7909
		-18.6291	10.1361	-18.6291	13.1488	-18.6291	12.8365	-18.6291	-2.22018
		-18.6254	11.3215	-18.6254	14.3292	-18.6254	17.2747	-18.6254	-4.74647
		-18.6218	13.3481	-18.6218	14.887	-18.6218	19.0623	-18.6218	-7.56438
		-18.6181	13.025	-18.6181	15.0585	-18.6181	16.0038	-18.6181	-4.04794
		-18.6145	11.1501	-18.6145	15.224	-18.6145	11.2294	-18.6145	-5.70615
		-18.6109	4.57071	-18.6109	17.4154	-18.6109	6.49132	-18.6109	-12.8309
		-18.6072	-0.923942	-18.6072	16.9973	-18.6072	1.72143	-18.6072	-16.229
		-18.6036	-1.15512	-18.6036	17.2422	-18.6036	-2.27732	-18.6036	-15.7838
		-18.5999	-3.87453	-18.5999	19.2966	-18.5999	-2.98405	-18.5999	-13.9357
		-18.5963	-0.983606	-18.5963	17.1368	-18.5963	0.330113	-18.5963	-10.3331
		-18.5926	1.82246	-18.5926	17.6445	-18.5926	4.02857	-18.5926	-1.57875
		-18.589	2.57925	-18.589	20.994	-18.589	5.03658	-18.589	3.93883
		-18.5853	-0.692119	-18.5853	20.2131	-18.5853	5.28119	-18.5853	-0.0962849
		-18.5817	-2.03201	-18.5817	17.0598	-18.5817	7.68402	-18.5817	-4.28803
		-18.578	-0.0622117	-18.578	17.9073	-18.578	12.5667	-18.578	-3.64123
		-18.5744	-0.43769	-18.5744	18.7778	-18.5744	16.1875	-18.5744	-2.99296
		-18.5708	-0.822499	-18.5708	19.8166	-18.5708	17.951	-18.5708	-3.03129
		-18.5671	-5.60489	-18.5671	22.0617	-18.5671	15.9854	-18.5671	-4.42764
		-18.5635	-8.92905	-18.5635	25.6104	-18.5635	15.0929	-18.5635	-2.79692
		-18.5598	-10.271	-18.5598	30.6675	-18.5598	16.1679	-18.5598	-2.35766
		-18.5562	-9.92377	-18.5562	34.7633	-18.5562	16.9734	-18.5562	-3.3636
		-18.5525	-11.8921	-18.5525	31.141	-18.5525	16.7395	-18.5525	-2.19353
		-18.5489	-11.4617	-18.5489	21.276	-18.5489	14.7026	-18.5489	-0.883705
		-18.5452	-7.0119	-18.5452	16.1463	-18.5452	11.3284	-18.5452	-2.44517
		-18.5416	-3.994	-18.5416	15.0359	-18.5416	8.09344	-18.5416	-6.00919
		-18.5379	-1.59979	-18.5379	14.9169	-18.5379	4.61388	-18.5379	-6.92697
		-18.5343	-5.05353	-18.5343	15.3859	-18.5343	1.34234	-18.5343	-6.71181
		-18.5307	-10.4343	-18.5307	14.7558	-18.5307	-1.04266	-18.5307	-9.02846
		-18.527	-10.0373	-18.527	11.726	-18.527	1.5131	-18.527	-14.2783
		-18.5234	-10.4982	-18.5234	9.19523	-18.5234	3.74133	-18.5234	-17.2236
		-18.5197	-13.1683	-18.5197	11.5273	-18.5197	5.50931	-18.5197	-15.0505
		-18.5161	-11.6504	-18.5161	18.326	-18.5161	10.9219	-18.5161	-15.0756
		-18.5124	-7.68888	-18.5124	21.9149	-18.5124	14.8558	-18.5124	-16.2834
		-18.5088	-3.67112	-18.5088	20.5952	-18.5088	13.9066	-18.5088	-18.4813
		-18.5051	-2.75504	-18.5051	18.341	-18.5051	12.2025	-18.5051	-20.8446
		-18.5015	-4.68552	-18.5015	13.9415	-18.5015	9.84502	-18.5015	-20.3634
		-18.4978	-5.59887	-18.4978	11.4796	-18.4978	11.9248	-18.4978	-18.1576
		-18.4942	-5.49272	-18.4942	13.2984	-18.4942	14.1258	-18.4942	-15.7546
		-18.4906	-7.85781	-18.4906	13.4264	-18.4906	13.8212	-18.4906	-11.2227
		-18.4869	-12.3371	-18.4869	15.0432	-18.4869	13.1405	-18.4869	-7.74933
		-18.4833	-11.4432	-18.4833	17.5092	-18.4833	14.4179	-18.4833	-10.3024
		-18.4796	-11.1444	-18.4796	16.6006	-18.4796	16.5311	-18.4796	-8.78064
		-18.476	-12.7623	-18.476	11.823	-18.476	17.7354	-18.476	-8.90276
		-18.4723	-13.4285	-18.4723	6.8713	-18.4723	19.483	-18.4723	-7.55043
		-18.4687	-12.9174	-18.4687	6.1273	-18.4687	16.378	-18.4687	-5.50666
		-18.465	-10.5093	-18.465	6.62525	-18.465	10.5973	-18.465	-5.3253
		-18.4614	-4.02505	-18.4614	7.0873	-18.4614	6.9172	-18.4614	-2.9072
		-18.4577	0.312543	-18.4577	8.78717	-18.4577	6.92865	-18.4577	-3.30962
		-18.4541	-5.75669	-18.4541	8.38084	-18.4541	8.50346	-18.4541	-8.54762
		-18.4504	-11.2255	-18.4504	12.0721	-18.4504	9.36916	-18.4504	-11.0546
		-18.4468	-9.35009	-18.4468	16.029	-18.4468	10.8799	-18.4468	-12.62
		-18.4432	-6.45299	-18.4432	16.997	-18.4432	13.5226	-18.4432	-11.5008
		-18.4395	-5.30504	-18.4395	17.7131	-18.4395	16.9647	-18.4395	-9.48037
		-18.4359	-7.39095	-18.4359	15.3235	-18.4359	18.4695	-18.4359	-6.36013
		-18.4322	-11.6189	-18.4322	15.3088	-18.4322	19.8242	-18.4322	-1.54356
		-18.4286	-15.1234	-18.4286	17.2941	-18.4286	21.618	-18.4286	-0.587714
		-18.4249	-13.4454	-18.4249	16.9734	-18.4249	20.3794	-18.4249	-3.25883
		-18.4213	-8.05322	-18.4213	17.4002	-18.4213	16.9898	-18.4213	-7.1173
		-18.4176	-3.41389	-18.4176	18.6147	-18.4176	12.0952	-18.4176	-8.8704
		-18.414	-3.11366	-18.414	20.6768	-18.414	10.7221	-18.414	-7.93149
		-18.4103	-5.06467	-18.4103	20.9121	-18.4103	11.6757	-18.4103	-7.20606
		-18.4067	-5.37327	-18.4067	21.3326	-18.4067	12.5998	-18.4067	-8.64777
		-18.4031	-6.71213	-18.4031	20.6508	-18.4031	14.7527	-18.4031	-11.2363
		-18.3994	-8.64539	-18.3994	18.6373	-18.3994	15.5959	-18.3994	-12.7875
		-18.3958	-9.74235	-18.3958	17.0447	-18.3958	15.5882	-18.3958	-9.84345
		-18.3921	-11.0586	-18.3921	16.2508	-18.3921	15.8743	-18.3921	-11.6451
		-18.3885	-12.3871	-18.3885	15.7138	-18.3885	18.7768	-18.3885	-15.4928
		-18.3848	-10.7231	-18.3848	17.1739	-18.3848	17.556	-18.3848	-12.4506
		-18.3812	-7.88641	-18.3812	19.0519	-18.3812	13.3336	-18.3812	-7.06741
		-18.3775	-5.83268	-18.3775	18.4523	-18.3775	10.2813	-18.3775	-3.99929
		-18.3739	-5.14154	-18.3739	15.155	-18.3739	10.6528	-18.3739	-2.1384
		-18.3702	-7.65484	-18.3702	13.943	-18.3702	13.6797	-18.3702	-2.55677
		-18.3666	-8.34486	-18.3666	19.1952	-18.3666	14.9094	-18.3666	-5.75034
		-18.363	-11.0322	-18.363	21.8316	-18.363	15.4435	-18.363	-7.62542
		-18.3593	-12.45	-18.3593	19.6873	-18.3593	17.1369	-18.3593	-10.1881
		-18.3557	-11.261	-18.3557	16.2359	-18.3557	15.1331	-18.3557	-14.9045
		-18.352	-7.85317	-18.352	14.416	-18.352	12.4932	-18.352	-14.2126
		-18.3484	-4.95186	-18.3484	15.4226	-18.3484	11.1105	-18.3484	-10.6939
		-18.3447	-5.93038	-18.3447	16.3514	-18.3447	12.0048	-18.3447	-11.307
		-18.3411	-3.78981	-18.3411	16.8013	-18.3411	13.5299	-18.3411	-14.1121
		-18.3374	-1.68049	-18.3374	19.4845	-18.3374	11.6828	-18.3374	-12.6594
		-18.3338	-2.83013	-18.3338	21.4978	-18.3338	9.66737	-18.3338	-10.1806
		-18.3301	-3.20705	-18.3301	23.1077	-18.3301	8.11978	-18.3301	-9.40737
		-18.3265	-3.13688	-18.3265	24.6149	-18.3265	6.19989	-18.3265	-8.31914
		-18.3229	-1.39221	-18.3229	24.8005	-18.3229	5.94732	-18.3229	-5.01332
		-18.3192	3.72742	-18.3192	22.503	-18.3192	5.56344	-18.3192	-5.07925
		-18.3156	4.978	-18.3156	19.9523	-18.3156	2.21233	-18.3156	-9.02163
		-18.3119	3.78378	-18.3119	19.3237	-18.3119	-0.385635	-18.3119	-11.9322
		-18.3083	0.656547	-18.3083	18.6377	-18.3083	1.16317	-18.3083	-14.073
		-18.3046	0.159724	-18.3046	16.0598	-18.3046	2.01134	-18.3046	-11.7981
		-18.301	3.37398	-18.301	17.4235	-18.301	4.96151	-18.301	-10.3942
		-18.2973	5.99386	-18.2973	22.1721	-18.2973	8.05003	-18.2973	-12.1498
		-18.2937	2.19072	-18.2937	25.7757	-18.2937	8.07663	-18.2937	-13.9517
		-18.29	-4.88752	-18.29	23.1614	-18.29	7.68055	-18.29	-15.8142
		-18.2864	-10.1498	-18.2864	19.6345	-18.2864	8.1646	-18.2864	-15.7706
		-18.2827	-13.7271	-18.2827	18.2322	-18.2827	7.86951	-18.2827	-13.1258
		-18.2791	-13.6879	-18.2791	16.937	-18.2791	7.55401	-18.2791	-11.8092
		-18.2755	-11.4478	-18.2755	17.047	-18.2755	9.7262	-18.2755	-12.6602
		-18.2718	-9.10519	-18.2718	19.0702	-18.2718	10.8841	-18.2718	-16.2576
		-18.2682	-7.96533	-18.2682	23.0816	-18.2682	11.0622	-18.2682	-19.5243
		-18.2645	-8.68677	-18.2645	21.6603	-18.2645	12.1706	-18.2645	-20.1794
		-18.2609	-7.11471	-18.2609	19.5838	-18.2609	9.97665	-18.2609	-21.0415
		-18.2572	-8.75276	-18.2572	22.2155	-18.2572	6.54515	-18.2572	-20.4419
		-18.2536	-15.7947	-18.2536	23.1247	-18.2536	5.04826	-18.2536	-19.8124
		-18.2499	-20.0703	-18.2499	21.7241	-18.2499	8.08431	-18.2499	-21.699
		-18.2463	-18.1185	-18.2463	21.1976	-18.2463	12.3327	-18.2463	-19.3475
		-18.2426	-16.1271	-18.2426	17.2161	-18.2426	11.5269	-18.2426	-13.1774
		-18.239	-16.9613	-18.239	14.9883	-18.239	9.65687	-18.239	-8.86735
		-18.2354	-15.3766	-18.2354	15.2365	-18.2354	11.9199	-18.2354	-11.79
		-18.2317	-8.78015	-18.2317	17.5718	-18.2317	16.487	-18.2317	-17.7829
		-18.2281	-5.99548	-18.2281	16.7451	-18.2281	16.8108	-18.2281	-20.7773
		-18.2244	-9.35931	-18.2244	14.3452	-18.2244	15.6884	-18.2244	-18.7732
		-18.2208	-10.5137	-18.2208	15.6882	-18.2208	14.9549	-18.2208	-17.002
		-18.2171	-7.45042	-18.2171	20.3875	-18.2171	11.8823	-18.2171	-19.0448
		-18.2135	-4.55012	-18.2135	23.4772	-18.2135	9.78524	-18.2135	-18.2775
		-18.2098	-3.49495	-18.2098	21.7441	-18.2098	10.6378	-18.2098	-19.6851
		-18.2062	-3.69232	-18.2062	21.5148	-18.2062	10.3087	-18.2062	-23.3437
		-18.2025	-6.06273	-18.2025	18.7715	-18.2025	10.6547	-18.2025	-22.1374
		-18.1989	-7.0109	-18.1989	13.4922	-18.1989	14.2392	-18.1989	-18.2504
		-18.1953	-3.1439	-18.1953	15.0318	-18.1953	18.5647	-18.1953	-17.9779
		-18.1916	-1.8615	-18.1916	18.761	-18.1916	18.0256	-18.1916	-18.6672
		-18.188	-1.11564	-18.188	18.4693	-18.188	18.9544	-18.188	-16.7081
		-18.1843	3.38498	-18.1843	18.5738	-18.1843	21.7943	-18.1843	-16.999
		-18.1807	4.47021	-18.1807	19.2093	-18.1807	23.3457	-18.1807	-18.4701
		-18.177	3.52664	-18.177	17.3579	-18.177	19.2483	-18.177	-18.5431
		-18.1734	-0.5118	-18.1734	16.5761	-18.1734	12.2802	-18.1734	-17.7964
		-18.1697	-4.83194	-18.1697	20.7959	-18.1697	6.34568	-18.1697	-18.2638
		-18.1661	-6.88188	-18.1661	22.3116	-18.1661	7.18758	-18.1661	-17.1442
		-18.1624	-5.18383	-18.1624	21.8919	-18.1624	12.4943	-18.1624	-16.2349
		-18.1588	-4.6726	-18.1588	22.4312	-18.1588	16.6562	-18.1588	-20.4293
		-18.1552	-6.15449	-18.1552	20.2577	-18.1552	16.0732	-18.1552	-23.359
		-18.1515	-5.60958	-18.1515	18.7751	-18.1515	14.8151	-18.1515	-21.6892
		-18.1479	-5.61949	-18.1479	21.3731	-18.1479	10.4227	-18.1479	-18.0455
		-18.1442	-5.6419	-18.1442	25.5098	-18.1442	9.67437	-18.1442	-16.5126
		-18.1406	-6.71091	-18.1406	29.0905	-18.1406	10.6807	-18.1406	-16.6574
		-18.1369	-6.06634	-18.1369	28.3373	-18.1369	12.7367	-18.1369	-13.8271
		-18.1333	-5.98272	-18.1333	28.1662	-18.1333	14.0963	-18.1333	-9.14475
		-18.1296	-5.73253	-18.1296	32.6094	-18.1296	12.4423	-18.1296	-9.01901
		-18.126	-6.24763	-18.126	34.0769	-18.126	10.9569	-18.126	-11.2222
		-18.1223	-8.27032	-18.1223	30.8198	-18.1223	9.87519	-18.1223	-12.6407
		-18.1187	-8.93791	-18.1187	25.6905	-18.1187	11.9603	-18.1187	-15.6362
		-18.1151	-6.06817	-18.1151	20.3569	-18.1151	13.1328	-18.1151	-19.5735
		-18.1114	-5.5141	-18.1114	20.6969	-18.1114	9.58774	-18.1114	-20.0059
		-18.1078	-10.5767	-18.1078	20.1062	-18.1078	9.49972	-18.1078	-19.6652
		-18.1041	-13.6822	-18.1041	21.1842	-18.1041	14.8657	-18.1041	-19.2307
		-18.1005	-11.7162	-18.1005	22.4296	-18.1005	17.8187	-18.1005	-13.4221
		-18.0968	-9.70805	-18.0968	22.3867	-18.0968	13.7383	-18.0968	-7.67913
		-18.0932	-8.22921	-18.0932	22.1985	-18.0932	5.69172	-18.0932	-5.36435
		-18.0895	-4.76298	-18.0895	20.8919	-18.0895	4.98216	-18.0895	-5.75163
		-18.0859	-1.40259	-18.0859	19.5815	-18.0859	8.40748	-18.0859	-7.73498
		-18.0822	-1.83685	-18.0822	20.5284	-18.0822	9.65857	-18.0822	-5.29787
		-18.0786	-1.60449	-18.0786	17.8997	-18.0786	13.7576	-18.0786	-3.60864
		-18.0749	-4.5929	-18.0749	18.1569	-18.0749	17.7489	-18.0749	-5.80527
		-18.0713	-9.02466	-18.0713	22.2994	-18.0713	18.6574	-18.0713	-6.58018
		-18.0677	-8.56948	-18.0677	22.3031	-18.0677	16.5767	-18.0677	-4.32581
		-18.064	-5.90236	-18.064	21.8737	-18.064	16.2768	-18.064	-2.56253
		-18.0604	-2.65304	-18.0604	23.7902	-18.0604	15.8098	-18.0604	-5.34324
		-18.0567	-0.47658	-18.0567	23.8988	-18.0567	12.974	-18.0567	-10.6666
		-18.0531	-0.911625	-18.0531	19.9792	-18.0531	10.9048	-18.0531	-16.6277
		-18.0494	-3.36418	-18.0494	15.3114	-18.0494	10.5864	-18.0494	-17.2716
		-18.0458	-6.41051	-18.0458	16.2116	-18.0458	10.6028	-18.0458	-17.1205
		-18.0421	-10.9329	-18.0421	18.769	-18.0421	8.86347	-18.0421	-15.5508
		-18.0385	-10.4447	-18.0385	20.9057	-18.0385	9.93928	-18.0385	-12.7723
		-18.0348	-7.62154	-18.0348	21.7649	-18.0348	11.3821	-18.0348	-11.9661
		-18.0312	-9.19913	-18.0312	17.9662	-18.0312	13.8608	-18.0312	-15.4834
		-18.0276	-11.2909	-18.0276	12.9808	-18.0276	15.4311	-18.0276	-19.8517
		-18.0239	-11.1004	-18.0239	9.66026	-18.0239	15.9242	-18.0239	-16.9138
		-18.0203	-8.76681	-18.0203	8.86876	-18.0203	19.8727	-18.0203	-13.8555
		-18.0166	-6.1967	-18.0166	9.05175	-18.0166	21.4694	-18.0166	-13.4242
		-18.013	-7.86979	-18.013	10.4447	-18.013	17.5232	-18.013	-15.4207
		-18.0093	-8.98988	-18.0093	13.6556	-18.0093	13.0215	-18.0093	-15.8131
		-18.0057	-5.50294	-18.0057	16.0625	-18.0057	7.83595	-18.0057	-13.0167
		-18.002	-1.81364	-18.002	16.7981	-18.002	5.80714	-18.002	-10.3451
		-17.9984	-1.6132	-17.9984	14.1441	-17.9984	8.67626	-17.9984	-14.0886
		-17.9947	1.29676	-17.9947	14.6196	-17.9947	11.8104	-17.9947	-14.6893
		-17.9911	1.07651	-17.9911	16.6003	-17.9911	10.4888	-17.9911	-14.9504
		-17.9875	-3.53059	-17.9875	14.8615	-17.9875	8.22257	-17.9875	-13.9764
		-17.9838	-6.40705	-17.9838	12.5982	-17.9838	6.19224	-17.9838	-14.1385
		-17.9802	-10.5327	-17.9802	12.7746	-17.9802	3.97732	-17.9802	-13.991
		-17.9765	-12.2669	-17.9765	14.9666	-17.9765	4.58702	-17.9765	-15.7676
		-17.9729	-15.5426	-17.9729	15.0939	-17.9729	3.36241	-17.9729	-15.6164
		-17.9692	-21.5774	-17.9692	14.9803	-17.9692	2.29327	-17.9692	-12.8171
		-17.9656	-20.062	-17.9656	14.9632	-17.9656	4.31352	-17.9656	-10.0615
		-17.9619	-18.0148	-17.9619	14.1884	-17.9619	6.7198	-17.9619	-6.49273
		-17.9583	-16.5096	-17.9583	16.3278	-17.9583	8.90121	-17.9583	-5.52701
		-17.9546	-13.558	-17.9546	16.7874	-17.9546	11.3199	-17.9546	-4.85241
		-17.951	-14.1747	-17.951	17.4677	-17.951	8.63475	-17.951	-7.87189
		-17.9474	-17.4551	-17.9474	17.7459	-17.9474	3.25001	-17.9474	-12.1346
		-17.9437	-15.6397	-17.9437	15.64	-17.9437	0.957578	-17.9437	-14.9937
		-17.9401	-14.2155	-17.9401	12.8039	-17.9401	2.86312	-17.9401	-14.65
		-17.9364	-17.244	-17.9364	10.0125	-17.9364	5.84969	-17.9364	-10.6709
		-17.9328	-19.5327	-17.9328	10.7866	-17.9328	8.55597	-17.9328	-4.88635
		-17.9291	-20.0146	-17.9291	10.4669	-17.9291	8.32217	-17.9291	-2.27102
		-17.9255	-22.365	-17.9255	9.68564	-17.9255	9.94912	-17.9255	-1.21728
		-17.9218	-21.9041	-17.9218	9.53849	-17.9218	13.2883	-17.9218	-1.50709
		-17.9182	-17.568	-17.9182	11.6101	-17.9182	19.2505	-17.9182	-5.11836
		-17.9145	-15.0076	-17.9145	17.5778	-17.9145	23.2919	-17.9145	-6.72438
		-17.9109	-12.8195	-17.9109	20.9439	-17.9109	20.664	-17.9109	-11.6373
		-17.9072	-11.8922	-17.9072	21.1356	-17.9072	14.7432	-17.9072	-16.6952
		-17.9036	-14.2487	-17.9036	22.0914	-17.9036	11.3281	-17.9036	-18.5258
		-17.9	-13.6516	-17.9	24.437	-17.9	12.6171	-17.9	-19.3293
		-17.8963	-9.88901	-17.8963	25.513	-17.8963	13.6971	-17.8963	-15.8591
		-17.8927	-7.63416	-17.8927	25.5595	-17.8927	14.9847	-17.8927	-14.1719
		-17.889	-6.80689	-17.889	22.5563	-17.889	14.2237	-17.889	-16.2694
		-17.8854	-6.48334	-17.8854	17.1601	-17.8854	16.7383	-17.8854	-19.4315
		-17.8817	-6.01909	-17.8817	16.6877	-17.8817	17.108	-17.8817	-19.8215
		-17.8781	-2.90305	-17.8781	20.7406	-17.8781	17.1171	-17.8781	-19.8684
		-17.8744	0.937745	-17.8744	22.5079	-17.8744	18.3832	-17.8744	-19.7352
		-17.8708	2.32973	-17.8708	21.945	-17.8708	22.651	-17.8708	-20.5522
		-17.8671	1.06339	-17.8671	20.2732	-17.8671	23.3744	-17.8671	-21.9834
		-17.8635	-1.1118	-17.8635	17.6109	-17.8635	19.5329	-17.8635	-19.9476
		-17.8599	-5.32978	-17.8599	14.0874	-17.8599	16.7487	-17.8599	-17.1335
		-17.8562	-5.42304	-17.8562	9.60237	-17.8562	18.0094	-17.8562	-12.896
		-17.8526	-5.04352	-17.8526	9.94839	-17.8526	22.4497	-17.8526	-10.6378
		-17.8489	-5.58904	-17.8489	11.7079	-17.8489	25.5615	-17.8489	-14.4978
		-17.8453	-5.18635	-17.8453	13.7252	-17.8453	20.1939	-17.8453	-15.2476
		-17.8416	-3.90169	-17.8416	14.347	-17.8416	14.2345	-17.8416	-12.7261
		-17.838	-4.54856	-17.838	16.5431	-17.838	13.9132	-17.838	-11.8399
		-17.8343	-6.44404	-17.8343	21.7736	-17.8343	15.9344	-17.8343	-9.06708
		-17.8307	-5.57968	-17.8307	25.4854	-17.8307	20.2553	-17.8307	-6.77622
		-17.827	-2.89191	-17.827	24.9855	-17.827	22.1115	-17.827	-5.40609
		-17.8234	-1.91343	-17.8234	22.2833	-17.8234	21.4629	-17.8234	-4.56385
		-17.8198	-5.52751	-17.8198	20.2806	-17.8198	24.556	-17.8198	-7.95187
		-17.8161	-12.0649	-17.8161	18.3553	-17.8161	25.8963	-17.8161	-15.3006
		-17.8125	-12.4634	-17.8125	16.7879	-17.8125	24.5848	-17.8125	-20.4994
		-17.8088	-8.29303	-17.8088	16.4054	-17.8088	21.5364	-17.8088	-19.1039
		-17.8052	-5.67836	-17.8052	14.5094	-17.8052	21.0357	-17.8052	-8.59443
		-17.8015	-7.69882	-17.8015	12.2149	-17.8015	18.3783	-17.8015	-0.921537
		-17.7979	-5.26213	-17.7979	14.7144	-17.7979	13.5534	-17.7979	-1.63677
		-17.7942	-2.60908	-17.7942	19.4144	-17.7942	10.8692	-17.7942	-3.91102
		-17.7906	-3.11591	-17.7906	22.8088	-17.7906	7.69928	-17.7906	-7.64963
		-17.7869	-5.35837	-17.7869	24.4388	-17.7869	11.2236	-17.7869	-8.94738
		-17.7833	-9.96117	-17.7833	25.624	-17.7833	15.3877	-17.7833	-11.1427
		-17.7797	-12.9457	-17.7797	27.7104	-17.7797	10.8977	-17.7797	-14.0122
		-17.776	-14.3218	-17.776	29.2382	-17.776	9.2804	-17.776	-15.5884
		-17.7724	-14.6083	-17.7724	26.08	-17.7724	8.09371	-17.7724	-15.9829
		-17.7687	-13.6758	-17.7687	20.1617	-17.7687	8.93636	-17.7687	-11.8491
		-17.7651	-10.0021	-17.7651	15.5113	-17.7651	11.3314	-17.7651	-6.81788
		-17.7614	-9.47403	-17.7614	19.4185	-17.7614	10.9444	-17.7614	-4.66768
		-17.7578	-10.2526	-17.7578	23.4482	-17.7578	12.6676	-17.7578	-6.5636
		-17.7541	-7.81045	-17.7541	19.0101	-17.7541	11.0718	-17.7541	-10.5133
		-17.7505	-8.03287	-17.7505	15.7266	-17.7505	6.38555	-17.7505	-12.3702
		-17.7468	-11.7385	-17.7468	17.2097	-17.7468	8.32709	-17.7468	-12.0422
		-17.7432	-10.3667	-17.7432	18.5182	-17.7432	12.0601	-17.7432	-9.0949
		-17.7395	-7.55181	-17.7395	18.9963	-17.7395	12.5846	-17.7395	-10.642
		-17.7359	-0.460917	-17.7359	18.6176	-17.7359	15.1906	-17.7359	-14.3274
		-17.7323	2.30568	-17.7323	15.3003	-17.7323	22.4047	-17.7323	-13.9428
		-17.7286	-0.167817	-17.7286	10.7663	-17.7286	25.9016	-17.7286	-15.274
		-17.725	-4.23627	-17.725	8.71937	-17.725	23.8056	-17.725	-16.4662
		-17.7213	-2.63332	-17.7213	8.60611	-17.7213	21.5692	-17.7213	-13.6229
		-17.7177	0.902595	-17.7177	11.6185	-17.7177	19.3669	-17.7177	-10.7077
		-17.714	-0.999834	-17.714	17.6094	-17.714	18.4097	-17.714	-10.858
		-17.7104	-4.35045	-17.7104	20.0812	-17.7104	16.4651	-17.7104	-11.1686
		-17.7067	-6.53965	-17.7067	18.897	-17.7067	17.7359	-17.7067	-12.5299
		-17.7031	-7.03742	-17.7031	17.4793	-17.7031	18.9013	-17.7031	-12.5308
		-17.6994	-6.29371	-17.6994	17.1253	-17.6994	17.5927	-17.6994	-11.7129
		-17.6958	-2.67683	-17.6958	19.2448	-17.6958	14.7875	-17.6958	-11.8922
		-17.6922	-0.413968	-17.6922	19.009	-17.6922	15.9237	-17.6922	-12.3941
		-17.6885	0.66558	-17.6885	22.7209	-17.6885	15.2781	-17.6885	-10.8679
		-17.6849	-5.15282	-17.6849	27.7509	-17.6849	11.7804	-17.6849	-8.09826
		-17.6812	-11.8759	-17.6812	29.9082	-17.6812	10.184	-17.6812	-3.52752
		-17.6776	-15.7906	-17.6776	28.4913	-17.6776	12.1637	-17.6776	0.202712
		-17.6739	-18.1594	-17.6739	24.2	-17.6739	13.8227	-17.6739	3.63333
		-17.6703	-17.198	-17.6703	21.6071	-17.6703	12.2372	-17.6703	1.78487
		-17.6666	-16.8941	-17.6666	18.2362	-17.6666	11.6317	-17.6666	-4.88113
		-17.663	-14.3762	-17.663	15.0567	-17.663	13.1719	-17.663	-8.82318
		-17.6593	-11.2435	-17.6593	11.4705	-17.6593	14.2428	-17.6593	-10.8119
		-17.6557	-7.84891	-17.6557	10.9929	-17.6557	13.7959	-17.6557	-14.3766
		-17.6521	-8.11477	-17.6521	14.1111	-17.6521	13.4592	-17.6521	-14.6954
		-17.6484	-10.4844	-17.6484	14.5561	-17.6484	9.64464	-17.6484	-12.7257
		-17.6448	-11.5562	-17.6448	16.3195	-17.6448	4.75511	-17.6448	-8.42895
		-17.6411	-13.1289	-17.6411	19.1818	-17.6411	3.49064	-17.6411	-1.98441
		-17.6375	-15.8948	-17.6375	23.4828	-17.6375	5.09236	-17.6375	2.37364
		-17.6338	-15.505	-17.6338	29.1263	-17.6338	11.3662	-17.6338	2.11261
		-17.6302	-12.8586	-17.6302	32.6191	-17.6302	14.4832	-17.6302	-1.37433
		-17.6265	-12.6112	-17.6265	31.2691	-17.6265	11.2479	-17.6265	-6.60662
		-17.6229	-15.8241	-17.6229	23.1608	-17.6229	12.1822	-17.6229	-12.2195
		-17.6192	-18.8162	-17.6192	19.1848	-17.6192	14.0129	-17.6192	-14.9314
		-17.6156	-15.3966	-17.6156	24.7267	-17.6156	14.7083	-17.6156	-10.5636
		-17.612	-10.0153	-17.612	30.8223	-17.612	12.2975	-17.612	-3.70952
		-17.6083	-7.52106	-17.6083	33.8743	-17.6083	11.1798	-17.6083	-0.577478
		-17.6047	-8.70969	-17.6047	33.9579	-17.6047	11.2151	-17.6047	0.735646
		-17.601	-12.4872	-17.601	32.8527	-17.601	11.7094	-17.601	-0.265476
		-17.5974	-15.9104	-17.5974	29.6951	-17.5974	10.7099	-17.5974	-5.00601
		-17.5937	-15.0985	-17.5937	28.8491	-17.5937	10.8914	-17.5937	-10.7159
		-17.5901	-10.3661	-17.5901	30.7588	-17.5901	11.4107	-17.5901	-13.5968
		-17.5864	-7.05953	-17.5864	34.0497	-17.5864	5.99355	-17.5864	-15.1604
		-17.5828	-6.28604	-17.5828	36.0843	-17.5828	6.68362	-17.5828	-15.9468
		-17.5791	-6.46988	-17.5791	35.1389	-17.5791	12.4488	-17.5791	-15.6348
		-17.5755	-8.21635	-17.5755	35.007	-17.5755	10.9312	-17.5755	-12.224
		-17.5719	-11.3646	-17.5719	36.7965	-17.5719	11.1645	-17.5719	-7.72871
		-17.5682	-11.594	-17.5682	37.4736	-17.5682	11.0118	-17.5682	-8.52941
		-17.5646	-11.1305	-17.5646	31.2916	-17.5646	8.59886	-17.5646	-9.47271
		-17.5609	-11.9347	-17.5609	28.8353	-17.5609	11.2629	-17.5609	-7.375
		-17.5573	-15.4966	-17.5573	27.52	-17.5573	16.0898	-17.5573	-7.38173
		-17.5536	-15.7654	-17.5536	27.0677	-17.5536	16.5091	-17.5536	-8.88396
		-17.55	-11.5711	-17.55	28.9206	-17.55	14.9228	-17.55	-13.9357
		-17.5463	-10.1731	-17.5463	27.2267	-17.5463	14.7675	-17.5463	-21.1571
		-17.5427	-5.5262	-17.5427	27.0017	-17.5427	15.9157	-17.5427	-22.0869
		-17.539	-3.35135	-17.539	28.7948	-17.539	12.1595	-17.539	-19.2826
		-17.5354	-2.59284	-17.5354	29.7179	-17.5354	6.4274	-17.5354	-18.0251
		-17.5317	-1.78513	-17.5317	27.6324	-17.5317	4.52933	-17.5317	-19.7595
		-17.5281	-3.65212	-17.5281	21.8053	-17.5281	5.95768	-17.5281	-18.815
		-17.5245	-3.09141	-17.5245	19.2674	-17.5245	7.53797	-17.5245	-13.2618
		-17.5208	4.01691	-17.5208	24.6832	-17.5208	11.1269	-17.5208	-7.84139
		-17.5172	6.06448	-17.5172	30.0155	-17.5172	14.8405	-17.5172	-7.73428
		-17.5135	3.73393	-17.5135	27.7875	-17.5135	18.2979	-17.5135	-8.08987
		-17.5099	0.668263	-17.5099	21.871	-17.5099	21.4026	-17.5099	-5.99572
		-17.5062	1.39956	-17.5062	20.592	-17.5062	18.4692	-17.5062	-6.56253
		-17.5026	-1.33272	-17.5026	21.2064	-17.5026	12.1656	-17.5026	-10.5442
		-17.4989	-5.87526	-17.4989	13.2941	-17.4989	6.9102	-17.4989	-15.6229
		-17.4953	-6.61969	-17.4953	5.4762	-17.4953	4.08573	-17.4953	-19.3111
		-17.4916	-4.47283	-17.4916	9.43466	-17.4916	0.838303	-17.4916	-18.1885
		-17.488	0.296098	-17.488	17.6422	-17.488	-1.60275	-17.488	-18.5298
		-17.4844	1.83655	-17.4844	21.9884	-17.4844	2.98228	-17.4844	-16.2842
		-17.4807	-1.64777	-17.4807	25.9792	-17.4807	10.2241	-17.4807	-11.8601
		-17.4771	-8.15103	-17.4771	26.1376	-17.4771	11.1049	-17.4771	-7.69572
		-17.4734	-13.2091	-17.4734	23.5114	-17.4734	12.1077	-17.4734	-6.29924
		-17.4698	-10.2367	-17.4698	20.5585	-17.4698	8.95905	-17.4698	-8.41615
		-17.4661	-3.3254	-17.4661	16.3336	-17.4661	6.76321	-17.4661	-9.65162
		-17.4625	1.25514	-17.4625	14.373	-17.4625	7.24404	-17.4625	-12.8509
		-17.4588	1.80689	-17.4588	17.8614	-17.4588	7.61623	-17.4588	-15.4535
		-17.4552	2.06218	-17.4552	19.2122	-17.4552	7.05727	-17.4552	-16.6723
		-17.4515	3.08541	-17.4515	19.7694	-17.4515	5.81587	-17.4515	-20.5322
		-17.4479	1.45648	-17.4479	19.4624	-17.4479	7.12982	-17.4479	-18.4392
		-17.4443	-0.79388	-17.4443	15.6658	-17.4443	4.06005	-17.4443	-17.4789
		-17.4406	-3.96452	-17.4406	13.4244	-17.4406	-3.23125	-17.4406	-18.3979
		-17.437	-6.28608	-17.437	13.8449	-17.437	-5.43899	-17.437	-17.5554
		-17.4333	-5.90212	-17.4333	15.6035	-17.4333	-1.05067	-17.4333	-19.2372
		-17.4297	-6.04346	-17.4297	16.9431	-17.4297	2.25874	-17.4297	-19.2559
		-17.426	0.513928	-17.426	17.4277	-17.426	5.45491	-17.426	-17.9943
		-17.4224	8.4281	-17.4224	20.0338	-17.4224	7.70448	-17.4224	-18.7507
		-17.4187	8.11554	-17.4187	22.9749	-17.4187	9.4928	-17.4187	-17.0909
		-17.4151	3.60029	-17.4151	24.6149	-17.4151	12.2211	-17.4151	-11.2864
		-17.4114	-3.72003	-17.4114	20.7699	-17.4114	16.3685	-17.4114	-7.13581
		-17.4078	-5.58781	-17.4078	18.8614	-17.4078	20.2307	-17.4078	-9.34941
		-17.4042	-7.64472	-17.4042	19.0675	-17.4042	22.4784	-17.4042	-11.4264
		-17.4005	-12.2763	-17.4005	16.8787	-17.4005	22.1215	-17.4005	-10.5588
		-17.3969	-12.2283	-17.3969	17.8175	-17.3969	25.5331	-17.3969	-11.1605
		-17.3932	-8.14746	-17.3932	19.9173	-17.3932	25.17	-17.3932	-11.9239
		-17.3896	-7.44611	-17.3896	19.2384	-17.3896	24.0599	-17.3896	-11.1215
		-17.3859	-8.37677	-17.3859	17.6688	-17.3859	24.862	-17.3859	-8.06543
		-17.3823	-9.73979	-17.3823	20.0445	-17.3823	22.0835	-17.3823	-7.16478
		-17.3786	-8.19252	-17.3786	23.8808	-17.3786	19.0683	-17.3786	-8.92123
		-17.375	-2.60394	-17.375	25.2884	-17.375	18.7603	-17.375	-9.76161
		-17.3713	0.364032	-17.3713	21.0078	-17.3713	16.5941	-17.3713	-8.40284
		-17.3677	-1.72575	-17.3677	21.3665	-17.3677	15.0299	-17.3677	-9.48164
		-17.364	-3.02552	-17.364	23.0905	-17.364	15.8369	-17.364	-9.69029
		-17.3604	-4.34495	-17.3604	18.6687	-17.3604	15.0639	-17.3604	-6.86917
		-17.3568	-7.41302	-17.3568	13.1815	-17.3568	13.1214	-17.3568	-4.82931
		-17.3531	-7.31089	-17.3531	12.67	-17.3531	8.46811	-17.3531	-3.4062
		-17.3495	-8.19066	-17.3495	18.3798	-17.3495	5.11363	-17.3495	-5.56423
		-17.3458	-8.7917	-17.3458	21.9209	-17.3458	1.2912	-17.3458	-8.54217
		-17.3422	-10.2498	-17.3422	22.8554	-17.3422	-1.04509	-17.3422	-7.57967
		-17.3385	-11.2118	-17.3385	19.6413	-17.3385	0.0372779	-17.3385	-6.73475
		-17.3349	-7.25318	-17.3349	15.8637	-17.3349	2.31989	-17.3349	-9.79176
		-17.3312	-4.31706	-17.3312	18.854	-17.3312	5.92662	-17.3312	-12.6395
		-17.3276	-5.31011	-17.3276	24.1424	-17.3276	8.04494	-17.3276	-12.1921
		-17.3239	-10.3969	-17.3239	25.4155	-17.3239	5.72694	-17.3239	-9.68975
		-17.3203	-15.1358	-17.3203	22.0502	-17.3203	6.93756	-17.3203	-9.65209
		-17.3167	-13.4482	-17.3167	16.9844	-17.3167	7.86353	-17.3167	-7.81644
		-17.313	-7.85964	-17.313	17.5628	-17.313	12.2409	-17.313	-5.10392
		-17.3094	-3.13395	-17.3094	17.9079	-17.3094	13.6546	-17.3094	-9.51688
		-17.3057	-4.03672	-17.3057	17.3119	-17.3057	14.9985	-17.3057	-17.3778
		-17.3021	-3.49599	-17.3021	17.0313	-17.3021	15.6937	-17.3021	-18.0532
		-17.2984	-2.32079	-17.2984	17.1847	-17.2984	12.4784	-17.2984	-13.8986
		-17.2948	-5.06408	-17.2948	17.2194	-17.2948	9.62452	-17.2948	-13.4222
		-17.2911	-8.07291	-17.2911	13.8282	-17.2911	7.1177	-17.2911	-16.2184
		-17.2875	-7.88778	-17.2875	12.7436	-17.2875	2.21545	-17.2875	-21.7939
		-17.2838	-6.14864	-17.2838	16.3452	-17.2838	-1.26461	-17.2838	-25.4413
		-17.2802	-8.88557	-17.2802	19.9261	-17.2802	1.38121	-17.2802	-22.9086
		-17.2766	-11.9939	-17.2766	18.0768	-17.2766	4.62338	-17.2766	-17.4249
		-17.2729	-14.2804	-17.2729	13.8317	-17.2729	4.14802	-17.2729	-13.3881
		-17.2693	-17.5018	-17.2693	13.1372	-17.2693	4.69728	-17.2693	-10.8207
		-17.2656	-21.3483	-17.2656	13.5601	-17.2656	5.22346	-17.2656	-12.9821
		-17.262	-24.4983	-17.262	11.4758	-17.262	3.43841	-17.262	-16.6662
		-17.2583	-22.8225	-17.2583	11.7746	-17.2583	2.68487	-17.2583	-16.9697
		-17.2547	-20.4555	-17.2547	12.4579	-17.2547	3.39121	-17.2547	-13.2123
		-17.251	-18.7915	-17.251	14.7504	-17.251	3.37039	-17.251	-9.65926
		-17.2474	-17.4079	-17.2474	20.8268	-17.2474	3.10706	-17.2474	-11.4035
		-17.2437	-20.5921	-17.2437	26.1434	-17.2437	0.556941	-17.2437	-13.4159
		-17.2401	-19.3738	-17.2401	25.4178	-17.2401	1.51211	-17.2401	-13.0451
		-17.2365	-15.463	-17.2365	23.0885	-17.2365	1.89681	-17.2365	-11.3537
		-17.2328	-11.9365	-17.2328	27.664	-17.2328	1.88437	-17.2328	-12.6776
		-17.2292	-9.48209	-17.2292	30.6506	-17.2292	5.91861	-17.2292	-18.1265
		-17.2255	-11.4372	-17.2255	28.9209	-17.2255	8.77446	-17.2255	-20.8615
		-17.2219	-15.939	-17.2219	24.6557	-17.2219	5.10886	-17.2219	-16.4297
		-17.2182	-19.2271	-17.2182	20.687	-17.2182	7.86028	-17.2182	-15.9115
		-17.2146	-20.1979	-17.2146	20.2696	-17.2146	14.4258	-17.2146	-18.1592
		-17.2109	-17.1408	-17.2109	20.9766	-17.2109	16.0474	-17.2109	-16.7484
		-17.2073	-13.4273	-17.2073	21.5689	-17.2073	12.3543	-17.2073	-17.8991
		-17.2036	-12.5975	-17.2036	18.9299	-17.2036	8.62975	-17.2036	-15.1597
		-17.2	-9.48398	-17.2	15.7524	-17.2	7.38682	-17.2	-13.0461
		-17.1963	-5.61661	-17.1963	13.3413	-17.1963	6.92256	-17.1963	-10.8906
		-17.1927	-3.42765	-17.1927	12.4337	-17.1927	6.71026	-17.1927	-6.30799
		-17.1891	-3.84194	-17.1891	14.5126	-17.1891	6.22039	-17.1891	-2.22544
		-17.1854	-3.85611	-17.1854	16.5921	-17.1854	5.7318	-17.1854	-2.00457
		-17.1818	0.0717196	-17.1818	18.6878	-17.1818	4.0759	-17.1818	-0.594373
		-17.1781	4.83986	-17.1781	19.9458	-17.1781	8.33077	-17.1781	-0.183741
		-17.1745	2.43793	-17.1745	18.6499	-17.1745	13.4876	-17.1745	-4.84764
		-17.1708	1.0998	-17.1708	16.339	-17.1708	16.4262	-17.1708	-12.4359
		-17.1672	0.590058	-17.1672	20.6407	-17.1672	17.6232	-17.1672	-17.524
		-17.1635	-5.56713	-17.1635	30.5276	-17.1635	19.0683	-17.1635	-17.4776
		-17.1599	-10.12	-17.1599	33.2571	-17.1599	22.656	-17.1599	-16.9263
		-17.1562	-14.501	-17.1562	30.6089	-17.1562	21.572	-17.1562	-14.7671
		-17.1526	-16.267	-17.1526	28.7272	-17.1526	18.4389	-17.1526	-14.2163
		-17.149	-14.2343	-17.149	27.2793	-17.149	19.7586	-17.149	-17.899
		-17.1453	-15.3136	-17.1453	20.5513	-17.1453	19.4943	-17.1453	-19.9995
		-17.1417	-15.6565	-17.1417	13.7773	-17.1417	16.1108	-17.1417	-20.0127
		-17.138	-13.0245	-17.138	14.2097	-17.138	12.1105	-17.138	-17.2886
		-17.1344	-9.17107	-17.1344	19.4649	-17.1344	8.53841	-17.1344	-15.26
		-17.1307	-6.84015	-17.1307	24.5839	-17.1307	7.63312	-17.1307	-10.5089
		-17.1271	-4.80141	-17.1271	25.0049	-17.1271	9.58381	-17.1271	-7.30178
		-17.1234	-3.65461	-17.1234	17.4819	-17.1234	8.47691	-17.1234	-11.6062
		-17.1198	-4.8928	-17.1198	11.652	-17.1198	7.96971	-17.1198	-13.6413
		-17.1161	-2.30757	-17.1161	15.6155	-17.1161	9.33618	-17.1161	-7.85115
		-17.1125	-3.94075	-17.1125	22.1025	-17.1125	8.63756	-17.1125	-5.67171
		-17.1089	-8.42468	-17.1089	21.9081	-17.1089	7.22859	-17.1089	-7.23561
		-17.1052	-9.40851	-17.1052	19.5822	-17.1052	12.2367	-17.1052	-8.41675
		-17.1016	-7.92177	-17.1016	17.4768	-17.1016	15.0008	-17.1016	-8.1018
		-17.0979	-6.69908	-17.0979	19.3957	-17.0979	12.5372	-17.0979	-5.67436
		-17.0943	-8.94221	-17.0943	21.9773	-17.0943	10.9727	-17.0943	-3.58993
		-17.0906	-10.1544	-17.0906	19.4794	-17.0906	8.31407	-17.0906	-0.924902
		-17.087	-12.2519	-17.087	13.4047	-17.087	4.78606	-17.087	0.191742
		-17.0833	-16.1194	-17.0833	10.0257	-17.0833	2.68335	-17.0833	-3.37507
		-17.0797	-18.3467	-17.0797	10.2917	-17.0797	4.66071	-17.0797	-8.02788
		-17.076	-19.662	-17.076	12.0071	-17.076	4.64734	-17.076	-13.0927
		-17.0724	-18.826	-17.0724	15.2083	-17.0724	0.721446	-17.0724	-18.9058
		-17.0688	-15.9944	-17.0688	20.5891	-17.0688	-3.3784	-17.0688	-18.7524
		-17.0651	-14.4381	-17.0651	25.7268	-17.0651	-4.15524	-17.0651	-12.9677
		-17.0615	-12.528	-17.0615	24.3458	-17.0615	-4.47322	-17.0615	-9.14915
		-17.0578	-11.9176	-17.0578	20.8105	-17.0578	-3.31577	-17.0578	-5.69251
		-17.0542	-10.1612	-17.0542	18.435	-17.0542	1.15243	-17.0542	-3.06806
		-17.0505	-1.80657	-17.0505	20.2183	-17.0505	4.60541	-17.0505	-0.437885
		-17.0469	6.27766	-17.0469	18.8831	-17.0469	11.6913	-17.0469	1.57146
		-17.0432	4.54293	-17.0432	15.6752	-17.0432	16.5116	-17.0432	1.03974
		-17.0396	-0.775837	-17.0396	18.654	-17.0396	13.4177	-17.0396	-1.94767
		-17.0359	-2.23908	-17.0359	18.9484	-17.0359	5.0483	-17.0359	-4.79775
		-17.0323	-2.07729	-17.0323	18.5	-17.0323	-3.17471	-17.0323	-8.84787
		-17.0287	0.362622	-17.0287	22.1468	-17.0287	-3.72503	-17.0287	-12.4743
		-17.025	2.35222	-17.025	20.6547	-17.025	1.91525	-17.025	-13.0661
		-17.0214	2.64131	-17.0214	16.3771	-17.0214	7.16988	-17.0214	-10.859
		-17.0177	8.23002	-17.0177	17.6297	-17.0177	12.5384	-17.0177	-9.37931
		-17.0141	11.8412	-17.0141	19.1096	-17.0141	15.716	-17.0141	-11.7712
		-17.0104	8.01533	-17.0104	18.6865	-17.0104	16.7374	-17.0104	-13.0587
		-17.0068	-0.230075	-17.0068	18.812	-17.0068	13.1402	-17.0068	-10.2693
		-17.0031	-9.0387	-17.0031	20.2175	-17.0031	4.7536	-17.0031	-8.15085
		-16.9995	-13.4179	-16.9995	22.9423	-16.9995	0.910388	-16.9995	-6.96448
		-16.9958	-11.1106	-16.9958	26.3624	-16.9958	1.24393	-16.9958	-5.34262
		-16.9922	-4.96349	-16.9922	27.2639	-16.9922	2.33999	-16.9922	-0.741954
		-16.9885	-3.86877	-16.9885	23.745	-16.9885	1.81559	-16.9885	-0.121179
		-16.9849	-2.80015	-16.9849	20.4531	-16.9849	-1.23525	-16.9849	-5.36782
		-16.9813	-2.60413	-16.9813	19.0885	-16.9813	-3.80409	-16.9813	-6.88307
		-16.9776	-1.99354	-16.9776	22.0763	-16.9776	-5.02763	-16.9776	-7.14407
		-16.974	-2.27435	-16.974	27.0327	-16.974	-2.11979	-16.974	-11.8558
		-16.9703	-0.0313303	-16.9703	29.7294	-16.9703	2.93494	-16.9703	-12.6573
		-16.9667	-1.54067	-16.9667	27.4064	-16.9667	9.59316	-16.9667	-11.8366
		-16.963	-7.61478	-16.963	25.6799	-16.963	12.1313	-16.963	-13.9805
		-16.9594	-13.0907	-16.9594	25.2244	-16.9594	7.84914	-16.9594	-15.1961
		-16.9557	-14.9634	-16.9557	21.887	-16.9557	4.31605	-16.9557	-15.1201
		-16.9521	-6.97275	-16.9521	21.7742	-16.9521	2.53158	-16.9521	-12.8938
		-16.9484	3.27967	-16.9484	22.9778	-16.9484	3.88824	-16.9484	-11.5834
		-16.9448	7.92107	-16.9448	19.5831	-16.9448	7.09898	-16.9448	-14.0926
		-16.9412	3.94258	-16.9412	16.4731	-16.9412	9.08359	-16.9412	-15.3277
		-16.9375	-1.11237	-16.9375	17.8281	-16.9375	6.38477	-16.9375	-19.3223
		-16.9339	-2.80193	-16.9339	17.8966	-16.9339	4.14666	-16.9339	-20.9213
		-16.9302	-6.16178	-16.9302	20.5307	-16.9302	5.14308	-16.9302	-18.7489
		-16.9266	-9.21428	-16.9266	22.7729	-16.9266	10.0611	-16.9266	-14.8351
		-16.9229	-6.53598	-16.9229	20.8655	-16.9229	14.6718	-16.9229	-14.7091
		-16.9193	-2.20501	-16.9193	16.5442	-16.9193	15.3242	-16.9193	-14.0566
		-16.9156	-0.593084	-16.9156	12.9737	-16.9156	20.5327	-16.9156	-9.45734
		-16.912	-1.71238	-16.912	16.134	-16.912	23.7197	-16.912	-10.3983
		-16.9083	-5.65607	-16.9083	24.5601	-16.9083	21.7361	-16.9083	-16.9546
		-16.9047	-5.28293	-16.9047	29.9497	-16.9047	16.9809	-16.9047	-20.8657
		-16.9011	-5.34585	-16.9011	27.0507	-16.9011	14.8694	-16.9011	-25.0323
		-16.8974	-7.6481	-16.8974	23.087	-16.8974	16.2936	-16.8974	-29.5343
		-16.8938	-8.65283	-16.8938	20.0082	-16.8938	15.2263	-16.8938	-27.2487
		-16.8901	-12.079	-16.8901	14.9321	-16.8901	13.0276	-16.8901	-22.0875
		-16.8865	-15.672	-16.8865	12.2219	-16.8865	12.4364	-16.8865	-17.2604
		-16.8828	-17.2431	-16.8828	13.8787	-16.8828	9.00675	-16.8828	-15.4358
		-16.8792	-13.7671	-16.8792	16.1656	-16.8792	6.80253	-16.8792	-14.7011
		-16.8755	-5.91819	-16.8755	15.8254	-16.8755	10.2412	-16.8755	-14.3738
		-16.8719	-0.568358	-16.8719	14.2918	-16.8719	12.0166	-16.8719	-13.0776
		-16.8682	-0.154165	-16.8682	16.1924	-16.8682	14.0824	-16.8682	-11.1572
		-16.8646	-2.42725	-16.8646	18.0811	-16.8646	14.6299	-16.8646	-8.44105
		-16.861	-4.39449	-16.861	20.0089	-16.861	14.0568	-16.861	-5.32828
		-16.8573	-6.48716	-16.8573	22.4355	-16.8573	16.7395	-16.8573	-7.37151
		-16.8537	-3.41398	-16.8537	22.7697	-16.8537	22.6832	-16.8537	-14.1203
		-16.85	2.28629	-16.85	20.4253	-16.85	24.9243	-16.85	-14.3806
		-16.8464	5.99408	-16.8464	16.3455	-16.8464	18.7588	-16.8464	-14.0161
		-16.8427	10.7616	-16.8427	17.8037	-16.8427	13.1078	-16.8427	-16.4051
		-16.8391	15.7315	-16.8391	21.0419	-16.8391	11.5094	-16.8391	-21.4017
		-16.8354	18.0549	-16.8354	22.6015	-16.8354	9.99282	-16.8354	-24.3217
		-16.8318	14.2898	-16.8318	20.6371	-16.8318	10.4739	-16.8318	-23.8251
		-16.8281	5.24845	-16.8281	19.1581	-16.8281	12.4216	-16.8281	-22.085
		-16.8245	-3.88948	-16.8245	16.3622	-16.8245	11.8521	-16.8245	-22.1686
		-16.8208	-5.87898	-16.8208	15.0545	-16.8208	9.60334	-16.8208	-20.7531
		-16.8172	-5.92053	-16.8172	16.5622	-16.8172	8.19191	-16.8172	-16.2137
		-16.8136	-8.86777	-16.8136	14.505	-16.8136	13.3283	-16.8136	-13.6281
		-16.8099	-7.88872	-16.8099	13.8384	-16.8099	16.6724	-16.8099	-13.2584
		-16.8063	-3.987	-16.8063	20.6278	-16.8063	14.4391	-16.8063	-13.8757
		-16.8026	-7.09087	-16.8026	24.8911	-16.8026	17.1049	-16.8026	-11.9375
		-16.799	-12.405	-16.799	24.697	-16.799	16.194	-16.799	-9.04367
		-16.7953	-12.9384	-16.7953	25.4147	-16.7953	9.81125	-16.7953	-6.64451
		-16.7917	-11.1229	-16.7917	20.9471	-16.7917	8.45479	-16.7917	-3.32695
		-16.788	-8.19803	-16.788	14.1087	-16.788	5.82028	-16.788	2.51556
		-16.7844	-5.61727	-16.7844	14.2486	-16.7844	1.71376	-16.7844	6.73315
		-16.7807	-5.46473	-16.7807	20.487	-16.7807	5.76523	-16.7807	5.54941
		-16.7771	-7.39264	-16.7771	23.9463	-16.7771	8.28268	-16.7771	4.68087
		-16.7735	-11.3971	-16.7735	24.6384	-16.7735	6.54691	-16.7735	5.09242
		-16.7698	-17.9874	-16.7698	23.5101	-16.7698	6.6975	-16.7698	5.35624
		-16.7662	-22.0087	-16.7662	20.049	-16.7662	8.14025	-16.7662	1.55888
		-16.7625	-22.5998	-16.7625	15.9291	-16.7625	9.66996	-16.7625	-0.269794
		-16.7589	-22.7529	-16.7589	17.4747	-16.7589	17.1882	-16.7589	-2.20187
		-16.7552	-21.8754	-16.7552	16.4909	-16.7552	24.0368	-16.7552	-6.46457
		-16.7516	-13.1926	-16.7516	12.6121	-16.7516	25.1255	-16.7516	-4.9072
		-16.7479	-7.40989	-16.7479	14.1153	-16.7479	25.4603	-16.7479	0.149551
		-16.7443	-10.6395	-16.7443	16.8651	-16.7443	21.5819	-16.7443	-0.926344
		-16.7406	-15.25	-16.7406	17.0016	-16.7406	18.9413	-16.7406	-9.74634
		-16.737	-20.1284	-16.737	18.4745	-16.737	20.4146	-16.737	-11.2422
		-16.7334	-21.8561	-16.7334	17.1827	-16.7334	19.6677	-16.7334	-10.6766
		-16.7297	-22.1488	-16.7297	15.954	-16.7297	13.3314	-16.7297	-10.674
		-16.7261	-19.6514	-16.7261	19.2753	-16.7261	8.92269	-16.7261	-13.3391
		-16.7224	-17.2851	-16.7224	21.4104	-16.7224	10.9937	-16.7224	-18.1094
		-16.7188	-14.5383	-16.7188	22.6952	-16.7188	14.5719	-16.7188	-16.954
		-16.7151	-8.34483	-16.7151	22.6396	-16.7151	16.5079	-16.7151	-13.0054
		-16.7115	-3.17021	-16.7115	19.9334	-16.7115	14.2577	-16.7115	-12.5738
		-16.7078	-2.80104	-16.7078	19.0418	-16.7078	8.93201	-16.7078	-14.6702
		-16.7042	-6.13972	-16.7042	19.7127	-16.7042	6.10171	-16.7042	-14.4949
		-16.7005	-13.9923	-16.7005	19.4445	-16.7005	7.65757	-16.7005	-15.5392
		-16.6969	-21.7493	-16.6969	17.2234	-16.6969	10.2122	-16.6969	-15.9215
		-16.6933	-20.1226	-16.6933	13.1049	-16.6933	13.4409	-16.6933	-15.4056
		-16.6896	-17.6078	-16.6896	11.6854	-16.6896	15.5589	-16.6896	-14.9918
		-16.686	-18.6238	-16.686	12.8302	-16.686	14.4337	-16.686	-16.2565
		-16.6823	-15.6125	-16.6823	9.77638	-16.6823	13.6877	-16.6823	-13.9001
		-16.6787	-11.8586	-16.6787	6.65214	-16.6787	13.4659	-16.6787	-13.5781
		-16.675	-10.8167	-16.675	10.3304	-16.675	13.9095	-16.675	-14.3861
		-16.6714	-11.2795	-16.6714	13.5399	-16.6714	17.2991	-16.6714	-13.4742
		-16.6677	-12.7684	-16.6677	12.5509	-16.6677	15.4641	-16.6677	-14.402
		-16.6641	-13.6017	-16.6641	11.9028	-16.6641	14.6209	-16.6641	-14.1793
		-16.6604	-12.7085	-16.6604	17.4973	-16.6604	14.5493	-16.6604	-10.6373
		-16.6568	-8.08796	-16.6568	24.4009	-16.6568	13.7445	-16.6568	-10.9803
		-16.6531	-4.5739	-16.6531	29.7536	-16.6531	15.2464	-16.6531	-10.3402
		-16.6495	-6.2933	-16.6495	33.512	-16.6495	17.5872	-16.6495	-4.83962
		-16.6459	-7.95467	-16.6459	31.4404	-16.6459	16.598	-16.6459	0.0887367
		-16.6422	-9.71425	-16.6422	28.786	-16.6422	12.0409	-16.6422	-0.907135
		-16.6386	-7.38769	-16.6386	29.8311	-16.6386	12.2853	-16.6386	-5.58279
		-16.6349	-6.4452	-16.6349	29.3353	-16.6349	14.3384	-16.6349	-8.7648
		-16.6313	-10.8423	-16.6313	26.494	-16.6313	15.3795	-16.6313	-12.695
		-16.6276	-9.21177	-16.6276	23.2296	-16.6276	16.1658	-16.6276	-16.5577
		-16.624	-3.31211	-16.624	19.5363	-16.624	15.8515	-16.624	-15.1685
		-16.6203	-2.49503	-16.6203	22.6215	-16.6203	13.42	-16.6203	-12.4822
		-16.6167	-2.76578	-16.6167	27.7914	-16.6167	9.68284	-16.6167	-11.4487
		-16.613	-6.72254	-16.613	30.8513	-16.613	7.62053	-16.613	-10.8524
		-16.6094	-9.264	-16.6094	33.7355	-16.6094	6.494	-16.6094	-11.2499
		-16.6058	-8.61937	-16.6058	28.4259	-16.6058	7.96127	-16.6058	-10.3366
		-16.6021	-13.6076	-16.6021	17.3968	-16.6021	11.5087	-16.6021	-10.5966
		-16.5985	-25.1216	-16.5985	11.9965	-16.5985	14.573	-16.5985	-11.9053
		-16.5948	-30.8672	-16.5948	11.2289	-16.5948	19.4182	-16.5948	-9.98365
		-16.5912	-24.7324	-16.5912	11.8698	-16.5912	25.6741	-16.5912	-8.74907
		-16.5875	-16.8113	-16.5875	12.1798	-16.5875	25.7333	-16.5875	-10.3361
		-16.5839	-12.5007	-16.5839	13.5356	-16.5839	21.721	-16.5839	-13.3878
		-16.5802	-12.5384	-16.5802	13.1151	-16.5802	16.4957	-16.5802	-18.4123
		-16.5766	-14.117	-16.5766	11.2539	-16.5766	9.22092	-16.5766	-20.9437
		-16.5729	-14.3874	-16.5729	8.21864	-16.5729	4.4628	-16.5729	-21.5225
		-16.5693	-11.5417	-16.5693	6.36824	-16.5693	6.7629	-16.5693	-20.3648
		-16.5657	-5.24362	-16.5657	11.7367	-16.5657	10.0451	-16.5657	-19.8524
		-16.562	-1.43624	-16.562	17.0311	-16.562	10.4434	-16.562	-21.614
		-16.5584	-0.601772	-16.5584	17.8807	-16.5584	10.8608	-16.5584	-19.4945
		-16.5547	-1.9536	-16.5547	18.8773	-16.5547	13.2501	-16.5547	-12.0082
		-16.5511	-10.0966	-16.5511	20.6544	-16.5511	14.0776	-16.5511	-7.26579
		-16.5474	-14.935	-16.5474	23.5674	-16.5474	16.2629	-16.5474	-10.3425
		-16.5438	-8.74879	-16.5438	24.5882	-16.5438	18.2226	-16.5438	-14.4498
		-16.5401	-3.34283	-16.5401	21.5618	-16.5401	16.7556	-16.5401	-14.0185
		-16.5365	-3.76273	-16.5365	17.3478	-16.5365	12.6275	-16.5365	-14.9043
		-16.5328	-4.35397	-16.5328	17.1411	-16.5328	8.25486	-16.5328	-22.5529
		-16.5292	-6.3838	-16.5292	15.4371	-16.5292	5.36141	-16.5292	-30.1637
		-16.5256	-11.7947	-16.5256	12.4515	-16.5256	7.08641	-16.5256	-30.7396
		-16.5219	-11.3316	-16.5219	11.6211	-16.5219	11.0956	-16.5219	-24.8983
		-16.5183	-3.95805	-16.5183	10.7588	-16.5183	17.073	-16.5183	-19.9057
		-16.5146	-3.34997	-16.5146	13.0151	-16.5146	19.6324	-16.5146	-21.6296
		-16.511	-10.5619	-16.511	16.1132	-16.511	13.7178	-16.511	-26.2466
		-16.5073	-17.5773	-16.5073	16.6441	-16.5073	10.4624	-16.5073	-23.4586
		-16.5037	-16.7555	-16.5037	17.5346	-16.5037	14.8136	-16.5037	-19.6319
		-16.5	-11.6952	-16.5	17.5035	-16.5	16.6016	-16.5	-16.2421
		-16.4964	-9.40088	-16.4964	15.9531	-16.4964	12.3773	-16.4964	-9.76143
		-16.4927	-8.60266	-16.4927	16.0111	-16.4927	9.44331	-16.4927	-5.4058
		-16.4891	-5.78079	-16.4891	14.1855	-16.4891	9.80388	-16.4891	-4.915
		-16.4854	-7.04766	-16.4854	12.1217	-16.4854	6.38867	-16.4854	-7.37158
		-16.4818	-15.366	-16.4818	12.2732	-16.4818	0.937217	-16.4818	-7.5746
		-16.4782	-19.4211	-16.4782	15.6661	-16.4782	-2.28278	-16.4782	-9.11706
		-16.4745	-18.4554	-16.4745	17.6014	-16.4745	1.51393	-16.4745	-18.9294
		-16.4709	-12.8492	-16.4709	13.3952	-16.4709	7.87126	-16.4709	-29.4654
		-16.4672	-6.13733	-16.4672	10.4866	-16.4672	9.84391	-16.4672	-33.1539
		-16.4636	-5.07547	-16.4636	12.1154	-16.4636	15.1708	-16.4636	-31.9199
		-16.4599	-2.29124	-16.4599	15.3201	-16.4599	21.1972	-16.4599	-27.405
		-16.4563	1.86019	-16.4563	21.9439	-16.4563	19.2119	-16.4563	-23.8902
		-16.4526	-0.651303	-16.4526	24.9613	-16.4526	15.7085	-16.4526	-23.7925
		-16.449	-5.62998	-16.449	20.4437	-16.449	16.1592	-16.449	-23.4253
		-16.4453	-5.91165	-16.4453	18.2836	-16.4453	17.9192	-16.4453	-21.4425
		-16.4417	-7.90957	-16.4417	14.7166	-16.4417	18.4397	-16.4417	-20.8873
		-16.4381	-9.63339	-16.4381	12.205	-16.4381	17.3841	-16.4381	-18.3055
		-16.4344	-9.6678	-16.4344	10.796	-16.4344	20.6886	-16.4344	-10.2762
		-16.4308	-8.00941	-16.4308	9.31228	-16.4308	27.3596	-16.4308	-9.02439
		-16.4271	-10.0657	-16.4271	10.508	-16.4271	31.048	-16.4271	-14.0134
		-16.4235	-9.35782	-16.4235	11.1514	-16.4235	29.1913	-16.4235	-17.1089
		-16.4198	-4.59565	-16.4198	11.5925	-16.4198	27.7316	-16.4198	-15.6103
		-16.4162	1.70096	-16.4162	10.6005	-16.4162	21.4779	-16.4162	-11.8057
		-16.4125	9.22496	-16.4125	12.0747	-16.4125	15.3983	-16.4125	-7.57017
		-16.4089	6.61682	-16.4089	12.6312	-16.4089	14.3825	-16.4089	-6.34878
		-16.4052	1.76979	-16.4052	12.19	-16.4052	11.9289	-16.4052	-12.2727
		-16.4016	2.95828	-16.4016	15.36	-16.4016	9.59519	-16.4016	-20.0129
		-16.398	0.210625	-16.398	18.2164	-16.398	10.4622	-16.398	-20.8448
		-16.3943	-1.10726	-16.3943	22.9996	-16.3943	7.72515	-16.3943	-19.0467
		-16.3907	1.00185	-16.3907	23.9571	-16.3907	5.48544	-16.3907	-13.02
		-16.387	3.43514	-16.387	21.8937	-16.387	9.68169	-16.387	-10.0231
		-16.3834	3.64581	-16.3834	23.6012	-16.3834	10.5902	-16.3834	-10.1245
		-16.3797	-0.47542	-16.3797	22.8368	-16.3797	7.85091	-16.3797	-11.4665
		-16.3761	-5.00207	-16.3761	22.5025	-16.3761	11.3	-16.3761	-10.1769
		-16.3724	-7.20799	-16.3724	25.8455	-16.3724	17.7504	-16.3724	-4.96203
		-16.3688	-8.68422	-16.3688	22.9742	-16.3688	19.6823	-16.3688	-2.06466
		-16.3651	-7.79324	-16.3651	18.8708	-16.3651	18.0402	-16.3651	-2.71336
		-16.3615	-6.43365	-16.3615	17.223	-16.3615	19.7465	-16.3615	-5.10218
		-16.3579	-9.53168	-16.3579	17.6727	-16.3579	15.6882	-16.3579	-4.27148
		-16.3542	-13.2645	-16.3542	15.6185	-16.3542	14.1793	-16.3542	-5.5093
		-16.3506	-17.3401	-16.3506	12.7885	-16.3506	16.3272	-16.3506	-8.4009
		-16.3469	-21.6858	-16.3469	14.9833	-16.3469	15.8958	-16.3469	-9.10576
		-16.3433	-22.6977	-16.3433	17.8052	-16.3433	8.73062	-16.3433	-7.28298
		-16.3396	-23.5263	-16.3396	16.3923	-16.3396	4.90488	-16.3396	-5.48749
		-16.336	-20.7686	-16.336	17.8033	-16.336	5.99054	-16.336	-9.04661
		-16.3323	-15.1941	-16.3323	21.6543	-16.3323	6.96073	-16.3323	-10.8304
		-16.3287	-12.9416	-16.3287	20.3281	-16.3287	13.247	-16.3287	-13.0623
		-16.325	-14.1592	-16.325	17.5182	-16.325	17.6582	-16.325	-13.1776
		-16.3214	-8.93618	-16.3214	18.7919	-16.3214	19.0353	-16.3214	-5.45587
		-16.3178	-6.00394	-16.3178	19.8079	-16.3178	17.9692	-16.3178	-5.2788
		-16.3141	-9.77388	-16.3141	20.4955	-16.3141	17.4456	-16.3141	-6.24896
		-16.3105	-13.1604	-16.3105	18.2615	-16.3105	16.6015	-16.3105	-4.975
		-16.3068	-12.0905	-16.3068	15.2559	-16.3068	11.2107	-16.3068	-8.36149
		-16.3032	-9.04382	-16.3032	16.7584	-16.3032	7.04813	-16.3032	-16.6135
		-16.2995	-10.1647	-16.2995	14.5832	-16.2995	4.85398	-16.2995	-22.2653
		-16.2959	-6.2774	-16.2959	10.9377	-16.2959	3.20594	-16.2959	-22.2079
		-16.2922	-1.44133	-16.2922	11.7265	-16.2922	3.77508	-16.2922	-17.5291
		-16.2886	2.72251	-16.2886	9.08541	-16.2886	5.73931	-16.2886	-12.6022
		-16.2849	5.63909	-16.2849	8.24027	-16.2849	5.53981	-16.2849	-10.2739
		-16.2813	9.23075	-16.2813	11.4345	-16.2813	6.09029	-16.2813	-12.9416
		-16.2776	10.1087	-16.2776	14.1577	-16.2776	2.25769	-16.2776	-20.1067
		-16.274	7.01687	-16.274	14.7127	-16.274	1.78499	-16.274	-24.6125
		-16.2704	3.58896	-16.2704	15.4632	-16.2704	1.36789	-16.2704	-22.0662
		-16.2667	2.55433	-16.2667	18.2331	-16.2667	3.32839	-16.2667	-17.2741
		-16.2631	3.811	-16.2631	19.4977	-16.2631	9.40652	-16.2631	-13.3955
		-16.2594	7.26668	-16.2594	20.4861	-16.2594	8.98345	-16.2594	-10.686
		-16.2558	4.92435	-16.2558	21.2153	-16.2558	8.00231	-16.2558	-8.70608
		-16.2521	-2.20884	-16.2521	16.8364	-16.2521	7.4429	-16.2521	-7.15611
		-16.2485	-8.749	-16.2485	8.98769	-16.2485	6.75437	-16.2485	-5.88671
		-16.2448	-12.8426	-16.2448	4.99446	-16.2448	9.19507	-16.2448	-2.09909
		-16.2412	-16.265	-16.2412	6.92737	-16.2412	11.9265	-16.2412	5.08397
		-16.2375	-19.4787	-16.2375	9.87558	-16.2375	11.4177	-16.2375	5.65048
		-16.2339	-15.5708	-16.2339	10.0542	-16.2339	6.61935	-16.2339	0.2691
		-16.2303	-12.4778	-16.2303	8.63728	-16.2303	4.7374	-16.2303	-5.23759
		-16.2266	-11.644	-16.2266	8.29424	-16.2266	7.96536	-16.2266	-6.12928
		-16.223	-10.8196	-16.223	10.6338	-16.223	7.47274	-16.223	-5.99066
		-16.2193	-10.4862	-16.2193	14.1391	-16.2193	9.33278	-16.2193	-6.70304
		-16.2157	-8.34679	-16.2157	16.4271	-16.2157	10.685	-16.2157	-8.91343
		-16.212	-8.26095	-16.212	16.6608	-16.212	6.62289	-16.212	-13.2093
		-16.2084	-7.88585	-16.2084	17.2039	-16.2084	4.73673	-16.2084	-12.9224
		-16.2047	-6.32303	-16.2047	18.6985	-16.2047	6.22754	-16.2047	-12.3376
		-16.2011	-7.76779	-16.2011	20.9696	-16.2011	4.03401	-16.2011	-11.4376
		-16.1974	-7.00094	-16.1974	14.4493	-16.1974	9.28108	-16.1974	-8.61593
		-16.1938	-7.75318	-16.1938	4.75229	-16.1938	12.1651	-16.1938	-7.54231
		-16.1902	-8.83437	-16.1902	4.93034	-16.1902	10.8978	-16.1902	-7.2437
		-16.1865	-9.43848	-16.1865	9.41225	-16.1865	12.68	-16.1865	-10.5348
		-16.1829	-9.01295	-16.1829	14.559	-16.1829	14.8394	-16.1829	-12.2251
		-16.1792	-8.65909	-16.1792	14.7783	-16.1792	13.527	-16.1792	-11.5697
		-16.1756	-8.51751	-16.1756	12.0663	-16.1756	9.28525	-16.1756	-11.0541
		-16.1719	-9.07772	-16.1719	17.5593	-16.1719	6.36298	-16.1719	-7.46
		-16.1683	-10.6013	-16.1683	22.2171	-16.1683	7.71258	-16.1683	-4.19166
		-16.1646	-10.2796	-16.1646	22.8498	-16.1646	8.15843	-16.1646	-4.8706
		-16.161	-4.82186	-16.161	19.7648	-16.161	10.7356	-16.161	-6.82397
		-16.1573	-4.5803	-16.1573	16.4266	-16.1573	9.67576	-16.1573	-6.39068
		-16.1537	-5.00499	-16.1537	17.4782	-16.1537	7.75297	-16.1537	-6.19653
		-16.1501	-3.47258	-16.1501	18.0544	-16.1501	7.2944	-16.1501	-6.74335
		-16.1464	-5.83124	-16.1464	16.2103	-16.1464	8.19268	-16.1464	-7.85512
		-16.1428	-7.42324	-16.1428	12.7248	-16.1428	9.78551	-16.1428	-11.2731
		-16.1391	-3.68383	-16.1391	13.0612	-16.1391	11.4449	-16.1391	-14.0958
		-16.1355	-1.43121	-16.1355	16.4555	-16.1355	11.9396	-16.1355	-16.7458
		-16.1318	-0.434885	-16.1318	19.2679	-16.1318	12.548	-16.1318	-16.1864
		-16.1282	-2.5628	-16.1282	21.2825	-16.1282	13.0359	-16.1282	-15.4121
		-16.1245	-1.45691	-16.1245	24.0091	-16.1245	14.9064	-16.1245	-19.3669
		-16.1209	-0.726943	-16.1209	21.309	-16.1209	17.166	-16.1209	-24.0333
		-16.1172	-2.77207	-16.1172	18.7146	-16.1172	21.3176	-16.1172	-19.2484
		-16.1136	-1.59778	-16.1136	21.359	-16.1136	21.6236	-16.1136	-11.3185
		-16.1099	2.49773	-16.1099	22.3554	-16.1099	18.2716	-16.1099	-1.98729
		-16.1063	3.87099	-16.1063	19.1464	-16.1063	16.5834	-16.1063	3.74946
		-16.1027	0.648548	-16.1027	16.4457	-16.1027	14.5847	-16.1027	1.48067
		-16.099	-3.84239	-16.099	18.8058	-16.099	16.313	-16.099	2.91815
		-16.0954	-9.303	-16.0954	21.5835	-16.0954	15.3024	-16.0954	6.22438
		-16.0917	-14.517	-16.0917	20.1437	-16.0917	10.0309	-16.0917	4.23268
		-16.0881	-15.2129	-16.0881	17.5703	-16.0881	6.55162	-16.0881	-2.16168
		-16.0844	-13.1777	-16.0844	15.9727	-16.0844	6.86571	-16.0844	-5.95164
		-16.0808	-12.8665	-16.0808	14.0784	-16.0808	6.37059	-16.0808	-7.39661
		-16.0771	-14.7186	-16.0771	13.9726	-16.0771	4.51386	-16.0771	-8.64616
		-16.0735	-13.0678	-16.0735	16.8413	-16.0735	2.98845	-16.0735	-5.31292
		-16.0698	-9.66724	-16.0698	21.9192	-16.0698	2.38545	-16.0698	-2.35811
		-16.0662	-14.2956	-16.0662	27.9924	-16.0662	3.25215	-16.0662	-1.58475
		-16.0626	-18.156	-16.0626	32.916	-16.0626	10.1315	-16.0626	-4.0812
		-16.0589	-16.9744	-16.0589	32.8122	-16.0589	13.6532	-16.0589	-7.63027
		-16.0553	-11.9608	-16.0553	29.8265	-16.0553	15.163	-16.0553	-7.13285
		-16.0516	-4.65425	-16.0516	24.5558	-16.0516	18.1137	-16.0516	0.441544
		-16.048	-2.17549	-16.048	21.3421	-16.048	16.4845	-16.048	5.93636
		-16.0443	-2.80799	-16.0443	17.591	-16.0443	12.4364	-16.0443	6.89711
		-16.0407	-6.54787	-16.0407	14.8623	-16.0407	9.50868	-16.0407	4.95137
		-16.037	-13.1102	-16.037	15.3819	-16.037	6.79974	-16.037	-1.46559
		-16.0334	-16.1545	-16.0334	17.658	-16.0334	3.78355	-16.0334	-7.20477
		-16.0297	-12.4577	-16.0297	20.9418	-16.0297	3.08595	-16.0297	-10.2617
		-16.0261	-7.90752	-16.0261	22.1536	-16.0261	-0.937697	-16.0261	-12.8269
		-16.0225	-5.05681	-16.0225	21.0229	-16.0225	-4.28397	-16.0225	-11.1743
		-16.0188	-6.90241	-16.0188	23.2793	-16.0188	-2.04704	-16.0188	-10.7546
		-16.0152	-14.1767	-16.0152	21.1173	-16.0152	3.52603	-16.0152	-9.83058
		-16.0115	-12.4062	-16.0115	16.7553	-16.0115	8.54945	-16.0115	-7.63368
		-16.0079	-7.00482	-16.0079	18.0884	-16.0079	4.31343	-16.0079	-10.0523
		-16.0042	-8.30295	-16.0042	19.3001	-16.0042	-0.155345	-16.0042	-9.97339
		-16.0006	-12.1024	-16.0006	19.3961	-16.0006	0.931096	-16.0006	-7.83776
		-15.9969	-15.3901	-15.9969	20.0688	-15.9969	2.52184	-15.9969	-3.50207
		-15.9933	-16.704	-15.9933	21.2993	-15.9933	6.54641	-15.9933	-3.41003
		-15.9896	-16.2408	-15.9896	23.0664	-15.9896	12.272	-15.9896	-5.76118
		-15.986	-14.2583	-15.986	21.2553	-15.986	17.5211	-15.986	-3.94062
		-15.9824	-14.087	-15.9824	19.8962	-15.9824	17.8575	-15.9824	-6.47023
		-15.9787	-14.3057	-15.9787	22.1588	-15.9787	17.8261	-15.9787	-8.97729
		-15.9751	-14.0486	-15.9751	22.3379	-15.9751	17.8395	-15.9751	-10.6224
		-15.9714	-11.3371	-15.9714	17.9838	-15.9714	15.4658	-15.9714	-10.0193
		-15.9678	-5.86613	-15.9678	13.789	-15.9678	17.9885	-15.9678	-10.0494
		-15.9641	-9.45802	-15.9641	9.25362	-15.9641	19.9764	-15.9641	-8.36935
		-15.9605	-15.0287	-15.9605	8.16245	-15.9605	16.9381	-15.9605	-9.57202
		-15.9568	-18.4572	-15.9568	12.5081	-15.9568	11.6723	-15.9568	-14.6966
		-15.9532	-22.8496	-15.9532	14.4389	-15.9532	8.33524	-15.9532	-21.9219
		-15.9495	-28.7281	-15.9495	16.7696	-15.9495	5.63213	-15.9495	-23.8494
		-15.9459	-27.5678	-15.9459	22.4856	-15.9459	7.88396	-15.9459	-22.1849
		-15.9422	-22.2114	-15.9422	25.945	-15.9422	14.8317	-15.9422	-20.3997
		-15.9386	-17.3224	-15.9386	27.7217	-15.9386	18.5682	-15.9386	-14.8555
		-15.935	-13.9027	-15.935	28.1711	-15.935	18.7924	-15.935	-11.9332
		-15.9313	-10.3828	-15.9313	25.053	-15.9313	13.9971	-15.9313	-17.3677
		-15.9277	-8.59379	-15.9277	17.3524	-15.9277	6.98507	-15.9277	-22.036
		-15.924	-11.267	-15.924	15.6937	-15.924	4.19053	-15.924	-19.9982
		-15.9204	-16.7031	-15.9204	20.5045	-15.9204	7.63742	-15.9204	-11.5239
		-15.9167	-16.3817	-15.9167	18.8275	-15.9167	10.299	-15.9167	-8.57304
		-15.9131	-13.6937	-15.9131	12.6236	-15.9131	12.2738	-15.9131	-13.5844
		-15.9094	-10.7749	-15.9094	11.5088	-15.9094	11.5382	-15.9094	-13.5699
		-15.9058	-2.40525	-15.9058	15.5557	-15.9058	9.10439	-15.9058	-7.55772
		-15.9021	9.01223	-15.9021	20.1099	-15.9021	9.91636	-15.9021	-4.03865
		-15.8985	21.668	-15.8985	19.7477	-15.8985	13.8007	-15.8985	-7.42441
		-15.8949	24.8491	-15.8949	16.7519	-15.8949	13.6699	-15.8949	-11.8657
		-15.8912	18.165	-15.8912	17.1737	-15.8912	8.45431	-15.8912	-14.2738
		-15.8876	11.5319	-15.8876	10.7055	-15.8876	6.02466	-15.8876	-13.6083
		-15.8839	6.90922	-15.8839	2.71987	-15.8839	9.96858	-15.8839	-10.9217
		-15.8803	-0.376776	-15.8803	2.40358	-15.8803	13.8096	-15.8803	-11.6843
		-15.8766	-3.53039	-15.8766	6.44091	-15.8766	14.1634	-15.8766	-10.3627
		-15.873	-5.31639	-15.873	8.24294	-15.873	13.5731	-15.873	-8.00083
		-15.8693	-7.74139	-15.8693	6.80242	-15.8693	16.5336	-15.8693	-8.16209
		-15.8657	-4.44505	-15.8657	9.65892	-15.8657	16.9484	-15.8657	-12.1886
		-15.862	-0.0680254	-15.862	13.0964	-15.862	13.9169	-15.862	-18.1006
		-15.8584	1.99444	-15.8584	17.2546	-15.8584	13.2109	-15.8584	-18.0416
		-15.8548	2.89414	-15.8548	21.6143	-15.8548	17.5918	-15.8548	-12.4263
		-15.8511	0.299947	-15.8511	21.903	-15.8511	20.3809	-15.8511	-8.46935
		-15.8475	-1.16152	-15.8475	19.0249	-15.8475	19.6447	-15.8475	-9.21148
		-15.8438	-5.42235	-15.8438	16.1046	-15.8438	16.8164	-15.8438	-12.0946
		-15.8402	-8.23602	-15.8402	14.3725	-15.8402	11.0869	-15.8402	-8.48444
		-15.8365	-6.44681	-15.8365	14.3654	-15.8365	6.70612	-15.8365	-4.36455
		-15.8329	-3.67218	-15.8329	11.9345	-15.8329	8.02381	-15.8329	-8.09708
		-15.8292	-2.41427	-15.8292	12.5434	-15.8292	8.35073	-15.8292	-12.0922
		-15.8256	-8.12252	-15.8256	14.8712	-15.8256	8.69978	-15.8256	-12.134
		-15.8219	-11.8514	-15.8219	14.9902	-15.8219	8.56035	-15.8219	-10.0607
		-15.8183	-10.384	-15.8183	12.0476	-15.8183	7.36852	-15.8183	-13.5982
		-15.8147	-8.02829	-15.8147	8.52872	-15.8147	9.54288	-15.8147	-18.1229
		-15.811	-8.31508	-15.811	5.90423	-15.811	11.5586	-15.811	-20.3753
		-15.8074	-8.64941	-15.8074	12.127	-15.8074	10.4258	-15.8074	-19.0982
		-15.8037	-6.76623	-15.8037	23.0837	-15.8037	6.00684	-15.8037	-18.3498
		-15.8001	-0.879409	-15.8001	26.0978	-15.8001	7.92742	-15.8001	-14.7437
		-15.7964	-0.789868	-15.7964	24.7963	-15.7964	15.3782	-15.7964	-8.97303
		-15.7928	-6.64507	-15.7928	24.1174	-15.7928	19.7093	-15.7928	-7.63421
		-15.7891	-7.02504	-15.7891	21.2159	-15.7891	20.5857	-15.7891	-15.073
		-15.7855	-7.99887	-15.7855	19.2339	-15.7855	16.5471	-15.7855	-18.4565
		-15.7818	-9.09702	-15.7818	21.4789	-15.7818	9.1299	-15.7818	-17.0747
		-15.7782	-8.18522	-15.7782	23.4431	-15.7782	3.24572	-15.7782	-15.3832
		-15.7746	-5.75593	-15.7746	21.182	-15.7746	0.773941	-15.7746	-12.0571
		-15.7709	-5.48527	-15.7709	18.0415	-15.7709	1.69934	-15.7709	-7.59882
		-15.7673	-1.96059	-15.7673	19.2832	-15.7673	3.05262	-15.7673	-7.70214
		-15.7636	2.14316	-15.7636	23.7126	-15.7636	6.73013	-15.7636	-10.5234
		-15.76	3.79358	-15.76	26.2069	-15.76	6.21517	-15.76	-11.0851
		-15.7563	0.255925	-15.7563	28.4377	-15.7563	2.10805	-15.7563	-12.6983
		-15.7527	-6.34187	-15.7527	29.7789	-15.7527	4.31358	-15.7527	-15.4166
		-15.749	-8.76028	-15.749	26.0049	-15.749	9.25247	-15.749	-21.0486
		-15.7454	-11.4876	-15.7454	23.6452	-15.7454	14.428	-15.7454	-24.3649
		-15.7417	-14.047	-15.7417	25.824	-15.7417	18.2975	-15.7417	-20.4051
		-15.7381	-17.2894	-15.7381	27.0609	-15.7381	16.8965	-15.7381	-18.5876
		-15.7344	-18.4062	-15.7344	28.0649	-15.7344	14.5746	-15.7344	-14.5294
		-15.7308	-11.7896	-15.7308	29.776	-15.7308	9.79197	-15.7308	-11.5254
		-15.7272	-5.22216	-15.7272	31.3576	-15.7272	10.9307	-15.7272	-11.7958
		-15.7235	-2.23225	-15.7235	30.8864	-15.7235	14.9747	-15.7235	-14.4222
		-15.7199	-5.67542	-15.7199	27.082	-15.7199	15.7242	-15.7199	-17.3047
		-15.7162	-14.11	-15.7162	22.6915	-15.7162	11.6014	-15.7162	-21.7044
		-15.7126	-17.2632	-15.7126	14.0425	-15.7126	10.8509	-15.7126	-22.3451
		-15.7089	-14.7571	-15.7089	8.69575	-15.7089	12.5518	-15.7089	-15.7874
		-15.7053	-12.7192	-15.7053	10.4059	-15.7053	15.0217	-15.7053	-10.5623
		-15.7016	-11.5038	-15.7016	14.327	-15.7016	15.2732	-15.7016	-9.94503
		-15.698	-10.9852	-15.698	18.5007	-15.698	12.5878	-15.698	-13.9207
		-15.6943	-12.0988	-15.6943	21.4415	-15.6943	6.45114	-15.6943	-14.4808
		-15.6907	-12.4685	-15.6907	21.3971	-15.6907	3.61107	-15.6907	-7.77929
		-15.6871	-9.43173	-15.6871	23.5531	-15.6871	5.25623	-15.6871	-6.47107
		-15.6834	-6.937	-15.6834	23.7018	-15.6834	7.94671	-15.6834	-6.42328
		-15.6798	-5.87251	-15.6798	21.2453	-15.6798	8.78703	-15.6798	-3.79798
		-15.6761	-2.94992	-15.6761	20.7612	-15.6761	3.22501	-15.6761	-2.82587
		-15.6725	-7.07176	-15.6725	24.663	-15.6725	-1.49118	-15.6725	-6.66604
		-15.6688	-10.5048	-15.6688	26.5286	-15.6688	1.02188	-15.6688	-13.052
		-15.6652	-10.273	-15.6652	27.979	-15.6652	1.59702	-15.6652	-12.884
		-15.6615	-6.73688	-15.6615	23.9081	-15.6615	-1.61551	-15.6615	-9.17343
		-15.6579	-1.81359	-15.6579	11.6887	-15.6579	3.8273	-15.6579	-4.2498
		-15.6542	2.56822	-15.6542	7.07379	-15.6542	7.33901	-15.6542	-0.171125
		-15.6506	0.929552	-15.6506	11.9881	-15.6506	5.64966	-15.6506	5.86699
		-15.647	-1.89813	-15.647	12.488	-15.647	7.40411	-15.647	3.93883
		-15.6433	-3.08937	-15.6433	10.6334	-15.6433	11.2459	-15.6433	-5.96858
		-15.6397	-0.731843	-15.6397	9.33779	-15.6397	12.2258	-15.6397	-10.8428
		-15.636	-0.406184	-15.636	12.6423	-15.636	13.2202	-15.636	-16.3661
		-15.6324	-0.313308	-15.6324	14.5807	-15.6324	12.9586	-15.6324	-23.4936
		-15.6287	-3.19725	-15.6287	13.7075	-15.6287	17.0478	-15.6287	-23.4128
		-15.6251	-7.43319	-15.6251	14.1656	-15.6251	18.8287	-15.6251	-18.6863
		-15.6214	-10.8988	-15.6214	17.3321	-15.6214	15.8317	-15.6214	-19.9085
		-15.6178	-12.0126	-15.6178	21.3676	-15.6178	9.62039	-15.6178	-22.5643
		-15.6141	-13.3319	-15.6141	23.6169	-15.6141	6.751	-15.6141	-21.3353
		-15.6105	-16.3931	-15.6105	28.3708	-15.6105	8.45965	-15.6105	-16.3453
		-15.6069	-15.3131	-15.6069	34.4368	-15.6069	7.32325	-15.6069	-13.6159
		-15.6032	-13.6954	-15.6032	37.6773	-15.6032	6.10967	-15.6032	-15.7103
		-15.5996	-12.4728	-15.5996	37.2322	-15.5996	10.8459	-15.5996	-13.8544
		-15.5959	-13.0182	-15.5959	31.2698	-15.5959	16.8449	-15.5959	-15.7429
		-15.5923	-12.9276	-15.5923	25.4852	-15.5923	19.6067	-15.5923	-16.5992
		-15.5886	-8.37603	-15.5886	23.0399	-15.5886	15.3988	-15.5886	-15.0422
		-15.585	-6.94028	-15.585	23.01	-15.585	9.41669	-15.585	-13.5646
		-15.5813	-4.02084	-15.5813	20.6995	-15.5813	3.76779	-15.5813	-11.6086
		-15.5777	0.671767	-15.5777	16.8322	-15.5777	2.8625	-15.5777	-8.23923
		-15.574	6.38075	-15.574	15.7768	-15.574	4.97828	-15.574	-7.00773
		-15.5704	6.62661	-15.5704	16.0233	-15.5704	9.17315	-15.5704	-7.70579
		-15.5667	0.5279	-15.5667	18.4261	-15.5667	15.5695	-15.5667	-9.59953
		-15.5631	0.811674	-15.5631	19.0157	-15.5631	19.2572	-15.5631	-8.70121
		-15.5595	-1.11234	-15.5595	18.2905	-15.5595	17.6441	-15.5595	-10.4347
		-15.5558	-9.27962	-15.5558	17.9328	-15.5558	10.3448	-15.5558	-16.9575
		-15.5522	-15.3865	-15.5522	20.4491	-15.5522	8.829	-15.5522	-24.9424
		-15.5485	-15.3341	-15.5485	23.7951	-15.5485	13.9166	-15.5485	-26.7147
		-15.5449	-13.5392	-15.5449	27.3569	-15.5449	12.9396	-15.5449	-23.289
		-15.5412	-7.17062	-15.5412	25.6793	-15.5412	11.8664	-15.5412	-21.471
		-15.5376	-1.74307	-15.5376	21.6268	-15.5376	13.1029	-15.5376	-19.1975
		-15.5339	-1.52835	-15.5339	21.4969	-15.5339	7.44826	-15.5339	-16.5579
		-15.5303	-4.7495	-15.5303	24.6611	-15.5303	1.99385	-15.5303	-19.2886
		-15.5266	-7.01524	-15.5266	26.694	-15.5266	-2.80607	-15.5266	-24.8601
		-15.523	-6.43611	-15.523	25.4236	-15.523	1.06229	-15.523	-27.6382
		-15.5194	-9.70362	-15.5194	21.8532	-15.5194	9.64991	-15.5194	-29.7853
		-15.5157	-11.8227	-15.5157	22.6878	-15.5157	17.1832	-15.5157	-30.1328
		-15.5121	-12.5387	-15.5121	24.5471	-15.5121	18.4965	-15.5121	-24.3771
		-15.5084	-12.0605	-15.5084	24.4859	-15.5084	15.3982	-15.5084	-14.6813
		-15.5048	-11.5646	-15.5048	23.4287	-15.5048	12.5422	-15.5048	-10.9775
		-15.5011	-11.4623	-15.5011	20.3357	-15.5011	13.168	-15.5011	-16.2113
		-15.4975	-10.813	-15.4975	19.8202	-15.4975	18.5137	-15.4975	-21.5418
		-15.4938	-11.4661	-15.4938	23.7657	-15.4938	22.1505	-15.4938	-20.1544
		-15.4902	-13.5074	-15.4902	23.8342	-15.4902	23.1977	-15.4902	-14.3869
		-15.4865	-13.1051	-15.4865	21.7552	-15.4865	20.7642	-15.4865	-9.41763
		-15.4829	-9.36686	-15.4829	19.7094	-15.4829	14.2333	-15.4829	-8.28505
		-15.4793	-11.2898	-15.4793	16.7228	-15.4793	5.60869	-15.4793	-11.6381
		-15.4756	-17.0865	-15.4756	17.9459	-15.4756	0.693612	-15.4756	-14.3719
		-15.472	-16.7525	-15.472	19.3821	-15.472	-0.727813	-15.472	-19.3122
		-15.4683	-15.1434	-15.4683	21.7278	-15.4683	-1.14634	-15.4683	-19.0527
		-15.4647	-17.8074	-15.4647	21.2502	-15.4647	1.86756	-15.4647	-14.1143
		-15.461	-17.7037	-15.461	20.2915	-15.461	6.32018	-15.461	-11.2665
		-15.4574	-15.3226	-15.4574	18.652	-15.4574	9.55536	-15.4574	-9.16597
		-15.4537	-12.1987	-15.4537	18.6059	-15.4537	7.88766	-15.4537	-6.47311
		-15.4501	-9.03571	-15.4501	21.8297	-15.4501	8.57963	-15.4501	-6.34523
		-15.4464	-8.43287	-15.4464	23.2546	-15.4464	11.6914	-15.4464	-12.4099
		-15.4428	-3.13509	-15.4428	22.4751	-15.4428	14.4028	-15.4428	-15.7336
		-15.4392	0.755471	-15.4392	21.5126	-15.4392	10.056	-15.4392	-16.8904
		-15.4355	3.94075	-15.4355	21.0353	-15.4355	7.0616	-15.4355	-16.8221
		-15.4319	10.2338	-15.4319	19.3769	-15.4319	8.16664	-15.4319	-13.8971
		-15.4282	14.4266	-15.4282	16.8683	-15.4282	6.25248	-15.4282	-10.3282
		-15.4246	14.2501	-15.4246	15.5758	-15.4246	0.669253	-15.4246	-7.02
		-15.4209	10.8467	-15.4209	17.6296	-15.4209	3.85231	-15.4209	-8.34305
		-15.4173	2.39819	-15.4173	18.4638	-15.4173	10.367	-15.4173	-14.3947
		-15.4136	-1.67523	-15.4136	16.6326	-15.4136	7.8088	-15.4136	-19.1102
		-15.41	-6.26337	-15.41	14.5334	-15.41	4.87268	-15.41	-22.5815
		-15.4063	-11.4434	-15.4063	12.9547	-15.4063	6.99088	-15.4063	-23.8453
		-15.4027	-11.9068	-15.4027	9.23715	-15.4027	8.8938	-15.4027	-19.623
		-15.399	-9.96516	-15.399	5.73907	-15.399	8.58593	-15.399	-16.5254
		-15.3954	-6.47262	-15.3954	4.21239	-15.3954	7.94704	-15.3954	-19.4852
		-15.3918	-3.86873	-15.3918	7.80231	-15.3918	10.2533	-15.3918	-17.738
		-15.3881	-7.70426	-15.3881	16.1787	-15.3881	7.87216	-15.3881	-17.7331
		-15.3845	-15.342	-15.3845	20.8338	-15.3845	7.06822	-15.3845	-18.9653
		-15.3808	-20.1326	-15.3808	21.1749	-15.3808	12.9576	-15.3808	-19.2175
		-15.3772	-20.8849	-15.3772	22.2701	-15.3772	14.8168	-15.3772	-17.8116
		-15.3735	-18.2185	-15.3735	21.6629	-15.3735	7.81543	-15.3735	-20.0602
		-15.3699	-16.4827	-15.3699	21.2651	-15.3699	1.18624	-15.3699	-24.394
		-15.3662	-17.1631	-15.3662	24.8333	-15.3662	-3.16211	-15.3662	-25.3829
		-15.3626	-21.197	-15.3626	27.8903	-15.3626	-4.58097	-15.3626	-18.7556
		-15.3589	-24.6775	-15.3589	25.5964	-15.3589	-0.360854	-15.3589	-13.0647
		-15.3553	-23.4045	-15.3553	18.5551	-15.3553	6.81836	-15.3553	-11.8198
		-15.3517	-18.449	-15.3517	17.8461	-15.3517	10.3518	-15.3517	-14.6175
		-15.348	-9.56281	-15.348	24.4618	-15.348	10.3884	-15.348	-19.7378
		-15.3444	-1.76166	-15.3444	27.086	-15.3444	13.4366	-15.3444	-24.8411
		-15.3407	-3.57375	-15.3407	22.644	-15.3407	16.4074	-15.3407	-21.0199
		-15.3371	-8.79809	-15.3371	19.5315	-15.3371	18.2248	-15.3371	-16.4658
		-15.3334	-9.82922	-15.3334	18.0081	-15.3334	15.8125	-15.3334	-12.4082
		-15.3298	-9.1354	-15.3298	11.9441	-15.3298	11.4543	-15.3298	-10.511
		-15.3261	-9.44647	-15.3261	6.94077	-15.3261	8.14976	-15.3261	-10.8703
		-15.3225	-11.1786	-15.3225	9.38769	-15.3225	10.071	-15.3225	-13.1722
		-15.3188	-12.97	-15.3188	15.847	-15.3188	17.1086	-15.3188	-13.9515
		-15.3152	-11.4128	-15.3152	21.1841	-15.3152	20.5904	-15.3152	-8.98574
		-15.3116	-8.04703	-15.3116	24.2977	-15.3116	18.4376	-15.3116	-4.60707
		-15.3079	-6.35082	-15.3079	20.8978	-15.3079	13.8578	-15.3079	-3.55267
		-15.3043	-1.30819	-15.3043	17.3483	-15.3043	7.43867	-15.3043	-9.11048
		-15.3006	-0.529556	-15.3006	16.3356	-15.3006	3.30854	-15.3006	-13.9718
		-15.297	-4.98125	-15.297	14.6433	-15.297	3.16571	-15.297	-14.6579
		-15.2933	-7.52028	-15.2933	18.6075	-15.2933	1.92906	-15.2933	-18.5654
		-15.2897	-11.7242	-15.2897	23.0069	-15.2897	1.36006	-15.2897	-21.4446
		-15.286	-20.2169	-15.286	20.6515	-15.286	1.86539	-15.286	-24.0279
		-15.2824	-25.5055	-15.2824	18.2444	-15.2824	-2.12158	-15.2824	-24.5456
		-15.2787	-22.4033	-15.2787	19.4825	-15.2787	-3.21226	-15.2787	-26.3008
		-15.2751	-16.44	-15.2751	18.609	-15.2751	4.80084	-15.2751	-30.098
		-15.2715	-12.0379	-15.2715	14.7221	-15.2715	8.19806	-15.2715	-33.7354
		-15.2678	-7.73007	-15.2678	13.588	-15.2678	9.43881	-15.2678	-31.5564
		-15.2642	-2.20367	-15.2642	11.3461	-15.2642	10.4555	-15.2642	-26.4157
		-15.2605	0.984567	-15.2605	10.0124	-15.2605	12.219	-15.2605	-22.6503
		-15.2569	3.92885	-15.2569	10.3053	-15.2569	14.5625	-15.2569	-19.7266
		-15.2532	8.18926	-15.2532	11.2146	-15.2532	15.6591	-15.2532	-17.5121
		-15.2496	9.14632	-15.2496	8.8104	-15.2496	16.252	-15.2496	-14.6965
		-15.2459	2.97081	-15.2459	7.88831	-15.2459	15.2372	-15.2459	-7.53285
		-15.2423	-6.90558	-15.2423	12.2	-15.2423	17.6325	-15.2423	-1.02944
		-15.2386	-11.0959	-15.2386	12.9757	-15.2386	21.2152	-15.2386	-0.710584
		-15.235	-11.8967	-15.235	10.8141	-15.235	21.5052	-15.235	-6.20278
		-15.2314	-12.6318	-15.2314	11.2925	-15.2314	18.6753	-15.2314	-11.329
		-15.2277	-15.2037	-15.2277	18.1834	-15.2277	16.5718	-15.2277	-15.3233
		-15.2241	-14.5479	-15.2241	20.9936	-15.2241	15.0199	-15.2241	-21.0189
		-15.2204	-11.4179	-15.2204	19.7189	-15.2204	11.0942	-15.2204	-23.3431
		-15.2168	-7.20789	-15.2168	20.8486	-15.2168	10.0651	-15.2168	-24.5287
		-15.2131	-2.09297	-15.2131	22.9234	-15.2131	9.93468	-15.2131	-22.8942
		-15.2095	2.28342	-15.2095	23.3883	-15.2095	8.28971	-15.2095	-18.3668
		-15.2058	5.52015	-15.2058	21.1264	-15.2058	3.82225	-15.2058	-16.1309
		-15.2022	2.23092	-15.2022	19.7737	-15.2022	4.84224	-15.2022	-16.0065
		-15.1985	0.249687	-15.1985	18.4484	-15.1985	7.76686	-15.1985	-13.1918
		-15.1949	0.127005	-15.1949	16.1744	-15.1949	7.35236	-15.1949	-11.9507
		-15.1912	0.60673	-15.1912	14.8344	-15.1912	8.34643	-15.1912	-7.99759
		-15.1876	-0.323112	-15.1876	8.84965	-15.1876	5.55284	-15.1876	-5.85323
		-15.184	-4.01698	-15.184	8.20907	-15.184	3.41794	-15.184	-7.8616
		-15.1803	-5.23045	-15.1803	9.33698	-15.1803	2.41131	-15.1803	-8.48477
		-15.1767	-8.59591	-15.1767	10.1866	-15.1767	2.62979	-15.1767	-14.1348
		-15.173	-12.2668	-15.173	9.72499	-15.173	10.3154	-15.173	-22.691
		-15.1694	-9.8122	-15.1694	10.2775	-15.1694	16.9387	-15.1694	-23.5007
		-15.1657	-8.1151	-15.1657	11.672	-15.1657	18.7395	-15.1657	-18.9641
		-15.1621	-10.5002	-15.1621	11.472	-15.1621	21.893	-15.1621	-15.2154
		-15.1584	-10.3457	-15.1584	14.1159	-15.1584	18.2981	-15.1584	-15.8812
		-15.1548	-10.7273	-15.1548	24.1985	-15.1548	12.4051	-15.1548	-16.1451
		-15.1511	-16.1202	-15.1511	31.6186	-15.1511	9.35324	-15.1511	-19.9119
		-15.1475	-19.712	-15.1475	33.969	-15.1475	4.39849	-15.1475	-23.02
		-15.1439	-21.9769	-15.1439	32.848	-15.1439	-1.3549	-15.1439	-21.4521
		-15.1402	-22.8317	-15.1402	27.0234	-15.1402	-1.33581	-15.1402	-17.9156
		-15.1366	-19.8193	-15.1366	17.6445	-15.1366	6.57136	-15.1366	-12.5548
		-15.1329	-14.1761	-15.1329	13.8642	-15.1329	12.1485	-15.1329	-12.2094
		-15.1293	-12.6226	-15.1293	15.7703	-15.1293	14.5762	-15.1293	-16.153
		-15.1256	-9.19156	-15.1256	18.2157	-15.1256	12.0805	-15.1256	-16.7491
		-15.122	-5.6259	-15.122	22.3943	-15.122	8.55177	-15.122	-15.7425
		-15.1183	-2.15537	-15.1183	22.2561	-15.1183	9.84256	-15.1183	-17.2225
		-15.1147	-1.99568	-15.1147	19.012	-15.1147	9.6664	-15.1147	-19.9273
		-15.111	-3.77617	-15.111	15.6102	-15.111	5.70885	-15.111	-18.4592
		-15.1074	-3.43848	-15.1074	17.4435	-15.1074	7.17216	-15.1074	-17.4439
		-15.1038	-6.04435	-15.1038	16.6676	-15.1038	14.0381	-15.1038	-26.3026
		-15.1001	-8.66651	-15.1001	16.0375	-15.1001	16.6041	-15.1001	-32.1512
		-15.0965	-5.41833	-15.0965	24.0201	-15.0965	15.3953	-15.0965	-33.2886
		-15.0928	-1.64279	-15.0928	24.4533	-15.0928	13.6917	-15.0928	-31.688
		-15.0892	-0.337196	-15.0892	18.6283	-15.0892	9.15682	-15.0892	-29.9704
		-15.0855	-1.09605	-15.0855	17.1909	-15.0855	4.87718	-15.0855	-34.1056
		-15.0819	-5.58395	-15.0819	16.9694	-15.0819	4.73513	-15.0819	-33.1759
		-15.0782	-8.53341	-15.0782	14.3453	-15.0782	6.43701	-15.0782	-27.8089
		-15.0746	-6.57557	-15.0746	14.434	-15.0746	8.26339	-15.0746	-25.2518
		-15.0709	-7.34828	-15.0709	15.2328	-15.0709	7.4863	-15.0709	-22.3179
		-15.0673	-7.84302	-15.0673	16.08	-15.0673	5.07943	-15.0673	-19.3613
		-15.0637	-2.20159	-15.0637	17.6955	-15.0637	-0.346513	-15.0637	-16.6438
		-15.06	-0.743899	-15.06	17.1476	-15.06	-2.76512	-15.06	-16.2594
		-15.0564	-10.3875	-15.0564	15.3286	-15.0564	0.0409599	-15.0564	-15.1607
		-15.0527	-16.8456	-15.0527	12.8326	-15.0527	-1.69355	-15.0527	-18.3402
		-15.0491	-16.9629	-15.0491	15.1244	-15.0491	-1.933	-15.0491	-20.8124
		-15.0454	-15.9953	-15.0454	18.4603	-15.0454	3.52494	-15.0454	-18.636
		-15.0418	-15.7661	-15.0418	21.3066	-15.0418	7.02899	-15.0418	-17.3226
		-15.0381	-20.5504	-15.0381	25.2287	-15.0381	4.1578	-15.0381	-17.0416
		-15.0345	-27.5093	-15.0345	28.2773	-15.0345	2.79514	-15.0345	-13.5537
		-15.0308	-29.1845	-15.0308	29.2436	-15.0308	1.96376	-15.0308	-8.7443
		-15.0272	-27.5543	-15.0272	27.82	-15.0272	3.51261	-15.0272	-7.10574
		-15.0235	-25.0349	-15.0235	25.2457	-15.0235	10.5131	-15.0235	-4.56943
		-15.0199	-22.8072	-15.0199	21.2006	-15.0199	19.2921	-15.0199	-6.6833
		-15.0163	-25.8044	-15.0163	18.6585	-15.0163	24.5598	-15.0163	-10.7303
		-15.0126	-24.9418	-15.0126	18.4579	-15.0126	21.5117	-15.0126	-9.18755
		-15.009	-19.1277	-15.009	19.38	-15.009	17.6858	-15.009	-3.4946
		-15.0053	-16.0954	-15.0053	16.0759	-15.0053	15.3544	-15.0053	-5.14288
		-15.0017	-17.9369	-15.0017	17.1931	-15.0017	13.7298	-15.0017	-6.57293
		-14.998	-19.3159	-14.998	19.7403	-14.998	8.95317	-14.998	-6.51999
		-14.9944	-14.3602	-14.9944	19.3086	-14.9944	5.83451	-14.9944	-9.93828
		-14.9907	-7.82329	-14.9907	20.044	-14.9907	4.65258	-14.9907	-14.4078
		-14.9871	-5.00891	-14.9871	18.2756	-14.9871	2.76839	-14.9871	-18.8874
		-14.9834	-8.95905	-14.9834	19.7961	-14.9834	1.63712	-14.9834	-22.3983
		-14.9798	-12.9824	-14.9798	21.8664	-14.9798	3.02592	-14.9798	-22.0622
		-14.9762	-14.9816	-14.9762	20.233	-14.9762	3.20847	-14.9762	-24.1289
		-14.9725	-14.8248	-14.9725	21.8249	-14.9725	3.16283	-14.9725	-25.4905
		-14.9689	-13.8321	-14.9689	21.3342	-14.9689	9.87349	-14.9689	-21.2398
		-14.9652	-11.4195	-14.9652	12.3217	-14.9652	11.842	-14.9652	-16.9689
		-14.9616	-11.541	-14.9616	7.99247	-14.9616	7.30488	-14.9616	-18.6418
		-14.9579	-12.8657	-14.9579	8.96248	-14.9579	3.74078	-14.9579	-23.0187
		-14.9543	-8.77614	-14.9543	10.2897	-14.9543	9.17936	-14.9543	-25.1708
		-14.9506	0.436207	-14.9506	11.3888	-14.9506	13.2269	-14.9506	-24.3499
		-14.947	5.11706	-14.947	9.80248	-14.947	14.0078	-14.947	-21.4917
		-14.9433	-1.59373	-14.9433	9.81336	-14.9433	10.9777	-14.9433	-20.2997
		-14.9397	-7.86029	-14.9397	12.1025	-14.9397	1.51768	-14.9397	-18.9318
		-14.9361	-1.83058	-14.9361	15.5775	-14.9361	-4.28664	-14.9361	-15.3237
		-14.9324	6.43358	-14.9324	14.7173	-14.9324	-4.09712	-14.9324	-9.04346
		-14.9288	4.93644	-14.9288	12.7239	-14.9288	-1.84657	-14.9288	-4.68371
		-14.9251	-1.55737	-14.9251	13.4994	-14.9251	3.13987	-14.9251	-5.28186
		-14.9215	-8.51351	-14.9215	15.2071	-14.9215	11.4865	-14.9215	-7.42902
		-14.9178	-14.062	-14.9178	16.0551	-14.9178	15.3233	-14.9178	-8.76286
		-14.9142	-13.2233	-14.9142	18.1283	-14.9142	18.2638	-14.9142	-14.5653
		-14.9105	-10.6896	-14.9105	22.3657	-14.9105	20.4183	-14.9105	-21.3049
		-14.9069	-11.765	-14.9069	26.3331	-14.9069	13.4161	-14.9069	-26.2833
		-14.9032	-12.4215	-14.9032	30.6606	-14.9032	8.52039	-14.9032	-27.7775
		-14.8996	-12.2112	-14.8996	35.115	-14.8996	8.14367	-14.8996	-24.5494
		-14.896	-7.24799	-14.896	36.8866	-14.896	8.22158	-14.896	-21.8233
		-14.8923	0.721433	-14.8923	37.0564	-14.8923	11.0616	-14.8923	-20.3218
		-14.8887	2.50586	-14.8887	36.4324	-14.8887	16.1639	-14.8887	-20.5303
		-14.885	3.94045	-14.885	32.674	-14.885	18.6788	-14.885	-21.3186
		-14.8814	4.84281	-14.8814	29.6589	-14.8814	16.2272	-14.8814	-20.1253
		-14.8777	6.10543	-14.8777	24.9498	-14.8777	10.1921	-14.8777	-20.7843
		-14.8741	6.50009	-14.8741	22.5121	-14.8741	5.56116	-14.8741	-18.6831
		-14.8704	2.74466	-14.8704	22.9432	-14.8704	6.063	-14.8704	-15.3605
		-14.8668	-1.26917	-14.8668	21.4832	-14.8668	10.3743	-14.8668	-11.7983
		-14.8631	-2.02972	-14.8631	21.6415	-14.8631	10.8401	-14.8631	-10.7078
		-14.8595	-0.920792	-14.8595	24.5869	-14.8595	11.645	-14.8595	-14.0167
		-14.8558	1.47588	-14.8558	26.6267	-14.8558	11.3276	-14.8558	-16.7497
		-14.8522	1.89468	-14.8522	27.236	-14.8522	8.98011	-14.8522	-18.2403
		-14.8486	-2.67773	-14.8486	24.4267	-14.8486	6.19955	-14.8486	-14.0004
		-14.8449	-10.2619	-14.8449	21.5753	-14.8449	3.1855	-14.8449	-8.64409
		-14.8413	-15.2523	-14.8413	19.6551	-14.8413	1.952	-14.8413	-9.02738
		-14.8376	-17.6525	-14.8376	19.1468	-14.8376	0.835287	-14.8376	-13.0746
		-14.834	-16.6425	-14.834	16.5448	-14.834	4.02313	-14.834	-15.5521
		-14.8303	-13.1641	-14.8303	16.1406	-14.8303	8.53529	-14.8303	-14.5851
		-14.8267	-8.12571	-14.8267	16.81	-14.8267	7.96807	-14.8267	-15.3371
		-14.823	-6.67279	-14.823	21.107	-14.823	4.10081	-14.823	-16.5077
		-14.8194	-11.8597	-14.8194	22.3939	-14.8194	3.77185	-14.8194	-19.3399
		-14.8157	-16.4303	-14.8157	20.7819	-14.8157	2.80439	-14.8157	-21.1192
		-14.8121	-18.318	-14.8121	18.5694	-14.8121	2.97148	-14.8121	-19.8626
		-14.8085	-17.4303	-14.8085	18.0424	-14.8085	4.65947	-14.8085	-14.9813
		-14.8048	-12.8545	-14.8048	16.3058	-14.8048	5.30362	-14.8048	-12.926
		-14.8012	-10.577	-14.8012	14.4991	-14.8012	2.34322	-14.8012	-8.34138
		-14.7975	-10.2583	-14.7975	17.3738	-14.7975	3.87322	-14.7975	-0.224811
		-14.7939	-7.34944	-14.7939	20.3372	-14.7939	11.5188	-14.7939	0.417864
		-14.7902	-8.70676	-14.7902	26.3784	-14.7902	15.806	-14.7902	-1.84881
		-14.7866	-14.301	-14.7866	29.3935	-14.7866	16.9089	-14.7866	-6.1724
		-14.7829	-19.269	-14.7829	26.6961	-14.7829	17.7145	-14.7829	-10.5197
		-14.7793	-20.8086	-14.7793	23.8173	-14.7793	16.6968	-14.7793	-14.3277
		-14.7756	-18.143	-14.7756	23.0525	-14.7756	16.0974	-14.7756	-17.6442
		-14.772	-11.8823	-14.772	23.7501	-14.772	17.0802	-14.772	-17.5526
		-14.7684	-7.57285	-14.7684	22.2785	-14.7684	17.0225	-14.7684	-16.4472
		-14.7647	-9.56432	-14.7647	19.8598	-14.7647	17.4324	-14.7647	-14.4635
		-14.7611	-10.8128	-14.7611	17.0195	-14.7611	14.1339	-14.7611	-12.0369
		-14.7574	-5.32695	-14.7574	16.6273	-14.7574	9.53721	-14.7574	-15.7584
		-14.7538	1.22033	-14.7538	18.6147	-14.7538	8.15472	-14.7538	-20.7059
		-14.7501	1.792	-14.7501	26.333	-14.7501	8.69965	-14.7501	-25.5987
		-14.7465	0.977298	-14.7465	30.5572	-14.7465	11.0865	-14.7465	-24.7143
		-14.7428	1.67005	-14.7428	32.6251	-14.7428	16.4685	-14.7428	-23.0622
		-14.7392	0.86133	-14.7392	35.2429	-14.7392	18.4135	-14.7392	-19.4078
		-14.7355	0.741694	-14.7355	34.2323	-14.7355	13.8906	-14.7355	-18.7807
		-14.7319	0.935699	-14.7319	26.6094	-14.7319	14.8864	-14.7319	-26.1359
		-14.7283	1.12388	-14.7283	18.8827	-14.7283	16.3105	-14.7283	-29.6277
		-14.7246	-0.5103	-14.7246	12.4243	-14.7246	13.0236	-14.7246	-29.0444
		-14.721	-2.15612	-14.721	12.0695	-14.721	9.87115	-14.721	-26.4012
		-14.7173	-3.28492	-14.7173	13.726	-14.7173	11.641	-14.7173	-21.6174
		-14.7137	-1.65033	-14.7137	14.4827	-14.7137	12.8908	-14.7137	-20.0231
		-14.71	-1.80292	-14.71	19.2079	-14.71	14.8333	-14.71	-18.5701
		-14.7064	-1.09506	-14.7064	22.2995	-14.7064	16.9887	-14.7064	-15.5458
		-14.7027	3.49464	-14.7027	22.0193	-14.7027	18.7555	-14.7027	-13.6197
		-14.6991	5.85091	-14.6991	16.5481	-14.6991	12.7356	-14.6991	-7.29991
		-14.6954	2.99591	-14.6954	11.7895	-14.6954	4.96353	-14.6954	-4.41429
		-14.6918	-1.4955	-14.6918	14.1456	-14.6918	0.919921	-14.6918	-7.61693
		-14.6881	-0.282076	-14.6881	14.1108	-14.6881	4.99125	-14.6881	-9.45789
		-14.6845	0.972166	-14.6845	12.5184	-14.6845	7.28635	-14.6845	-10.8071
		-14.6809	1.5925	-14.6809	17.8538	-14.6809	2.69705	-14.6809	-14.4909
		-14.6772	-2.90048	-14.6772	24.6949	-14.6772	0.305292	-14.6772	-13.989
		-14.6736	-14.8546	-14.6736	23.0114	-14.6736	5.86167	-14.6736	-11.8558
		-14.6699	-21.925	-14.6699	18.7211	-14.6699	12.4204	-14.6699	-8.91679
		-14.6663	-17.2878	-14.6663	14.7649	-14.6663	15.5783	-14.6663	-9.49555
		-14.6626	-10.801	-14.6626	12.8731	-14.6626	15.4737	-14.6626	-12.1525
		-14.659	-8.48858	-14.659	11.0803	-14.659	10.421	-14.659	-15.3062
		-14.6553	-9.17167	-14.6553	8.80532	-14.6553	6.92256	-14.6553	-14.3379
		-14.6517	-9.22041	-14.6517	6.47154	-14.6517	7.28404	-14.6517	-8.13494
		-14.648	-8.57954	-14.648	7.91558	-14.648	6.38586	-14.648	1.50666
		-14.6444	-5.64176	-14.6444	14.7608	-14.6444	7.83747	-14.6444	6.22346
		-14.6408	-0.525293	-14.6408	21.1632	-14.6408	9.1629	-14.6408	2.67452
		-14.6371	-2.78593	-14.6371	25.584	-14.6371	5.29732	-14.6371	-0.189153
		-14.6335	-4.45458	-14.6335	29.0902	-14.6335	4.47425	-14.6335	-5.08135
		-14.6298	-4.45209	-14.6298	25.4344	-14.6298	8.38008	-14.6298	-7.81377
		-14.6262	-8.30616	-14.6262	19.9791	-14.6262	5.80515	-14.6262	-9.3717
		-14.6225	-14.9686	-14.6225	16.8465	-14.6225	1.44895	-14.6225	-5.93303
		-14.6189	-16.3582	-14.6189	13.9922	-14.6189	1.35964	-14.6189	-5.28362
		-14.6152	-15.7692	-14.6152	19.1736	-14.6152	3.32912	-14.6152	-7.82973
		-14.6116	-16.777	-14.6116	24.8278	-14.6116	6.32423	-14.6116	-6.9431
		-14.6079	-17.6889	-14.6079	26.1271	-14.6079	11.6933	-14.6079	-8.08681
		-14.6043	-15.1733	-14.6043	23.5705	-14.6043	11.9869	-14.6043	-14.0125
		-14.6007	-11.888	-14.6007	19.4218	-14.6007	11.3109	-14.6007	-12.5098
		-14.597	-9.81732	-14.597	16.0678	-14.597	9.83869	-14.597	-7.7545
		-14.5934	-8.57826	-14.5934	13.5057	-14.5934	7.57675	-14.5934	-6.42958
		-14.5897	-6.84275	-14.5897	13.233	-14.5897	4.55873	-14.5897	-4.53545
		-14.5861	-8.67434	-14.5861	12.8715	-14.5861	3.15156	-14.5861	-2.78328
		-14.5824	-8.81784	-14.5824	14.6685	-14.5824	0.695947	-14.5824	0.830172
		-14.5788	-7.82893	-14.5788	15.3011	-14.5788	0.176513	-14.5788	3.42473
		-14.5751	-13.2042	-14.5751	14.4089	-14.5751	-0.276626	-14.5751	1.19946
		-14.5715	-16.9924	-14.5715	12.4531	-14.5715	2.90351	-14.5715	-7.58657
		-14.5678	-14.4122	-14.5678	12.8116	-14.5678	7.18621	-14.5678	-13.8132
		-14.5642	-9.54551	-14.5642	17.2263	-14.5642	6.46494	-14.5642	-17.7198
		-14.5606	-9.24102	-14.5606	19.2242	-14.5606	5.83616	-14.5606	-15.8726
		-14.5569	-8.3166	-14.5569	20.7772	-14.5569	7.30671	-14.5569	-10.4451
		-14.5533	-4.70307	-14.5533	17.7554	-14.5533	6.18122	-14.5533	-9.72863
		-14.5496	-0.93863	-14.5496	17.8274	-14.5496	-2.11689	-14.5496	-8.17099
		-14.546	-4.22822	-14.546	21.1418	-14.546	-0.105564	-14.546	-7.68745
		-14.5423	-7.78774	-14.5423	20.8337	-14.5423	8.72278	-14.5423	-13.4412
		-14.5387	-8.27307	-14.5387	16.3604	-14.5387	14.5146	-14.5387	-17.4311
		-14.535	-10.8166	-14.535	14.5992	-14.535	21.5431	-14.535	-18.4444
		-14.5314	-11.6135	-14.5314	17.5602	-14.5314	27.3626	-14.5314	-19.2207
		-14.5277	-8.30295	-14.5277	18.163	-14.5277	27.3142	-14.5277	-20.9786
		-14.5241	-5.68028	-14.5241	14.8835	-14.5241	22.3721	-14.5241	-25.598
		-14.5205	-6.61856	-14.5205	13.2562	-14.5205	13.8615	-14.5205	-28.7726
		-14.5168	-8.4023	-14.5168	18.267	-14.5168	6.57092	-14.5168	-22.6447
		-14.5132	-9.8932	-14.5132	23.6696	-14.5132	2.0572	-14.5132	-15.6864
		-14.5095	-14.0658	-14.5095	21.4102	-14.5095	2.12345	-14.5095	-16.8042
		-14.5059	-18.1634	-14.5059	19.2741	-14.5059	4.71869	-14.5059	-18.4457
		-14.5022	-17.4105	-14.5022	21.6176	-14.5022	9.47773	-14.5022	-17.1981
		-14.4986	-15.427	-14.4986	20.7853	-14.4986	11.0299	-14.4986	-16.7057
		-14.4949	-10.286	-14.4949	19.2189	-14.4949	7.08577	-14.4949	-15.0034
		-14.4913	-2.43208	-14.4913	19.0731	-14.4913	4.99437	-14.4913	-14.1284
		-14.4876	-1.08525	-14.4876	21.6966	-14.4876	1.20179	-14.4876	-16.3036
		-14.484	-8.82828	-14.484	25.8461	-14.484	-5.18883	-14.484	-16.6569
		-14.4803	-11.7605	-14.4803	27.1277	-14.4803	-4.90932	-14.4803	-17.4839
		-14.4767	-9.5841	-14.4767	25.7396	-14.4767	2.48852	-14.4767	-16.9265
		-14.4731	-10.6385	-14.4731	20.6161	-14.4731	6.78404	-14.4731	-18.5017
		-14.4694	-13.7491	-14.4694	17.2317	-14.4694	5.81144	-14.4694	-22.3536
		-14.4658	-13.5419	-14.4658	15.708	-14.4658	3.78798	-14.4658	-22.8408
		-14.4621	-11.2408	-14.4621	17.2617	-14.4621	7.45476	-14.4621	-19.262
		-14.4585	-6.91279	-14.4585	15.3922	-14.4585	13.2055	-14.4585	-17.1099
		-14.4548	-3.49665	-14.4548	14.7132	-14.4548	17.1466	-14.4548	-18.7326
		-14.4512	-6.32856	-14.4512	16.5012	-14.4512	18.6835	-14.4512	-17.4711
		-14.4475	-8.92459	-14.4475	20.4274	-14.4475	19.6731	-14.4475	-11.702
		-14.4439	-7.68175	-14.4439	17.877	-14.4439	19.5416	-14.4439	-11.7034
		-14.4402	-3.73025	-14.4402	16.5629	-14.4402	22.5674	-14.4402	-18.5898
		-14.4366	-4.16085	-14.4366	22.0193	-14.4366	21.0306	-14.4366	-23.091
		-14.433	-6.1555	-14.433	21.3079	-14.433	16.31	-14.433	-23.201
		-14.4293	-9.15558	-14.4293	20.0629	-14.4293	15.595	-14.4293	-20.5699
		-14.4257	-10.4583	-14.4257	20.5684	-14.4257	17.3039	-14.4257	-16.3717
		-14.422	-8.82546	-14.422	18.8979	-14.422	18.8996	-14.422	-10.4752
		-14.4184	-10.1331	-14.4184	14.2324	-14.4184	16.1564	-14.4184	-7.87021
		-14.4147	-8.91017	-14.4147	15.1229	-14.4147	11.8952	-14.4147	-9.68699
		-14.4111	-5.74256	-14.4111	18.5573	-14.4111	6.2123	-14.4111	-12.0132
		-14.4074	-5.78703	-14.4074	17.5541	-14.4074	3.45194	-14.4074	-15.106
		-14.4038	-6.25906	-14.4038	16.1192	-14.4038	3.58624	-14.4038	-19.3313
		-14.4001	-1.92512	-14.4001	15.13	-14.4001	4.47635	-14.4001	-15.7366
		-14.3965	-2.37912	-14.3965	13.8481	-14.3965	4.28932	-14.3965	-11.9802
		-14.3929	-4.20455	-14.3929	12.9518	-14.3929	2.84154	-14.3929	-11.5729
		-14.3892	-3.89248	-14.3892	16.5091	-14.3892	1.46488	-14.3892	-11.6246
		-14.3856	-7.65298	-14.3856	26.2193	-14.3856	2.89435	-14.3856	-14.1622
		-14.3819	-11.4544	-14.3819	34.5433	-14.3819	2.47115	-14.3819	-14.0035
		-14.3783	-12.228	-14.3783	30.6123	-14.3783	3.23855	-14.3783	-8.55962
		-14.3746	-8.2587	-14.3746	23.3384	-14.3746	8.34028	-14.3746	-5.08266
		-14.371	-1.18067	-14.371	20.5567	-14.371	15.1879	-14.371	-3.42908
		-14.3673	-3.89583	-14.3673	22.0619	-14.3673	15.8597	-14.3673	-5.67093
		-14.3637	-10.1543	-14.3637	21.5685	-14.3637	11.3485	-14.3637	-8.40248
		-14.36	-9.18256	-14.36	12.2414	-14.36	10.1257	-14.36	-8.75819
		-14.3564	-4.84635	-14.3564	6.52762	-14.3564	12.5676	-14.3564	-12.896
		-14.3528	-6.311	-14.3528	10.4883	-14.3528	8.41151	-14.3528	-17.626
		-14.3491	-9.13558	-14.3491	17.9761	-14.3491	3.1767	-14.3491	-19.5635
		-14.3455	-10.1427	-14.3455	25.5236	-14.3455	6.71997	-14.3455	-16.8689
		-14.3418	-13.3647	-14.3418	30.8407	-14.3418	8.66506	-14.3418	-12.7444
		-14.3382	-15.3703	-14.3382	34.2792	-14.3382	5.33868	-14.3382	-12.0072
		-14.3345	-14.6413	-14.3345	32.5917	-14.3345	3.7759	-14.3345	-11.6897
		-14.3309	-9.66863	-14.3309	28.6912	-14.3309	5.05206	-14.3309	-8.40047
		-14.3272	-7.13672	-14.3272	30.3887	-14.3272	9.97449	-14.3272	-8.7379
		-14.3236	-10.2314	-14.3236	29.0318	-14.3236	10.5275	-14.3236	-14.7474
		-14.3199	-13.8925	-14.3199	26.7375	-14.3199	6.44905	-14.3199	-20.6057
		-14.3163	-11.4997	-14.3163	27.5313	-14.3163	3.36866	-14.3163	-20.4502
		-14.3126	-11.0143	-14.3126	27.3619	-14.3126	3.37382	-14.3126	-19.9174
		-14.309	-10.6753	-14.309	24.9834	-14.309	4.58808	-14.309	-20.4428
		-14.3054	-7.05226	-14.3054	22.1602	-14.3054	5.57636	-14.3054	-19.1772
		-14.3017	-3.7144	-14.3017	21.9098	-14.3017	7.38545	-14.3017	-12.1608
		-14.2981	-3.33938	-14.2981	19.5786	-14.2981	11.1557	-14.2981	-4.37717
		-14.2944	-3.17868	-14.2944	16.1363	-14.2944	10.7033	-14.2944	-3.29891
		-14.2908	-0.461456	-14.2908	17.9385	-14.2908	5.96925	-14.2908	-2.13183
		-14.2871	4.0911	-14.2871	19.7451	-14.2871	4.41405	-14.2871	-5.19002
		-14.2835	7.36185	-14.2835	16.2865	-14.2835	7.05092	-14.2835	-9.99911
		-14.2798	7.18415	-14.2798	13.6579	-14.2798	5.75715	-14.2798	-6.97065
		-14.2762	6.40264	-14.2762	16.1728	-14.2762	7.936	-14.2762	-4.85217
		-14.2725	1.20361	-14.2725	21.3753	-14.2725	12.2614	-14.2725	-3.21592
		-14.2689	-3.44716	-14.2689	26.1915	-14.2689	14.3505	-14.2689	-3.65377
		-14.2653	-8.16368	-14.2653	26.95	-14.2653	15.3183	-14.2653	-6.25319
		-14.2616	-10.0728	-14.2616	26.9662	-14.2616	17.5007	-14.2616	-10.0709
		-14.258	-7.70788	-14.258	23.8526	-14.258	22.0234	-14.258	-14.589
		-14.2543	-8.29283	-14.2543	20.2684	-14.2543	26.615	-14.2543	-17.1453
		-14.2507	-6.36917	-14.2507	18.0948	-14.2507	28.3112	-14.2507	-18.1413
		-14.247	-1.52942	-14.247	13.4009	-14.247	27.977	-14.247	-23.9553
		-14.2434	2.02357	-14.2434	7.36631	-14.2434	17.1154	-14.2434	-26.2803
		-14.2397	-0.28456	-14.2397	4.69768	-14.2397	5.25182	-14.2397	-21.7376
		-14.2361	2.5358	-14.2361	6.95827	-14.2361	1.2031	-14.2361	-19.3196
		-14.2324	6.47505	-14.2324	9.97705	-14.2324	-0.103105	-14.2324	-19.9228
		-14.2288	5.07119	-14.2288	12.7143	-14.2288	1.8523	-14.2288	-20.8341
		-14.2252	0.279722	-14.2252	11.1882	-14.2252	4.22775	-14.2252	-19.0054
		-14.2215	-4.19674	-14.2215	13.3692	-14.2215	8.58664	-14.2215	-18.9324
		-14.2179	-7.07042	-14.2179	20.233	-14.2179	11.0943	-14.2179	-19.0523
		-14.2142	-10.8566	-14.2142	20.7916	-14.2142	9.99423	-14.2142	-17.2969
		-14.2106	-11.9411	-14.2106	21.3174	-14.2106	10.7231	-14.2106	-16.8172
		-14.2069	-13.4347	-14.2069	23.9235	-14.2069	8.84433	-14.2069	-16.4672
		-14.2033	-13.6733	-14.2033	21.4855	-14.2033	6.13167	-14.2033	-19.5521
		-14.1996	-11.6611	-14.1996	18.1091	-14.1996	2.96621	-14.1996	-20.9846
		-14.196	-6.45488	-14.196	19.1379	-14.196	1.42491	-14.196	-17.4377
		-14.1923	-0.274765	-14.1923	20.7687	-14.1923	8.04457	-14.1923	-17.8272
		-14.1887	2.70416	-14.1887	22.0953	-14.1887	16.4363	-14.1887	-24.3038
		-14.1851	5.37062	-14.1851	17.38	-14.1851	18.5821	-14.1851	-26.342
		-14.1814	5.78728	-14.1814	16.4838	-14.1814	11.0476	-14.1814	-27.3217
		-14.1778	-0.243751	-14.1778	17.5898	-14.1778	4.19741	-14.1778	-24.6533
		-14.1741	-5.53388	-14.1741	16.1357	-14.1741	3.03524	-14.1741	-23.095
		-14.1705	-9.84607	-14.1705	11.6182	-14.1705	6.15236	-14.1705	-18.8071
		-14.1668	-11.412	-14.1668	10.913	-14.1668	7.48516	-14.1668	-13.8081
		-14.1632	-6.46365	-14.1632	15.3421	-14.1632	9.85515	-14.1632	-13.3749
		-14.1595	-8.08843	-14.1595	17.892	-14.1595	15.2241	-14.1595	-11.482
		-14.1559	-9.43496	-14.1559	17.8519	-14.1559	18.7099	-14.1559	-10.3659
		-14.1522	-8.49836	-14.1522	14.5139	-14.1522	20.0936	-14.1522	-7.31896
		-14.1486	-5.70195	-14.1486	11.1632	-14.1486	16.7464	-14.1486	-0.844203
		-14.1449	-4.01455	-14.1449	13.3251	-14.1449	13.1855	-14.1449	2.87075
		-14.1413	-4.63297	-14.1413	13.362	-14.1413	8.55933	-14.1413	6.95674
		-14.1377	0.083214	-14.1377	9.41274	-14.1377	11.3193	-14.1377	8.05939
		-14.134	-1.02978	-14.134	9.18028	-14.134	17.5774	-14.134	-0.120523
		-14.1304	-8.4966	-14.1304	6.61888	-14.1304	14.6398	-14.1304	-4.98408
		-14.1267	-12.9851	-14.1267	10.6423	-14.1267	10.6356	-14.1267	-2.13094
		-14.1231	-17.1646	-14.1231	14.0911	-14.1231	12.0852	-14.1231	1.89355
		-14.1194	-18.4476	-14.1194	11.4315	-14.1194	13.3733	-14.1194	4.96503
		-14.1158	-15.6212	-14.1158	9.19636	-14.1158	13.1507	-14.1158	3.74967
		-14.1121	-11.5965	-14.1121	12.6009	-14.1121	13.3876	-14.1121	0.0271247
		-14.1085	-8.51321	-14.1085	17.4974	-14.1085	6.39036	-14.1085	-0.906148
		-14.1048	-10.0115	-14.1048	18.2016	-14.1048	4.9933	-14.1048	0.102572
		-14.1012	-8.24086	-14.1012	24.1243	-14.1012	5.0615	-14.1012	-2.44551
		-14.0976	-3.77316	-14.0976	29.5453	-14.0976	6.47041	-14.0976	-9.67645
		-14.0939	-1.63502	-14.0939	28.559	-14.0939	9.07838	-14.0939	-13.1696
		-14.0903	-5.21377	-14.0903	27.395	-14.0903	7.99986	-14.0903	-9.43914
		-14.0866	-6.92132	-14.0866	28.4826	-14.0866	9.90951	-14.0866	-8.0091
		-14.083	-5.69683	-14.083	31.3647	-14.083	10.7499	-14.083	-8.99044
		-14.0793	-3.55178	-14.0793	31.4272	-14.0793	9.46801	-14.0793	-8.70199
		-14.0757	-4.0317	-14.0757	30.3875	-14.0757	4.83333	-14.0757	-7.47196
		-14.072	-7.90232	-14.072	27.8971	-14.072	-2.5941	-14.072	-4.1516
		-14.0684	-11.7892	-14.0684	25.8194	-14.0684	2.9892	-14.0684	-6.9466
		-14.0647	-11.3977	-14.0647	22.753	-14.0647	15.2567	-14.0647	-15.8612
		-14.0611	-13.6696	-14.0611	20.7124	-14.0611	22.5495	-14.0611	-22.9933
		-14.0575	-15.1349	-14.0575	22.7256	-14.0575	24.7205	-14.0575	-24.8886
		-14.0538	-11.354	-14.0538	21.9576	-14.0538	26.3924	-14.0538	-24.9707
		-14.0502	-7.58427	-14.0502	16.6977	-14.0502	23.0833	-14.0502	-24.0253
		-14.0465	-5.5577	-14.0465	10.0261	-14.0465	14.824	-14.0465	-22.4593
		-14.0429	-3.49726	-14.0429	10.873	-14.0429	12.0301	-14.0429	-20.8422
		-14.0392	-6.22048	-14.0392	15.8121	-14.0392	9.99637	-14.0392	-14.6654
		-14.0356	-11.3722	-14.0356	14.8843	-14.0356	10.2598	-14.0356	-7.25577
		-14.0319	-12.3147	-14.0319	18.93	-14.0319	13.0216	-14.0319	-4.14992
		-14.0283	-7.75764	-14.0283	26.9815	-14.0283	12.0589	-14.0283	-0.804307
		-14.0246	-2.17498	-14.0246	28.3908	-14.0246	14.015	-14.0246	-1.75396
		-14.021	1.70085	-14.021	24.085	-14.021	17.5551	-14.021	-5.5134
		-14.0174	-0.254789	-14.0174	21.4356	-14.0174	22.6701	-14.0174	-6.98938
		-14.0137	-3.97307	-14.0137	25.942	-14.0137	26.4703	-14.0137	-7.68137
		-14.0101	-6.84847	-14.0101	31.5159	-14.0101	26.0585	-14.0101	-9.69877
		-14.0064	-11.7294	-14.0064	31.9196	-14.0064	24.5522	-14.0064	-13.0692
		-14.0028	-14.0765	-14.0028	28.8941	-14.0028	17.8197	-14.0028	-14.0984
		-13.9991	-20.2	-13.9991	24.7259	-13.9991	11.9081	-13.9991	-14.4633
		-13.9955	-26.4199	-13.9955	18.6311	-13.9955	7.83278	-13.9955	-15.2487
		-13.9918	-28.5238	-13.9918	12.2483	-13.9918	8.46389	-13.9918	-12.1914
		-13.9882	-24.9801	-13.9882	13.7151	-13.9882	9.33939	-13.9882	-9.97812
		-13.9845	-18.2541	-13.9845	18.5339	-13.9845	8.93895	-13.9845	-10.8806
		-13.9809	-14.5722	-13.9809	19.8341	-13.9809	6.20922	-13.9809	-6.98618
		-13.9773	-12.2808	-13.9773	15.6152	-13.9773	4.36132	-13.9773	-3.11989
		-13.9736	-11.03	-13.9736	13.9077	-13.9736	3.01839	-13.9736	-0.949033
		-13.97	-9.51726	-13.97	13.9507	-13.97	4.92425	-13.97	2.54947
		-13.9663	-7.17743	-13.9663	12.3653	-13.9663	9.64422	-13.9663	8.03386
		-13.9627	-5.458	-13.9627	5.97279	-13.9627	9.49034	-13.9627	12.2071
		-13.959	-5.67589	-13.959	2.54144	-13.959	6.65073	-13.959	9.85982
		-13.9554	-9.14771	-13.9554	7.27345	-13.9554	4.34881	-13.9554	4.67638
		-13.9517	-8.9229	-13.9517	12.3598	-13.9517	1.09521	-13.9517	1.02946
		-13.9481	-3.86014	-13.9481	13.0396	-13.9481	0.836403	-13.9481	-0.603491
		-13.9444	-3.23096	-13.9444	13.9749	-13.9444	4.19754	-13.9444	2.56429
		-13.9408	-4.18407	-13.9408	15.2766	-13.9408	6.78082	-13.9408	5.64908
		-13.9371	-2.43245	-13.9371	18.6423	-13.9371	9.5046	-13.9371	6.15725
		-13.9335	-5.98531	-13.9335	19.3335	-13.9335	12.0911	-13.9335	0.0872483
		-13.9299	-11.9953	-13.9299	21.2076	-13.9299	11.8651	-13.9299	-6.11349
		-13.9262	-20.2826	-13.9262	23.3308	-13.9262	4.83466	-13.9262	-4.45521
		-13.9226	-21.52	-13.9226	23.1473	-13.9226	1.00098	-13.9226	0.208077
		-13.9189	-16.9555	-13.9189	24.272	-13.9189	5.1734	-13.9189	0.504422
		-13.9153	-18.1552	-13.9153	21.8941	-13.9153	8.24372	-13.9153	-2.15179
		-13.9116	-18.6602	-13.9116	19.9372	-13.9116	8.9152	-13.9116	-3.83128
		-13.908	-19.6831	-13.908	27.3007	-13.908	3.97399	-13.908	-1.19386
		-13.9043	-21.0867	-13.9043	29.9816	-13.9043	-1.882	-13.9043	-0.308052
		-13.9007	-16.9401	-13.9007	26.1116	-13.9007	-0.932085	-13.9007	-6.29819
		-13.897	-13.1563	-13.897	19.6992	-13.897	3.56032	-13.897	-10.4051
		-13.8934	-14.9759	-13.8934	15.0368	-13.8934	6.15648	-13.8934	-12.6529
		-13.8898	-13.1599	-13.8898	15.3242	-13.8898	4.26577	-13.8898	-13.558
		-13.8861	-7.79441	-13.8861	17.4665	-13.8861	5.12852	-13.8861	-16.2665
		-13.8825	-6.6807	-13.8825	13.7699	-13.8825	7.36622	-13.8825	-20.7605
		-13.8788	-10.068	-13.8788	9.23779	-13.8788	6.83561	-13.8788	-22.1528
		-13.8752	-14.7685	-13.8752	5.61203	-13.8752	1.76018	-13.8752	-18.4482
		-13.8715	-17.7421	-13.8715	4.96354	-13.8715	-0.980121	-13.8715	-14.8853
		-13.8679	-16.6456	-13.8679	6.29591	-13.8679	1.12087	-13.8679	-19.1242
		-13.8642	-10.4018	-13.8642	6.84869	-13.8642	4.69967	-13.8642	-20.7029
		-13.8606	-5.08288	-13.8606	4.76225	-13.8606	3.03267	-13.8606	-16.5519
		-13.8569	-3.90727	-13.8569	3.82343	-13.8569	2.33808	-13.8569	-11.5015
		-13.8533	-9.90172	-13.8533	10.0097	-13.8533	5.65289	-13.8533	-9.37313
		-13.8497	-13.5677	-13.8497	20.9119	-13.8497	10.7735	-13.8497	-10.3058
		-13.846	-17.622	-13.846	25.4623	-13.846	15.0816	-13.846	-10.4191
		-13.8424	-15.1766	-13.8424	18.5628	-13.8424	16.1848	-13.8424	-10.5033
		-13.8387	-10.2998	-13.8387	8.65554	-13.8387	12.4705	-13.8387	-12.4871
		-13.8351	-12.1493	-13.8351	6.38162	-13.8351	7.6024	-13.8351	-12.5043
		-13.8314	-13.5074	-13.8314	11.496	-13.8314	10.0779	-13.8314	-9.07322
		-13.8278	-11.2043	-13.8278	14.9619	-13.8278	13.762	-13.8278	-13.4066
		-13.8241	-10.4229	-13.8241	16.53	-13.8241	13.9352	-13.8241	-21.6896
		-13.8205	-11.7861	-13.8205	19.1313	-13.8205	12.8866	-13.8205	-20.8648
		-13.8168	-12.1239	-13.8168	22.3511	-13.8168	13.2595	-13.8168	-16.4626
		-13.8132	-11.8613	-13.8132	23.13	-13.8132	14.5189	-13.8132	-16.0521
		-13.8096	-12.4565	-13.8096	23.4859	-13.8096	11.2663	-13.8096	-14.8428
		-13.8059	-13.2477	-13.8059	26.7668	-13.8059	9.56952	-13.8059	-19.7853
		-13.8023	-5.42019	-13.8023	31.1909	-13.8023	9.40166	-13.8023	-21.3696
		-13.7986	3.32115	-13.7986	29.5845	-13.7986	9.50231	-13.7986	-22.0136
		-13.795	3.48198	-13.795	21.5949	-13.795	8.83102	-13.795	-21.1782
		-13.7913	-4.28121	-13.7913	13.9388	-13.7913	12.3679	-13.7913	-17.3078
		-13.7877	-6.03713	-13.7877	10.4898	-13.7877	14.3707	-13.7877	-15.6581
		-13.784	-3.28884	-13.784	11.0523	-13.784	11.642	-13.784	-17.1585
		-13.7804	-0.838334	-13.7804	12.3174	-13.7804	10.6401	-13.7804	-18.5592
		-13.7767	-0.839204	-13.7767	15.257	-13.7767	11.2862	-13.7767	-18.5083
		-13.7731	-4.21887	-13.7731	18.6395	-13.7731	12.6518	-13.7731	-16.3144
		-13.7694	-7.12005	-13.7694	18.5163	-13.7694	13.901	-13.7694	-15.232
		-13.7658	-8.26731	-13.7658	18.2705	-13.7658	18.7221	-13.7658	-11.4558
		-13.7622	-8.2846	-13.7622	20.0384	-13.7622	20.6896	-13.7622	-9.45534
		-13.7585	-7.77326	-13.7585	18.0841	-13.7585	18.9748	-13.7585	-11.2489
		-13.7549	-12.0993	-13.7549	13.6564	-13.7549	10.5594	-13.7549	-13.2751
		-13.7512	-11.6618	-13.7512	6.5389	-13.7512	9.5225	-13.7512	-12.3666
		-13.7476	-10.7212	-13.7476	-1.40037	-13.7476	15.2872	-13.7476	-11.3736
		-13.7439	-10.9724	-13.7439	-3.77363	-13.7439	16.5979	-13.7439	-15.4272
		-13.7403	-10.6073	-13.7403	0.552048	-13.7403	13.6053	-13.7403	-18.013
		-13.7366	-11.2612	-13.7366	8.00861	-13.7366	9.42461	-13.7366	-20.0048
		-13.733	-13.7876	-13.733	14.7658	-13.733	7.22692	-13.733	-23.1524
		-13.7293	-14.8232	-13.7293	23.0456	-13.7293	2.5545	-13.7293	-20.4888
		-13.7257	-17.8703	-13.7257	29.1375	-13.7257	-2.25833	-13.7257	-19.1485
		-13.7221	-17.1205	-13.7221	32.9071	-13.7221	-4.84942	-13.7221	-21.5875
		-13.7184	-9.209	-13.7184	30.9971	-13.7184	-3.97722	-13.7184	-23.1547
		-13.7148	-9.10231	-13.7148	28.5509	-13.7148	-4.66084	-13.7148	-19.227
		-13.7111	-11.0948	-13.7111	29.6892	-13.7111	-5.69681	-13.7111	-13.8042
		-13.7075	-7.48968	-13.7075	28.8299	-13.7075	-2.72322	-13.7075	-11.8645
		-13.7038	-6.1902	-13.7038	25.1403	-13.7038	1.66447	-13.7038	-9.00322
		-13.7002	-3.33751	-13.7002	24.3589	-13.7002	4.35573	-13.7002	-7.69672
		-13.6965	0.985061	-13.6965	23.058	-13.6965	3.50194	-13.6965	-7.01176
		-13.6929	5.18944	-13.6929	21.3029	-13.6929	4.85493	-13.6929	-7.79844
		-13.6892	4.60712	-13.6892	20.001	-13.6892	5.73749	-13.6892	-13.8785
		-13.6856	6.77054	-13.6856	15.0208	-13.6856	6.85792	-13.6856	-23.5473
		-13.682	5.99174	-13.682	10.6982	-13.682	6.98325	-13.682	-28.8907
		-13.6783	0.187505	-13.6783	13.1127	-13.6783	6.88817	-13.6783	-30.8758
		-13.6747	-1.6425	-13.6747	19.6606	-13.6747	8.41492	-13.6747	-30.2349
		-13.671	-2.46106	-13.671	22.8791	-13.671	10.2069	-13.671	-21.3076
		-13.6674	-6.32845	-13.6674	21.8325	-13.6674	8.39419	-13.6674	-12.2137
		-13.6637	-7.18424	-13.6637	22.2846	-13.6637	1.4536	-13.6637	-9.18943
		-13.6601	-9.58503	-13.6601	20.715	-13.6601	-2.07911	-13.6601	-13.0923
		-13.6564	-15.2419	-13.6564	19.6226	-13.6564	-2.41507	-13.6564	-15.0857
		-13.6528	-16.8436	-13.6528	18.2019	-13.6528	-3.6971	-13.6528	-15.6882
		-13.6491	-20.2403	-13.6491	15.0195	-13.6491	-6.49906	-13.6491	-17.0437
		-13.6455	-21.3212	-13.6455	12.6964	-13.6455	-8.779	-13.6455	-16.7975
		-13.6419	-20.7859	-13.6419	10.6859	-13.6419	-4.68826	-13.6419	-19.3717
		-13.6382	-18.3921	-13.6382	9.39901	-13.6382	3.15537	-13.6382	-20.9418
		-13.6346	-14.4513	-13.6346	8.34057	-13.6346	8.77171	-13.6346	-21.2534
		-13.6309	-12.9703	-13.6309	9.95598	-13.6309	10.426	-13.6309	-21.0527
		-13.6273	-11.602	-13.6273	11.0388	-13.6273	11.2681	-13.6273	-20.0895
		-13.6236	-8.35799	-13.6236	7.97717	-13.6236	11.2577	-13.6236	-14.1028
		-13.62	-3.06827	-13.62	13.1035	-13.62	14.7461	-13.62	-12.1026
		-13.6163	1.05221	-13.6163	18.8156	-13.6163	16.5485	-13.6163	-16.7863
		-13.6127	0.406944	-13.6127	19.4427	-13.6127	16.4804	-13.6127	-21.6944
		-13.609	-3.53132	-13.609	20.7797	-13.609	15.0844	-13.609	-24.3531
		-13.6054	-8.18285	-13.6054	25.1611	-13.6054	13.1349	-13.6054	-26.4293
		-13.6017	-4.57398	-13.6017	25.4177	-13.6017	12.2803	-13.6017	-26.4389
		-13.5981	-0.501765	-13.5981	23.1028	-13.5981	15.2747	-13.5981	-28.4101
		-13.5945	-0.723015	-13.5945	20.8116	-13.5945	17.4599	-13.5945	-28.2755
		-13.5908	-0.162798	-13.5908	15.1692	-13.5908	18.8844	-13.5908	-24.5686
		-13.5872	3.49977	-13.5872	10.6863	-13.5872	17.2558	-13.5872	-17.3064
		-13.5835	0.829793	-13.5835	8.0174	-13.5835	8.55421	-13.5835	-12.6446
		-13.5799	-5.79983	-13.5799	5.56221	-13.5799	0.894169	-13.5799	-12.8623
		-13.5762	-5.55709	-13.5762	-0.986084	-13.5762	-1.05221	-13.5762	-12.2108
		-13.5726	-0.865793	-13.5726	-3.88002	-13.5726	0.716115	-13.5726	-15.326
		-13.5689	2.92709	-13.5689	-3.19706	-13.5689	-1.66736	-13.5689	-23.9464
		-13.5653	2.3936	-13.5653	-2.72398	-13.5653	-3.41959	-13.5653	-24.315
		-13.5616	-1.02072	-13.5616	3.17094	-13.5616	1.53864	-13.5616	-17.6732
		-13.558	-3.40631	-13.558	15.1444	-13.558	10.1994	-13.558	-14.7987
		-13.5544	-0.470142	-13.5544	20.749	-13.5544	15.194	-13.5544	-12.7884
		-13.5507	5.17428	-13.5507	18.8483	-13.5507	13.1536	-13.5507	-8.16564
		-13.5471	5.69691	-13.5471	20.1709	-13.5471	9.6316	-13.5471	-7.9283
		-13.5434	2.96459	-13.5434	21.3095	-13.5434	7.9007	-13.5434	-11.9993
		-13.5398	0.365816	-13.5398	22.9919	-13.5398	6.63299	-13.5398	-18.4217
		-13.5361	-0.831672	-13.5361	20.5328	-13.5361	6.64099	-13.5361	-15.5915
		-13.5325	-3.27036	-13.5325	13.8522	-13.5325	5.0206	-13.5325	-9.46014
		-13.5288	-8.13977	-13.5288	8.97838	-13.5288	2.43238	-13.5288	-9.74763
		-13.5252	-7.68076	-13.5252	6.25022	-13.5252	0.96744	-13.5252	-8.09689
		-13.5215	-4.29218	-13.5215	8.3716	-13.5215	-1.52217	-13.5215	-3.28737
		-13.5179	-4.86423	-13.5179	13.866	-13.5179	1.09411	-13.5179	-0.449162
		-13.5143	-7.94887	-13.5143	16.1795	-13.5143	5.93998	-13.5143	-4.84005
		-13.5106	-10.4573	-13.5106	20.2482	-13.5106	8.11334	-13.5106	-6.54892
		-13.507	-6.69843	-13.507	21.8706	-13.507	6.84119	-13.507	-6.72349
		-13.5033	0.225182	-13.5033	18.7346	-13.5033	8.81206	-13.5033	-11.3258
		-13.4997	6.2215	-13.4997	20.7008	-13.4997	11.5164	-13.4997	-14.1044
		-13.496	5.83048	-13.496	23.2783	-13.496	7.64735	-13.496	-16.2578
		-13.4924	-0.222377	-13.4924	21.7761	-13.4924	1.58582	-13.4924	-14.751
		-13.4887	-4.48543	-13.4887	20.3505	-13.4887	-1.00722	-13.4887	-10.0786
		-13.4851	-5.21921	-13.4851	21.9366	-13.4851	-1.17169	-13.4851	-8.1595
		-13.4814	-6.50095	-13.4814	23.9065	-13.4814	-1.77884	-13.4814	-8.34503
		-13.4778	-6.88917	-13.4778	27.8482	-13.4778	1.50426	-13.4778	-9.81635
		-13.4742	-9.86974	-13.4742	28.8853	-13.4742	2.40793	-13.4742	-10.6893
		-13.4705	-13.4542	-13.4705	28.65	-13.4705	-0.840266	-13.4705	-8.73146
		-13.4669	-14.0405	-13.4669	28.5484	-13.4669	-3.01474	-13.4669	-5.83659
		-13.4632	-14.5875	-13.4632	27.7409	-13.4632	-2.31879	-13.4632	-3.96209
		-13.4596	-13.6356	-13.4596	28.0048	-13.4596	-1.43097	-13.4596	-5.78579
		-13.4559	-9.44047	-13.4559	27.5331	-13.4559	3.95437	-13.4559	-11.3538
		-13.4523	-7.33282	-13.4523	23.1873	-13.4523	7.47992	-13.4523	-14.2614
		-13.4486	-7.69422	-13.4486	19.6789	-13.4486	3.32787	-13.4486	-16.2629
		-13.445	-9.0632	-13.445	19.2484	-13.445	0.378426	-13.445	-15.4353
		-13.4413	-7.97856	-13.4413	16.819	-13.4413	0.382119	-13.4413	-11.8242
		-13.4377	-8.13377	-13.4377	15.6562	-13.4377	-0.477617	-13.4377	-10.9006
		-13.4341	-8.99552	-13.4341	18.0334	-13.4341	1.17182	-13.4341	-11.5045
		-13.4304	-8.99156	-13.4304	19.1792	-13.4304	2.11878	-13.4304	-13.153
		-13.4268	-9.94395	-13.4268	18.0295	-13.4268	3.67363	-13.4268	-14.6924
		-13.4231	-8.7644	-13.4231	18.2205	-13.4231	7.65822	-13.4231	-13.2521
		-13.4195	-5.31814	-13.4195	20.8881	-13.4195	9.06105	-13.4195	-14.2913
		-13.4158	-3.29316	-13.4158	21.3848	-13.4158	8.8109	-13.4158	-16.1271
		-13.4122	-4.86525	-13.4122	19.9968	-13.4122	12.4905	-13.4122	-14.0333
		-13.4085	-6.49477	-13.4085	17.1954	-13.4085	13.9067	-13.4085	-11.6288
		-13.4049	-1.23237	-13.4049	21.2928	-13.4049	12.7186	-13.4049	-14.4925
		-13.4012	1.52891	-13.4012	25.1128	-13.4012	15.0297	-13.4012	-12.127
		-13.3976	-1.19637	-13.3976	27.9522	-13.3976	19.0747	-13.3976	-6.68617
		-13.3939	-8.20628	-13.3939	25.215	-13.3939	19.7608	-13.3939	-6.05267
		-13.3903	-9.34406	-13.3903	16.8677	-13.3903	18.3031	-13.3903	-3.72491
		-13.3867	-8.2145	-13.3867	14.0835	-13.3867	16.2522	-13.3867	1.01933
		-13.383	-8.69223	-13.383	14.6355	-13.383	13.0951	-13.383	5.04142
		-13.3794	-9.25289	-13.3794	16.9345	-13.3794	11.6329	-13.3794	5.81259
		-13.3757	-7.4613	-13.3757	16.8367	-13.3757	15.4128	-13.3757	2.87748
		-13.3721	-6.71108	-13.3721	14.5684	-13.3721	22.2425	-13.3721	-0.383474
		-13.3684	-5.71611	-13.3684	7.99314	-13.3684	24.4315	-13.3684	-4.09441
		-13.3648	-3.87152	-13.3648	8.82712	-13.3648	23.6878	-13.3648	-12.1892
		-13.3611	-7.75822	-13.3611	15.3065	-13.3611	23.8382	-13.3611	-17.6048
		-13.3575	-11.9152	-13.3575	22.2731	-13.3575	20.5331	-13.3575	-20.3406
		-13.3538	-16.5723	-13.3538	31.4045	-13.3538	16.4095	-13.3538	-24.2592
		-13.3502	-16.7489	-13.3502	34.0722	-13.3502	13.4133	-13.3502	-26.5079
		-13.3466	-18.1294	-13.3466	26.2177	-13.3466	16.2165	-13.3466	-21.952
		-13.3429	-21.0225	-13.3429	19.9057	-13.3429	18.1633	-13.3429	-16.6545
		-13.3393	-16.1784	-13.3393	18.5649	-13.3393	14.9642	-13.3393	-12.7551
		-13.3356	-14.9193	-13.3356	19.0576	-13.3356	10.1991	-13.3356	-12.3484
		-13.332	-14.9143	-13.332	23.3723	-13.332	6.19038	-13.332	-15.2536
		-13.3283	-12.0917	-13.3283	22.2998	-13.3283	2.29663	-13.3283	-17.2903
		-13.3247	-16.3715	-13.3247	17.511	-13.3247	5.10371	-13.3247	-17.8329
		-13.321	-21.5643	-13.321	19.3341	-13.321	8.99658	-13.321	-18.4842
		-13.3174	-19.0682	-13.3174	20.5757	-13.3174	9.09204	-13.3174	-18.3266
		-13.3137	-10.7342	-13.3137	18.2876	-13.3137	10.5315	-13.3137	-22.6436
		-13.3101	-9.27868	-13.3101	15.6206	-13.3101	12.3257	-13.3101	-22.8539
		-13.3065	-15.5686	-13.3065	16.216	-13.3065	12.4339	-13.3065	-18.7773
		-13.3028	-20.5809	-13.3028	16.4026	-13.3028	12.6595	-13.3028	-18.3163
		-13.2992	-19.8716	-13.2992	19.3183	-13.2992	12.1723	-13.2992	-17.9145
		-13.2955	-22.2658	-13.2955	23.0972	-13.2955	11.213	-13.2955	-16.7497
		-13.2919	-24.236	-13.2919	24.2579	-13.2919	13.8016	-13.2919	-16.167
		-13.2882	-23.8321	-13.2882	26.0723	-13.2882	15.2563	-13.2882	-15.4653
		-13.2846	-23.3934	-13.2846	25.4422	-13.2846	11.6434	-13.2846	-11.1196
		-13.2809	-21.4734	-13.2809	23.7206	-13.2809	8.6129	-13.2809	-6.66682
		-13.2773	-20.7797	-13.2773	24.6901	-13.2773	10.4738	-13.2773	-4.62288
		-13.2736	-21.5966	-13.2736	25.652	-13.2736	12.8121	-13.2736	-6.15487
		-13.27	-20.7908	-13.27	24.3279	-13.27	15.4552	-13.27	-6.9759
		-13.2664	-22.0473	-13.2664	21.3659	-13.2664	13.3843	-13.2664	-7.28772
		-13.2627	-21.8986	-13.2627	17.501	-13.2627	9.30649	-13.2627	-5.9573
		-13.2591	-14.81	-13.2591	12.8352	-13.2591	5.55715	-13.2591	-10.2799
		-13.2554	-9.06293	-13.2554	6.26748	-13.2554	1.27487	-13.2554	-15.2717
		-13.2518	-5.09985	-13.2518	3.87576	-13.2518	2.67898	-13.2518	-16.1455
		-13.2481	-0.83911	-13.2481	7.46268	-13.2481	3.41559	-13.2481	-16.3498
		-13.2445	2.48828	-13.2445	11.6028	-13.2445	3.53955	-13.2445	-15.7542
		-13.2408	5.10728	-13.2408	17.4085	-13.2408	5.65014	-13.2408	-12.2129
		-13.2372	1.83875	-13.2372	18.3675	-13.2372	3.46069	-13.2372	-5.28294
		-13.2335	-1.76178	-13.2335	15.9825	-13.2335	2.38122	-13.2335	-2.55152
		-13.2299	-4.40247	-13.2299	17.902	-13.2299	2.52357	-13.2299	-3.05171
		-13.2262	-9.2833	-13.2262	19.6252	-13.2262	4.84984	-13.2262	-9.37763
		-13.2226	-7.84007	-13.2226	17.7439	-13.2226	7.67441	-13.2226	-12.4583
		-13.219	-1.38664	-13.219	19.5827	-13.219	13.2146	-13.219	-9.07258
		-13.2153	0.588634	-13.2153	20.967	-13.2153	15.4571	-13.2153	-7.65654
		-13.2117	-2.57817	-13.2117	19.72	-13.2117	9.93714	-13.2117	-5.83712
		-13.208	-2.72782	-13.208	15.3452	-13.208	6.1978	-13.208	-4.59829
		-13.2044	-4.36871	-13.2044	9.92527	-13.2044	3.76205	-13.2044	0.446239
		-13.2007	-4.60276	-13.2007	11.2893	-13.2007	6.13721	-13.2007	1.41448
		-13.1971	0.010196	-13.1971	21.1991	-13.1971	5.04659	-13.1971	-0.47567
		-13.1934	-0.779654	-13.1934	28.2153	-13.1934	3.17775	-13.1934	-2.914
		-13.1898	-6.92565	-13.1898	25.1959	-13.1898	2.14817	-13.1898	-7.64339
		-13.1861	-11.7982	-13.1861	16.7364	-13.1861	0.0455822	-13.1861	-12.499
		-13.1825	-15.2105	-13.1825	11.8212	-13.1825	2.63526	-13.1825	-13.4611
		-13.1789	-17.6886	-13.1789	11.9595	-13.1789	5.99527	-13.1789	-14.0365
		-13.1752	-16.0234	-13.1752	15.341	-13.1752	6.04505	-13.1752	-15.9735
		-13.1716	-12.6073	-13.1716	17.48	-13.1716	5.70853	-13.1716	-14.6075
		-13.1679	-12.7554	-13.1679	15.0937	-13.1679	6.75627	-13.1679	-12.9018
		-13.1643	-9.34861	-13.1643	14.8023	-13.1643	8.66721	-13.1643	-12.0917
		-13.1606	-3.30007	-13.1606	14.163	-13.1606	12.4997	-13.1606	-6.79581
		-13.157	-3.21835	-13.157	10.1325	-13.157	15.7616	-13.157	-5.95441
		-13.1533	-7.07671	-13.1533	13.2845	-13.1533	21.4598	-13.1533	-11.4181
		-13.1497	-13.4642	-13.1497	16.885	-13.1497	23.4491	-13.1497	-10.231
		-13.146	-14.6875	-13.146	14.0759	-13.146	23.1595	-13.146	-4.1378
		-13.1424	-13.5434	-13.1424	8.45908	-13.1424	23.2008	-13.1424	-3.66834
		-13.1388	-15.5406	-13.1388	4.27827	-13.1388	23.4888	-13.1388	-9.16884
		-13.1351	-16.9922	-13.1351	2.85611	-13.1351	19.8131	-13.1351	-15.9677
		-13.1315	-15.9161	-13.1315	7.98326	-13.1315	15.5493	-13.1315	-20.6072
		-13.1278	-12.1016	-13.1278	11.671	-13.1278	14.21	-13.1278	-22.8857
		-13.1242	-16.0212	-13.1242	15.1276	-13.1242	8.77516	-13.1242	-22.7442
		-13.1205	-19.5387	-13.1205	17.0617	-13.1205	2.24212	-13.1205	-20.8825
		-13.1169	-19.8097	-13.1169	19.4299	-13.1169	-0.464423	-13.1169	-17.0535
		-13.1132	-17.6752	-13.1132	21.5663	-13.1132	7.08173	-13.1132	-14.7255
		-13.1096	-13.3769	-13.1096	25.5775	-13.1096	15.3636	-13.1096	-14.8416
		-13.1059	-9.68587	-13.1059	24.1424	-13.1059	14.9206	-13.1059	-15.0314
		-13.1023	-9.7472	-13.1023	19.9032	-13.1023	14.4331	-13.1023	-13.4792
		-13.0987	-7.18785	-13.0987	15.0321	-13.0987	15.2578	-13.0987	-12.5016
		-13.095	-4.10872	-13.095	8.54205	-13.095	13.8551	-13.095	-12.3958
		-13.0914	-4.17794	-13.0914	7.11577	-13.0914	10.6507	-13.0914	-19.0573
		-13.0877	-9.30291	-13.0877	10.5212	-13.0877	4.00404	-13.0877	-21.1359
		-13.0841	-12.3985	-13.0841	16.422	-13.0841	-7.90207	-13.0841	-18.5584
		-13.0804	-14.6411	-13.0804	18.6258	-13.0804	-8.6481	-13.0804	-18.3637
		-13.0768	-12.9056	-13.0768	19.0956	-13.0768	-5.79007	-13.0768	-19.4747
		-13.0731	-12.0985	-13.0731	22.4985	-13.0731	-4.13552	-13.0731	-15.0965
		-13.0695	-12.47	-13.0695	24.0448	-13.0695	1.3968	-13.0695	-6.9184
		-13.0658	-15.9702	-13.0658	22.3997	-13.0658	8.81573	-13.0658	-5.03465
		-13.0622	-18.202	-13.0622	22.5684	-13.0622	12.5398	-13.0622	-9.90137
		-13.0585	-14.5183	-13.0585	23.0844	-13.0585	9.67084	-13.0585	-13.2231
		-13.0549	-9.72215	-13.0549	23.8916	-13.0549	6.43504	-13.0549	-12.7665
		-13.0513	-9.07577	-13.0513	23.0111	-13.0513	10.43	-13.0513	-12.4327
		-13.0476	-9.15252	-13.0476	17.475	-13.0476	13.605	-13.0476	-15.2429
		-13.044	-8.0357	-13.044	14.09	-13.044	7.44831	-13.044	-18.3994
		-13.0403	-7.22304	-13.0403	14.9075	-13.0403	3.57373	-13.0403	-15.3671
		-13.0367	-6.3667	-13.0367	17.9251	-13.0367	6.7419	-13.0367	-12.5691
		-13.033	-8.956	-13.033	17.9177	-13.033	6.88359	-13.033	-8.23547
		-13.0294	-12.6176	-13.0294	18.1034	-13.0294	-0.153475	-13.0294	-6.71568
		-13.0257	-17.5245	-13.0257	20.1559	-13.0257	-2.04362	-13.0257	-13.5879
		-13.0221	-18.092	-13.0221	20.2194	-13.0221	4.25845	-13.0221	-16.3848
		-13.0184	-18.507	-13.0184	18.1441	-13.0184	11.04	-13.0184	-14.4037
		-13.0148	-18.4206	-13.0148	15.9469	-13.0148	16.9135	-13.0148	-16.8537
		-13.0112	-22.1048	-13.0112	16.5179	-13.0112	15.4332	-13.0112	-17.1451
		-13.0075	-23.4653	-13.0075	13.9833	-13.0075	8.30674	-13.0075	-13.5938
		-13.0039	-17.0417	-13.0039	9.82745	-13.0039	4.90846	-13.0039	-13.6974
		-13.0002	-14.3413	-13.0002	9.31408	-13.0002	3.82392	-13.0002	-17.4375
		-12.9966	-17.1466	-12.9966	15.3318	-12.9966	6.43957	-12.9966	-18.4079
		-12.9929	-13.1504	-12.9929	17.4882	-12.9929	9.14805	-12.9929	-14.5268
		-12.9893	-7.11837	-12.9893	15.6397	-12.9893	7.03008	-12.9893	-12.3145
		-12.9856	-8.62944	-12.9856	12.2781	-12.9856	5.40387	-12.9856	-13.3841
		-12.982	-12.7709	-12.982	9.97096	-12.982	10.5496	-12.982	-10.9088
		-12.9783	-16.5808	-12.9783	11.7215	-12.9783	13.501	-12.9783	-11.1655
		-12.9747	-15.8024	-12.9747	15.718	-12.9747	12.1518	-12.9747	-12.6684
		-12.9711	-13.6331	-12.9711	15.8802	-12.9711	16.1419	-12.9711	-11.9189
		-12.9674	-15.7923	-12.9674	16.8219	-12.9674	17.4627	-12.9674	-6.3353
		-12.9638	-12.6292	-12.9638	15.188	-12.9638	17.0248	-12.9638	-4.48984
		-12.9601	-6.23911	-12.9601	9.55319	-12.9601	20.0548	-12.9601	-6.01747
		-12.9565	-7.88359	-12.9565	8.1247	-12.9565	21.5427	-12.9565	-8.75209
		-12.9528	-15.4193	-12.9528	7.95113	-12.9528	19.1479	-12.9528	-12.3812
		-12.9492	-21.3989	-12.9492	8.65177	-12.9492	16.0348	-12.9492	-13.5606
		-12.9455	-22.8409	-12.9455	12.5348	-12.9455	15.9912	-12.9455	-13.2586
		-12.9419	-17.5617	-12.9419	13.7154	-12.9419	16.6453	-12.9419	-12.492
		-12.9382	-10.458	-12.9382	13.492	-12.9382	18.8802	-12.9382	-11.7312
		-12.9346	-10.1638	-12.9346	15.0259	-12.9346	18.9781	-12.9346	-7.63145
		-12.931	-12.2857	-12.931	18.8261	-12.931	20.8554	-12.931	-2.10939
		-12.9273	-13.8409	-12.9273	20.0838	-12.9273	19.6042	-12.9273	-3.5295
		-12.9237	-13.7842	-12.9237	21.1098	-12.9237	16.6852	-12.9237	-9.07619
		-12.92	-13.877	-12.92	17.9673	-12.92	12.5132	-12.92	-14.2933
		-12.9164	-15.813	-12.9164	14.9826	-12.9164	13.2384	-12.9164	-13.9351
		-12.9127	-11.3669	-12.9127	13.9356	-12.9127	15.2424	-12.9127	-13.9155
		-12.9091	-6.56963	-12.9091	12.4925	-12.9091	14.0568	-12.9091	-10.1426
		-12.9054	-6.94407	-12.9054	17.2846	-12.9054	12.9102	-12.9054	-6.15022
		-12.9018	-7.37148	-12.9018	17.9685	-12.9018	12.2966	-12.9018	-2.26155
		-12.8981	-8.66637	-12.8981	13.8246	-12.8981	9.36872	-12.8981	-1.04705
		-12.8945	-10.7174	-12.8945	10.3258	-12.8945	6.29924	-12.8945	-4.16816
		-12.8909	-11.758	-12.8909	6.40615	-12.8909	6.50772	-12.8909	-4.5752
		-12.8872	-12.5981	-12.8872	4.22605	-12.8872	6.88274	-12.8872	-3.55664
		-12.8836	-11.1709	-12.8836	8.18824	-12.8836	7.89133	-12.8836	-5.57383
		-12.8799	-13.2719	-12.8799	12.6409	-12.8799	7.77095	-12.8799	-7.77817
		-12.8763	-15.691	-12.8763	16.3204	-12.8763	4.93433	-12.8763	-8.35122
		-12.8726	-16.6091	-12.8726	20.4177	-12.8726	-0.461542	-12.8726	-4.5811
		-12.869	-17.6132	-12.869	19.6102	-12.869	-2.04847	-12.869	-0.115577
		-12.8653	-17.8361	-12.8653	18.5366	-12.8653	4.22203	-12.8653	-5.35488
		-12.8617	-16.6772	-12.8617	19.527	-12.8617	12.9948	-12.8617	-11.763
		-12.858	-13.0107	-12.858	20.6795	-12.858	17.1661	-12.858	-15.114
		-12.8544	-8.10858	-12.8544	22.4842	-12.8544	19.6984	-12.8544	-14.8071
		-12.8507	-9.00436	-12.8507	20.6114	-12.8507	20.6621	-12.8507	-13.0198
		-12.8471	-17.0189	-12.8471	14.1891	-12.8471	13.039	-12.8471	-10.1278
		-12.8435	-19.1995	-12.8435	10.1816	-12.8435	6.27552	-12.8435	-9.93469
		-12.8398	-16.1247	-12.8398	11.4883	-12.8398	5.68186	-12.8398	-15.1132
		-12.8362	-15.2864	-12.8362	16.3518	-12.8362	3.08428	-12.8362	-18.413
		-12.8325	-15.8815	-12.8325	21.8359	-12.8325	1.22686	-12.8325	-20.0772
		-12.8289	-12.8918	-12.8289	22.3499	-12.8289	2.63932	-12.8289	-18.1899
		-12.8252	-8.14098	-12.8252	22.8579	-12.8252	2.01027	-12.8252	-10.8516
		-12.8216	-4.57915	-12.8216	23.8969	-12.8216	0.358365	-12.8216	-4.473
		-12.8179	-0.251853	-12.8179	22.3948	-12.8179	2.32645	-12.8179	-0.94884
		-12.8143	-0.286473	-12.8143	21.5614	-12.8143	6.10049	-12.8143	2.47447
		-12.8106	1.12997	-12.8106	19.2554	-12.8106	3.87517	-12.8106	3.34133
		-12.807	-3.75283	-12.807	13.6335	-12.807	-1.93304	-12.807	-0.222564
		-12.8034	-9.23803	-12.8034	10.5283	-12.8034	-2.88666	-12.8034	-7.96517
		-12.7997	-8.23699	-12.7997	13.1218	-12.7997	-4.98835	-12.7997	-9.051
		-12.7961	-4.80591	-12.7961	14.4887	-12.7961	-5.2469	-12.7961	-5.15428
		-12.7924	-4.83245	-12.7924	16.2351	-12.7924	0.435731	-12.7924	-5.60832
		-12.7888	-4.21765	-12.7888	17.158	-12.7888	6.11096	-12.7888	-9.29948
		-12.7851	-8.42977	-12.7851	16.4493	-12.7851	5.77755	-12.7851	-11.2092
		-12.7815	-17.7957	-12.7815	16.94	-12.7815	7.35327	-12.7815	-11.7562
		-12.7778	-15.9344	-12.7778	15.5127	-12.7778	10.5814	-12.7778	-12.7367
		-12.7742	-9.4478	-12.7742	15.9393	-12.7742	6.06231	-12.7742	-13.4019
		-12.7705	-6.71122	-12.7705	17.8597	-12.7705	0.102067	-12.7705	-12.0972
		-12.7669	-5.745	-12.7669	23.1812	-12.7669	-3.01745	-12.7669	-10.0574
		-12.7633	-5.92518	-12.7633	25.2522	-12.7633	-4.75631	-12.7633	-10.4563
		-12.7596	-6.5014	-12.7596	26.7714	-12.7596	-5.57117	-12.7596	-13.6769
		-12.756	-0.953196	-12.756	27.3214	-12.756	-5.16859	-12.756	-13.7271
		-12.7523	9.22558	-12.7523	27.0607	-12.7523	-2.78783	-12.7523	-9.3152
		-12.7487	13.2666	-12.7487	29.5206	-12.7487	3.87217	-12.7487	-6.23915
		-12.745	15.129	-12.745	30.0852	-12.745	7.05761	-12.745	-4.3421
		-12.7414	10.9927	-12.7414	25.9325	-12.7414	4.6262	-12.7414	-7.68334
		-12.7377	6.17615	-12.7377	19.1753	-12.7377	3.02506	-12.7377	-11.8916
		-12.7341	7.27477	-12.7341	13.2626	-12.7341	7.33618	-12.7341	-11.6543
		-12.7304	5.68028	-12.7304	11.6942	-12.7304	9.96211	-12.7304	-4.44213
		-12.7268	3.35898	-12.7268	14.4181	-12.7268	7.96127	-12.7268	-3.8578
		-12.7232	0.274788	-12.7232	20.5654	-12.7232	5.02733	-12.7232	-11.442
		-12.7195	-2.72397	-12.7195	26.9537	-12.7195	7.27955	-12.7195	-15.9321
		-12.7159	-6.78636	-12.7159	30.6603	-12.7159	14.234	-12.7159	-15.4117
		-12.7122	-6.68631	-12.7122	30.0291	-12.7122	20.2178	-12.7122	-12.9703
		-12.7086	-2.01532	-12.7086	26.2559	-12.7086	18.6945	-12.7086	-6.92931
		-12.7049	-5.70455	-12.7049	24.3122	-12.7049	13.9424	-12.7049	-4.89398
		-12.7013	-14.0471	-12.7013	22.074	-12.7013	9.68453	-12.7013	-12.726
		-12.6976	-15.7612	-12.6976	19.478	-12.6976	4.53117	-12.6976	-20.7765
		-12.694	-13.4128	-12.694	20.4413	-12.694	2.1398	-12.694	-19.5063
		-12.6903	-9.78426	-12.6903	21.2956	-12.6903	1.4819	-12.6903	-13.1626
		-12.6867	-10.963	-12.6867	19.1695	-12.6867	7.21347	-12.6867	-7.60306
		-12.683	-17.6522	-12.683	21.3405	-12.683	11.1267	-12.683	-6.60064
		-12.6794	-23.2037	-12.6794	23.8378	-12.6794	8.2591	-12.6794	-10.8829
		-12.6758	-21.7777	-12.6758	27.7491	-12.6758	3.76011	-12.6758	-13.2606
		-12.6721	-18.027	-12.6721	31.1956	-12.6721	4.74916	-12.6721	-13.0926
		-12.6685	-13.3282	-12.6685	34.3557	-12.6685	7.64313	-12.6685	-19.5501
		-12.6648	-14.3331	-12.6648	33.4135	-12.6648	2.6096	-12.6648	-23.4452
		-12.6612	-16.8714	-12.6612	29.2289	-12.6612	-1.81176	-12.6612	-21.4344
		-12.6575	-14.2347	-12.6575	25.9633	-12.6575	-1.95209	-12.6575	-19.883
		-12.6539	-12.6213	-12.6539	26.5776	-12.6539	-3.0132	-12.6539	-18.3134
		-12.6502	-13.0981	-12.6502	31.111	-12.6502	-1.76241	-12.6502	-15.0305
		-12.6466	-16.4836	-12.6466	34.0066	-12.6466	0.256444	-12.6466	-15.3837
		-12.6429	-15.0206	-12.6429	30.5872	-12.6429	0.618641	-12.6429	-18.1134
		-12.6393	-10.8219	-12.6393	26.3234	-12.6393	0.637035	-12.6393	-13.552
		-12.6357	-6.77722	-12.6357	26.0596	-12.6357	0.770509	-12.6357	-8.31727
		-12.632	-6.68369	-12.632	20.871	-12.632	-1.26998	-12.632	-8.51026
		-12.6284	-2.92765	-12.6284	16.4056	-12.6284	-2.911	-12.6284	-12.2146
		-12.6247	3.59538	-12.6247	15.9992	-12.6247	1.44794	-12.6247	-16.7938
		-12.6211	12.585	-12.6211	14.4073	-12.6211	5.39942	-12.6211	-19.4564
		-12.6174	16.2404	-12.6174	12.9248	-12.6174	6.99852	-12.6174	-18.6464
		-12.6138	10.3035	-12.6138	9.78206	-12.6138	10.8766	-12.6138	-20.8658
		-12.6101	4.64507	-12.6101	7.47066	-12.6101	14.5559	-12.6101	-27.2056
		-12.6065	6.56517	-12.6065	12.7037	-12.6065	14.2286	-12.6065	-33.9245
		-12.6028	2.25318	-12.6028	22.2401	-12.6028	9.55577	-12.6028	-36.3959
		-12.5992	-5.41936	-12.5992	25.8523	-12.5992	8.18616	-12.5992	-35.7524
		-12.5956	-9.34225	-12.5956	23.8043	-12.5956	9.93553	-12.5956	-34.6081
		-12.5919	-11.5699	-12.5919	23.7559	-12.5919	8.34692	-12.5919	-29.781
		-12.5883	-13.4708	-12.5883	24.6851	-12.5883	5.52497	-12.5883	-28.1194
		-12.5846	-14.8296	-12.5846	19.3246	-12.5846	6.80816	-12.5846	-29.1982
		-12.581	-10.5938	-12.581	13.2894	-12.581	7.4077	-12.581	-27.5476
		-12.5773	-8.69373	-12.5773	11.9778	-12.5773	13.8227	-12.5773	-24.7809
		-12.5737	-15.6967	-12.5737	10.2777	-12.5737	18.5154	-12.5737	-22.2378
		-12.57	-21.8401	-12.57	12.2632	-12.57	21.2654	-12.57	-13.1836
		-12.5664	-21.0142	-12.5664	17.5204	-12.5664	19.4598	-12.5664	-6.20472
		-12.5627	-16.3451	-12.5627	19.6974	-12.5627	13.1071	-12.5627	-7.57804
		-12.5591	-12.1636	-12.5591	21.0561	-12.5591	7.93916	-12.5591	-11.3689
		-12.5555	-7.38902	-12.5555	21.2151	-12.5555	8.27548	-12.5555	-11.5904
		-12.5518	-6.60685	-12.5518	21.6328	-12.5518	8.29802	-12.5518	-11.8325
		-12.5482	-5.73047	-12.5482	17.496	-12.5482	9.58323	-12.5482	-13.2522
		-12.5445	-3.4683	-12.5445	13.6336	-12.5445	11.0791	-12.5445	-17.6008
		-12.5409	4.22843	-12.5409	11.5586	-12.5409	11.4189	-12.5409	-21.3132
		-12.5372	11.5976	-12.5372	8.09679	-12.5372	10.4052	-12.5372	-20.3173
		-12.5336	8.37965	-12.5336	8.42014	-12.5336	8.42182	-12.5336	-18.7263
		-12.5299	2.16224	-12.5299	9.61705	-12.5299	6.38754	-12.5299	-18.1611
		-12.5263	1.38362	-12.5263	8.00635	-12.5263	7.83359	-12.5263	-16.7196
		-12.5226	1.68683	-12.5226	7.29022	-12.5226	10.9361	-12.5226	-12.2755
		-12.519	9.04233	-12.519	6.8412	-12.519	11.1405	-12.519	-9.34588
		-12.5153	14.0157	-12.5153	10.5819	-12.5153	8.33101	-12.5153	-13.4153
		-12.5117	9.88589	-12.5117	11.702	-12.5117	3.78934	-12.5117	-15.906
		-12.5081	5.64385	-12.5081	9.58032	-12.5081	3.41236	-12.5081	-16.3453
		-12.5044	3.11337	-12.5044	7.00351	-12.5044	7.17565	-12.5044	-13.6238
		-12.5008	-0.570213	-12.5008	3.24877	-12.5008	7.73909	-12.5008	-11.1963
		-12.4971	-1.87319	-12.4971	3.0935	-12.4971	3.91104	-12.4971	-11.0374
		-12.4935	-2.89035	-12.4935	4.45447	-12.4935	3.85682	-12.4935	-9.7276
		-12.4898	-3.01824	-12.4898	3.30015	-12.4898	3.05232	-12.4898	-9.59383
		-12.4862	-5.37414	-12.4862	1.77874	-12.4862	2.1585	-12.4862	-13.6731
		-12.4825	-12.45	-12.4825	5.13924	-12.4825	4.49442	-12.4825	-14.3638
		-12.4789	-13.8891	-12.4789	11.1818	-12.4789	3.63449	-12.4789	-12.342
		-12.4752	-7.45174	-12.4752	13.8491	-12.4752	4.42991	-12.4752	-12.919
		-12.4716	0.755445	-12.4716	14.1889	-12.4716	3.15017	-12.4716	-15.1478
		-12.468	1.9758	-12.468	15.0168	-12.468	0.610098	-12.468	-18.2247
		-12.4643	-2.04346	-12.4643	15.7209	-12.4643	3.5003	-12.4643	-22.0813
		-12.4607	-1.01397	-12.4607	13.7945	-12.4607	4.97894	-12.4607	-25.8572
		-12.457	3.61845	-12.457	10.4362	-12.457	5.1037	-12.457	-21.9739
		-12.4534	4.38002	-12.4534	10.0571	-12.4534	5.16338	-12.4534	-15.4031
		-12.4497	3.35845	-12.4497	15.0352	-12.4497	3.46149	-12.4497	-13.7861
		-12.4461	-2.77	-12.4461	22.4012	-12.4461	1.58573	-12.4461	-17.2255
		-12.4424	-1.68413	-12.4424	21.0282	-12.4424	2.64793	-12.4424	-20.476
		-12.4388	6.01417	-12.4388	17.0936	-12.4388	3.94061	-12.4388	-20.7545
		-12.4351	7.38117	-12.4351	17.9249	-12.4351	0.488435	-12.4351	-19.2623
		-12.4315	5.15839	-12.4315	17.5688	-12.4315	-0.839064	-12.4315	-17.8126
		-12.4279	4.26411	-12.4279	14.1178	-12.4279	-0.01564	-12.4279	-18.1182
		-12.4242	6.26517	-12.4242	12.1922	-12.4242	-0.163728	-12.4242	-14.4892
		-12.4206	6.51505	-12.4206	15.4216	-12.4206	2.52082	-12.4206	-7.6269
		-12.4169	0.932547	-12.4169	17.6792	-12.4169	4.53986	-12.4169	-7.0691
		-12.4133	-1.74164	-12.4133	19.7791	-12.4133	6.28518	-12.4133	-9.27588
		-12.4096	0.109958	-12.4096	22.6237	-12.4096	9.51594	-12.4096	-12.5354
		-12.406	1.34258	-12.406	19.2902	-12.406	16.3199	-12.406	-15.9296
		-12.4023	0.957142	-12.4023	15.0251	-12.4023	16.0902	-12.4023	-15.299
		-12.3987	1.44778	-12.3987	16.9927	-12.3987	13.8315	-12.3987	-13.6396
		-12.395	-0.812059	-12.395	17.7893	-12.395	10.4346	-12.395	-11.0203
		-12.3914	-0.801412	-12.3914	15.7053	-12.3914	6.21309	-12.3914	-5.99668
		-12.3878	2.47654	-12.3878	12.8889	-12.3878	7.22132	-12.3878	-2.91664
		-12.3841	-1.69977	-12.3841	11.8622	-12.3841	11.0328	-12.3841	-0.0228743
		-12.3805	-8.82781	-12.3805	15.6904	-12.3805	13.3856	-12.3805	0.873165
		-12.3768	-10.8484	-12.3768	21.5622	-12.3768	14.1556	-12.3768	-0.119936
		-12.3732	-12.925	-12.3732	23.7495	-12.3732	14.2201	-12.3732	-1.68826
		-12.3695	-14.928	-12.3695	22.9914	-12.3695	10.3078	-12.3695	-2.21056
		-12.3659	-14.3412	-12.3659	21.6986	-12.3659	4.78759	-12.3659	-3.57707
		-12.3622	-9.50038	-12.3622	25.1678	-12.3622	3.13951	-12.3622	-10.0452
		-12.3586	-8.22494	-12.3586	29.5937	-12.3586	6.24696	-12.3586	-12.3577
		-12.3549	-10.1074	-12.3549	27.5405	-12.3549	11.1106	-12.3549	-12.7207
		-12.3513	-9.41249	-12.3513	24.9724	-12.3513	12.512	-12.3513	-15.1837
		-12.3476	-10.7976	-12.3476	26.4295	-12.3476	12.7977	-12.3476	-16.2267
		-12.344	-11.9042	-12.344	28.0399	-12.344	12.8418	-12.344	-15.5905
		-12.3404	-10.3364	-12.3404	25.8127	-12.3404	10.4986	-12.3404	-12.1475
		-12.3367	-7.45647	-12.3367	24.0503	-12.3367	6.59404	-12.3367	-15.5761
		-12.3331	-5.00304	-12.3331	22.5546	-12.3331	4.68268	-12.3331	-20.683
		-12.3294	0.145356	-12.3294	23.3226	-12.3294	0.20105	-12.3294	-26.8917
		-12.3258	6.09923	-12.3258	21.5054	-12.3258	-9.93299	-12.3258	-26.2999
		-12.3221	6.72121	-12.3221	19.9178	-12.3221	-11.4007	-12.3221	-19.7013
		-12.3185	2.05823	-12.3185	18.9177	-12.3185	-8.85885	-12.3185	-19.2381
		-12.3148	2.83749	-12.3148	19.7936	-12.3148	-6.76867	-12.3148	-19.9492
		-12.3112	3.09407	-12.3112	22.9852	-12.3112	0.603305	-12.3112	-18.8602
		-12.3075	0.40393	-12.3075	22.5298	-12.3075	8.31152	-12.3075	-21.382
		-12.3039	-1.04351	-12.3039	26.1347	-12.3039	16.4167	-12.3039	-23.752
		-12.3003	-4.85364	-12.3003	29.0437	-12.3003	19.1873	-12.3003	-20.0446
		-12.2966	-9.05873	-12.2966	26.6571	-12.2966	15.2591	-12.2966	-15.1435
		-12.293	-11.347	-12.293	18.7108	-12.293	7.95382	-12.293	-16.6847
		-12.2893	-11.2607	-12.2893	13.8498	-12.2893	3.82102	-12.2893	-19.5294
		-12.2857	-10.1935	-12.2857	17.6021	-12.2857	3.63852	-12.2857	-15.4037
		-12.282	-7.9626	-12.282	17.2853	-12.282	8.68502	-12.282	-14.7705
		-12.2784	-3.36661	-12.2784	13.1437	-12.2784	10.2118	-12.2784	-15.699
		-12.2747	3.24464	-12.2747	10.8495	-12.2747	8.07899	-12.2747	-16.6173
		-12.2711	4.274	-12.2711	9.6963	-12.2711	6.64392	-12.2711	-20.2925
		-12.2674	4.48866	-12.2674	10.2166	-12.2674	8.16968	-12.2674	-23.3104
		-12.2638	-0.130585	-12.2638	9.28116	-12.2638	8.08989	-12.2638	-18.882
		-12.2602	-1.5478	-12.2602	8.30921	-12.2602	7.60671	-12.2602	-15.0024
		-12.2565	0.743296	-12.2565	16.6982	-12.2565	12.1912	-12.2565	-16.7764
		-12.2529	-1.72153	-12.2529	27.684	-12.2529	9.23052	-12.2529	-16.6931
		-12.2492	-1.75754	-12.2492	32.8526	-12.2492	3.15823	-12.2492	-19.1723
		-12.2456	-2.76615	-12.2456	30.8107	-12.2456	5.39807	-12.2456	-20.9907
		-12.2419	-6.56644	-12.2419	29.2663	-12.2419	7.49307	-12.2419	-23.8325
		-12.2383	-12	-12.2383	28.8759	-12.2383	4.81951	-12.2383	-23.4805
		-12.2346	-13.2419	-12.2346	25.4837	-12.2346	0.179542	-12.2346	-22.1216
		-12.231	-11.3967	-12.231	24.3804	-12.231	-0.668735	-12.231	-23.0961
		-12.2273	-9.18832	-12.2273	24.2321	-12.2273	4.20174	-12.2273	-22.654
		-12.2237	-7.63004	-12.2237	19.9288	-12.2237	6.29342	-12.2237	-22.6888
		-12.2201	-6.44731	-12.2201	18.2024	-12.2201	8.45844	-12.2201	-21.913
		-12.2164	-3.1169	-12.2164	12.6597	-12.2164	12.0121	-12.2164	-23.6125
		-12.2128	-0.0483835	-12.2128	8.38654	-12.2128	11.7226	-12.2128	-23.1565
		-12.2091	1.45462	-12.2091	10.0447	-12.2091	6.77623	-12.2091	-23.4686
		-12.2055	3.19846	-12.2055	15.7568	-12.2055	2.85556	-12.2055	-24.4718
		-12.2018	2.8702	-12.2018	23.0921	-12.2018	2.30169	-12.2018	-22.684
		-12.1982	-1.58218	-12.1982	26.4852	-12.1982	4.4988	-12.1982	-20.319
		-12.1945	-2.77271	-12.1945	26.6154	-12.1945	8.46492	-12.1945	-14.1757
		-12.1909	-1.71553	-12.1909	26.6695	-12.1909	9.3934	-12.1909	-8.55004
		-12.1872	-3.4895	-12.1872	20.5805	-12.1872	8.37959	-12.1872	-3.80408
		-12.1836	-2.60557	-12.1836	12.3078	-12.1836	8.28825	-12.1836	-2.71245
		-12.18	6.0852	-12.18	17.0942	-12.18	5.18258	-12.18	-1.39772
[truncated: 63,539 more rows]

## Sheet: S.Fig.6
13C NMR (400 MHz) data of P5 in DMSO-d6.
	ppm
	-19.4566	-0.560194
	-19.453	-0.397425
	-19.4493	0.982999
	-19.4457	4.32664
	-19.4421	3.04687
	-19.4384	2.31737
	-19.4348	3.76663
	-19.4311	5.28411
	-19.4275	5.55418
	-19.4238	6.15749
	-19.4202	3.60514
	-19.4165	-1.14038
	-19.4129	-1.03638
	-19.4092	0.4289
	-19.4056	-1.43497
	-19.402	-4.85815
	-19.3983	-9.03911
	-19.3947	-9.14546
	-19.391	-6.73307
	-19.3874	-6.57461
	-19.3837	-8.48068
	-19.3801	-10.668
	-19.3764	-8.3671
	-19.3728	-2.55284
	-19.3691	1.01966
	-19.3655	0.0403985
	-19.3619	2.04907
	-19.3582	5.80918
	-19.3546	6.18542
	-19.3509	6.02984
	-19.3473	6.24336
	-19.3436	5.64199
	-19.34	6.31573
	-19.3363	6.09808
	-19.3327	1.94332
	-19.329	-2.55634
	-19.3254	-4.51011
	-19.3218	-3.22697
	-19.3181	-2.10748
	-19.3145	-1.7807
	-19.3108	-1.58608
	-19.3072	-0.835345
	-19.3035	0.514429
	-19.2999	2.2596
	-19.2962	1.85411
	-19.2926	2.57775
	-19.2889	4.15387
	-19.2853	4.12567
	-19.2816	4.58682
	-19.278	3.21731
	-19.2744	-0.690758
	-19.2707	-4.65597
	-19.2671	-4.78451
	-19.2634	-5.97445
	-19.2598	-4.70106
	-19.2561	-0.257991
	-19.2525	0.688573
	-19.2488	0.977877
	-19.2452	1.92312
	-19.2415	3.13025
	-19.2379	1.30723
	-19.2343	-0.335928
	-19.2306	-1.04778
	-19.227	-0.350836
	-19.2233	1.14844
	-19.2197	1.60088
	-19.216	-2.35122
	-19.2124	-7.06984
	-19.2087	-7.14642
	-19.2051	-4.70688
	-19.2014	-3.87432
	-19.1978	-2.27738
	-19.1942	1.96662
	-19.1905	6.68315
	-19.1869	8.23857
	-19.1832	7.16558
	-19.1796	4.38051
	-19.1759	2.00579
	-19.1723	-0.912596
	-19.1686	-0.348872
	-19.165	2.62814
	-19.1613	1.92276
	-19.1577	-0.282978
	-19.1541	-0.915496
	-19.1504	-3.24079
	-19.1468	-6.57415
	-19.1431	-5.75416
	-19.1395	0.494253
	-19.1358	3.32212
	-19.1322	1.58069
	-19.1285	-1.18365
	-19.1249	0.0165047
	-19.1212	1.69288
	-19.1176	2.52942
	-19.1139	1.94194
	-19.1103	0.27784
	-19.1067	-3.03627
	-19.103	-6.06829
	-19.0994	-8.14955
	-19.0957	-6.03518
	-19.0921	-1.08741
	-19.0884	0.466218
	-19.0848	0.748076
	-19.0811	0.967963
	-19.0775	4.42521
	-19.0738	5.70718
	-19.0702	1.05032
	-19.0666	-0.158775
	-19.0629	2.02141
	-19.0593	1.05388
	-19.0556	-1.41176
	-19.052	0.0389098
	-19.0483	0.398727
	-19.0447	-1.43938
	-19.041	-0.805949
	-19.0374	0.76717
	-19.0337	2.01147
	-19.0301	0.497251
	-19.0265	0.383984
	-19.0228	2.17745
	-19.0192	3.582
	-19.0155	2.88777
	-19.0119	3.25317
	-19.0082	3.5892
	-19.0046	4.43424
	-19.0009	1.8605
	-18.9973	-2.78681
	-18.9936	-2.66224
	-18.99	-0.504123
	-18.9864	2.00327
	-18.9827	1.72765
	-18.9791	-2.34499
	-18.9754	-7.74247
	-18.9718	-6.66792
	-18.9681	-2.25023
	-18.9645	1.45661
	-18.9608	4.5554
	-18.9572	3.86122
	-18.9535	1.5561
	-18.9499	-1.31246
	-18.9462	-1.34618
	-18.9426	-2.87636
	-18.939	-4.49628
	-18.9353	-2.11591
	-18.9317	1.64177
	-18.928	0.358175
	-18.9244	-3.45033
	-18.9207	-3.14945
	-18.9171	1.59273
	-18.9134	3.08309
	-18.9098	3.4009
	-18.9061	3.21269
	-18.9025	3.29688
	-18.8989	2.56332
	-18.8952	1.23816
	-18.8916	0.478462
	-18.8879	0.845689
	-18.8843	-1.34117
	-18.8806	-3.61298
	-18.877	-3.66356
	-18.8733	-2.1405
	-18.8697	-1.41584
	-18.866	-2.53503
	-18.8624	-0.298499
	-18.8588	2.09734
	-18.8551	1.77548
	-18.8515	-1.54361
	-18.8478	-2.06182
	-18.8442	-0.788281
	-18.8405	-2.47545
	-18.8369	-3.24578
	-18.8332	-5.275
	-18.8296	-5.48017
	-18.8259	-3.17249
	-18.8223	-1.29479
	-18.8187	1.30363
	-18.815	2.20655
	-18.8114	0.852809
	-18.8077	2.39581
	-18.8041	2.87711
	-18.8004	1.58965
	-18.7968	1.65539
	-18.7931	3.22766
	-18.7895	4.10154
	-18.7858	3.10014
	-18.7822	1.68989
	-18.7786	2.56761
	-18.7749	4.5234
	-18.7713	5.11294
	-18.7676	5.31628
	-18.764	3.29814
	-18.7603	-3.42523
	-18.7567	-7.87015
	-18.753	-9.32203
	-18.7494	-9.78142
	-18.7457	-8.73684
	-18.7421	-1.55676
	-18.7384	5.75459
	-18.7348	8.43541
	-18.7312	7.14089
	-18.7275	2.14433
	-18.7239	-0.762006
	-18.7202	-0.7278
	-18.7166	-0.892241
	-18.7129	-2.17476
	-18.7093	-1.53478
	-18.7056	2.4224
	-18.702	3.99313
	-18.6983	4.55339
	-18.6947	3.72003
	-18.6911	3.21648
	-18.6874	4.25707
	-18.6838	5.75262
	-18.6801	2.77823
	-18.6765	-1.02261
	-18.6728	-3.42762
	-18.6692	-2.6502
	-18.6655	-3.24617
	-18.6619	-6.06795
	-18.6582	-4.31536
	-18.6546	-2.62388
	-18.651	-2.63156
	-18.6473	-4.61856
	-18.6437	-9.41921
	-18.64	-10.9714
	-18.6364	-8.79034
	-18.6327	-7.72502
	-18.6291	-3.77938
	-18.6254	1.99677
	-18.6218	4.90023
	-18.6181	4.57925
	-18.6145	5.65956
	-18.6109	8.6332
	-18.6072	8.46612
	-18.6036	7.74655
	-18.5999	4.66231
	-18.5963	1.84536
	-18.5926	-0.544203
	-18.589	-0.713278
	-18.5853	-0.727804
	-18.5817	-2.61984
	-18.578	-2.91734
	-18.5744	-2.26792
	-18.5707	-3.32081
	-18.5671	-4.41788
	-18.5635	-1.81248
	-18.5598	-0.0783982
	-18.5562	2.5955
	-18.5525	-0.332482
	-18.5489	-1.77105
	-18.5452	3.25314
	-18.5416	4.36441
	-18.5379	2.72815
	-18.5343	3.71587
	-18.5306	3.85626
	-18.527	4.8531
	-18.5234	3.75444
	-18.5197	1.63783
	-18.5161	-1.0586
	-18.5124	-2.33193
	-18.5088	0.105269
	-18.5051	0.186495
	-18.5015	-1.66887
	-18.4978	-3.87529
	-18.4942	-4.65355
	-18.4905	-5.82749
	-18.4869	-8.42043
	-18.4833	-3.65709
	-18.4796	-1.05856
	-18.476	-1.16075
	-18.4723	-1.2925
	-18.4687	-1.375
	-18.465	-1.80514
	-18.4614	-3.20986
	-18.4577	-1.37432
	-18.4541	-0.76991
	-18.4504	2.9914
	-18.4468	7.53088
	-18.4432	10.7067
	-18.4395	9.30316
	-18.4359	3.63222
	-18.4322	-1.17708
	-18.4286	-5.33082
	-18.4249	-2.75865
	-18.4213	0.152156
	-18.4176	-0.380624
	-18.414	-3.46009
	-18.4103	-1.39013
	-18.4067	2.65117
	-18.403	5.82425
	-18.3994	8.44889
	-18.3958	6.6384
	-18.3921	2.80388
	-18.3885	-0.156253
	-18.3848	0.35781
	-18.3812	2.52286
	-18.3775	0.142615
	-18.3739	-4.48361
	-18.3702	-6.60499
	-18.3666	-4.62308
	-18.3629	-4.53775
	-18.3593	-4.25127
	-18.3557	-1.4637
	-18.352	2.10266
	-18.3484	4.8151
	-18.3447	2.26694
	-18.3411	0.0130521
	-18.3374	-0.171076
	-18.3338	0.26172
	-18.3301	-1.2957
	-18.3265	-2.63224
	-18.3228	1.83955
	-18.3192	5.88803
	-18.3156	4.80537
	-18.3119	2.0796
	-18.3083	2.80513
	-18.3046	3.42828
	-18.301	1.19353
	-18.2973	0.26447
	-18.2937	-3.41111
	-18.29	-7.36918
	-18.2864	-6.96229
	-18.2827	-4.33796
	-18.2791	-1.80805
	-18.2755	-0.872849
	-18.2718	-0.0482699
	-18.2682	0.735001
	-18.2645	0.510081
	-18.2609	-1.15577
	-18.2572	-3.49219
	-18.2536	-3.21252
	-18.2499	-1.03607
	-18.2463	2.89626
	-18.2426	3.50714
	-18.239	1.59153
	-18.2353	2.16643
	-18.2317	2.24746
	-18.2281	1.38517
	-18.2244	0.703816
	-18.2208	-2.05622
	-18.2171	-5.91939
	-18.2135	-7.33317
	-18.2098	-5.782
	-18.2062	-2.59622
	-18.2025	-2.33694
	-18.1989	-2.75358
	-18.1952	-1.3849
	-18.1916	0.0779969
	-18.188	-0.300379
	-18.1843	1.2847
	-18.1807	5.57869
	-18.177	6.73447
	-18.1734	5.29542
	-18.1697	3.67772
	-18.1661	-0.91513
	-18.1624	-2.76331
	-18.1588	-2.94712
	-18.1551	-3.22242
	-18.1515	-2.26878
	-18.1479	-1.95268
	-18.1442	0.0261346
	-18.1406	1.96846
	-18.1369	1.7822
	-18.1333	1.13255
	-18.1296	2.62575
	-18.126	3.72388
	-18.1223	2.16526
	-18.1187	-0.235925
	-18.115	1.3731
	-18.1114	2.0129
	-18.1078	-0.652591
	-18.1041	-2.67109
	-18.1005	-0.868509
	-18.0968	3.2011
	-18.0932	3.78988
	-18.0895	0.887206
	-18.0859	-2.58434
	-18.0822	-2.94179
	-18.0786	-0.960699
	-18.0749	2.5515
	-18.0713	3.91268
	-18.0677	5.01387
	-18.064	2.11446
	-18.0604	-1.99264
	-18.0567	-3.28869
	-18.0531	-0.106673
	-18.0494	2.75708
	-18.0458	0.716657
	-18.0421	-1.02553
	-18.0385	-2.9888
	-18.0348	-0.234438
	-18.0312	1.90717
	-18.0275	3.02418
	-18.0239	4.39463
	-18.0203	4.38715
	-18.0166	4.01831
	-18.013	-3.46701
	-18.0093	-8.37595
	-18.0057	-8.19358
	-18.002	-5.67488
	-17.9984	-0.79678
	-17.9947	1.31532
	-17.9911	-1.64054
	-17.9874	-1.4698
	-17.9838	0.549788
	-17.9802	3.40371
	-17.9765	1.98569
	-17.9729	-2.05811
	-17.9692	-4.02087
	-17.9656	-3.57254
	-17.9619	1.84884
	-17.9583	5.99781
	-17.9546	7.93061
	-17.951	7.26258
	-17.9473	1.22506
	-17.9437	-6.94125
	-17.9401	-9.09372
	-17.9364	-2.64377
	-17.9328	-1.66437
	-17.9291	-4.39143
	-17.9255	-2.33159
	-17.9218	0.0697455
	-17.9182	-0.363037
	-17.9145	1.66177
	-17.9109	7.68564
	-17.9072	7.82526
	-17.9036	4.76788
	-17.9	2.58713
	-17.8963	-1.15537
	-17.8927	-2.04102
	-17.889	-0.741592
	-17.8854	-1.5768
	-17.8817	-7.65382
	-17.8781	-9.85655
	-17.8744	-5.91529
	-17.8708	-3.40558
	-17.8671	-3.78656
	-17.8635	-4.72993
	-17.8598	-3.02199
	-17.8562	-2.42646
	-17.8526	-5.76584
	-17.8489	-6.50097
	-17.8453	0.912526
	-17.8416	8.85856
	-17.838	10.1818
	-17.8343	9.18419
	-17.8307	7.7902
	-17.827	6.62016
	-17.8234	7.31384
	-17.8197	6.50083
	-17.8161	5.04223
	-17.8125	2.22119
	-17.8088	4.70595
	-17.8052	4.63791
	-17.8015	1.0831
	-17.7979	-0.59611
	-17.7942	0.0655676
	-17.7906	3.37159
	-17.7869	2.60231
	-17.7833	-6.90682
	-17.7796	-12.7578
	-17.776	-12.5101
	-17.7724	-7.17244
	-17.7687	-3.01166
	-17.7651	-4.60948
	-17.7614	-3.79214
	-17.7578	-1.20597
	-17.7541	1.37841
	-17.7505	4.29209
	-17.7468	5.76979
	-17.7432	2.6371
	-17.7395	3.61228
	-17.7359	4.15743
	-17.7323	0.872206
	-17.7286	-0.717209
	-17.725	-0.743277
	-17.7213	-1.15448
	-17.7177	-0.349423
	-17.714	-2.18417
	-17.7104	-3.67858
	-17.7067	-3.32049
	-17.7031	-3.13844
	-17.6994	-0.547275
	-17.6958	3.60226
	-17.6921	3.95671
	-17.6885	1.84236
	-17.6849	2.16814
	-17.6812	1.66413
	-17.6776	2.81048
	-17.6739	4.86131
	-17.6703	1.79961
	-17.6666	-2.62254
	-17.663	-4.14207
	-17.6593	-1.63478
	-17.6557	2.80622
	-17.652	6.06343
	-17.6484	2.57514
	-17.6448	-0.52084
	-17.6411	-2.92706
	-17.6375	-2.71734
	-17.6338	-2.1255
	-17.6302	-4.9074
	-17.6265	-5.23589
	-17.6229	-2.66994
	-17.6192	-4.7421
	-17.6156	-3.62885
	-17.6119	1.89609
	-17.6083	5.4524
	-17.6047	7.56375
	-17.601	8.5415
	-17.5974	5.92073
	-17.5937	0.735485
	-17.5901	0.894763
	-17.5864	-0.372282
	-17.5828	-6.11782
	-17.5791	-8.28687
	-17.5755	-2.9554
	-17.5718	2.40528
	-17.5682	2.53298
	-17.5646	-2.17691
	-17.5609	-7.03759
	-17.5573	-6.1507
	-17.5536	-3.13831
	-17.55	-1.60153
	-17.5463	1.62435
	-17.5427	3.55183
	-17.539	1.16245
	-17.5354	-0.555712
	-17.5317	5.76696
	-17.5281	9.13937
	-17.5245	5.55757
	-17.5208	1.85219
	-17.5172	0.0229359
	-17.5135	-1.77315
	-17.5099	-2.62636
	-17.5062	-3.9557
	-17.5026	-3.58273
	-17.4989	-1.13788
	-17.4953	0.733468
	-17.4916	3.12894
	-17.488	2.61903
	-17.4843	2.52023
	-17.4807	2.24004
	-17.4771	-0.762536
	-17.4734	-2.24558
	-17.4698	3.06838
	-17.4661	8.72289
	-17.4625	6.45395
	-17.4588	1.24681
	-17.4552	-0.691749
	-17.4515	-0.663784
	-17.4479	-4.13843
	-17.4442	-7.3798
	-17.4406	-6.69159
	-17.437	-6.66367
	-17.4333	-6.62166
	-17.4297	-5.16189
	-17.426	-3.08837
	-17.4224	-4.90337
	-17.4187	-7.78534
	-17.4151	-6.72464
	-17.4114	-5.99182
	-17.4078	-1.78623
	-17.4041	4.24826
	-17.4005	7.47451
	-17.3969	4.06261
	-17.3932	-0.718668
	-17.3896	-0.465207
	-17.3859	-1.98586
	-17.3823	-2.65831
	-17.3786	1.46016
	-17.375	7.31154
	-17.3713	7.38852
	-17.3677	4.56958
	-17.364	1.68969
	-17.3604	3.98264
	-17.3568	12.73
	-17.3531	13.2886
	-17.3495	5.64078
	-17.3458	-1.67112
	-17.3422	-4.7527
	-17.3385	-2.83584
	-17.3349	0.876638
	-17.3312	0.06218
	-17.3276	-3.34579
	-17.3239	-4.90214
	-17.3203	-1.50609
	-17.3166	5.83754
	-17.313	8.53252
	-17.3094	3.46824
	-17.3057	-1.15606
	-17.3021	-3.5375
	-17.2984	0.20109
	-17.2948	2.03975
	-17.2911	-0.606742
	-17.2875	-2.7369
	-17.2838	-1.50516
	-17.2802	-3.06191
	-17.2765	-5.37199
	-17.2729	-7.11432
	-17.2693	-4.76249
	-17.2656	-0.0622821
	-17.262	-3.34569
	-17.2583	-7.47751
	-17.2547	-8.80671
	-17.251	-6.93618
	-17.2474	-1.15805
	-17.2437	3.08779
	-17.2401	4.98463
	-17.2364	5.71379
	-17.2328	5.06626
	-17.2292	6.21688
	-17.2255	3.77334
	-17.2219	-1.82536
	-17.2182	-2.35253
	-17.2146	-0.28688
	-17.2109	0.952463
	-17.2073	0.427724
	-17.2036	0.550401
	-17.2	1.43715
	-17.1963	-0.29196
	-17.1927	-0.950398
	-17.1891	1.36388
	-17.1854	3.11642
	-17.1818	0.582196
	-17.1781	0.899266
	-17.1745	0.769172
	-17.1708	-0.971563
	-17.1672	0.566703
	-17.1635	0.090233
	-17.1599	-3.19044
	-17.1562	-1.58439
	-17.1526	-1.63888
	-17.1489	-2.86611
	-17.1453	-2.12093
	-17.1417	-3.68801
	-17.138	-1.24391
	-17.1344	2.09687
	-17.1307	0.133109
	-17.1271	0.439498
	-17.1234	4.13306
	-17.1198	4.81771
	-17.1161	3.37951
	-17.1125	-2.49202
	-17.1088	-5.12198
	-17.1052	-5.41184
	-17.1016	-1.91667
	-17.0979	3.84931
	-17.0943	4.97714
	-17.0906	4.97344
	-17.087	5.9579
	-17.0833	5.65901
	-17.0797	2.9356
	-17.076	0.778063
	-17.0724	0.251739
	-17.0687	1.59989
	-17.0651	-2.80841
	-17.0615	-6.10839
	-17.0578	-8.55465
	-17.0542	-13.3255
	-17.0505	-13.3305
	-17.0469	-7.53982
	-17.0432	-3.07336
	-17.0396	-2.62239
	-17.0359	-1.17387
	-17.0323	2.56582
	-17.0286	1.74674
	-17.025	4.46485
	-17.0214	6.28499
	-17.0177	5.32328
	-17.0141	2.98756
	-17.0104	1.49007
	-17.0068	0.0745145
	-17.0031	0.507775
	-16.9995	7.17769
	-16.9958	10.3171
	-16.9922	5.60925
	-16.9885	4.76593
	-16.9849	7.49452
	-16.9813	9.37257
	-16.9776	7.70191
	-16.974	5.29947
	-16.9703	3.16068
	-16.9667	-2.42893
	-16.963	-9.90908
	-16.9594	-13.2965
	-16.9557	-11.74
	-16.9521	-5.68163
	-16.9484	-3.98086
	-16.9448	-7.27326
	-16.9411	-3.71643
	-16.9375	-2.01918
	-16.9339	-3.71179
	-16.9302	-2.9688
	-16.9266	-4.94098
	-16.9229	-2.11817
	-16.9193	7.84989
	-16.9156	13.1557
	-16.912	9.35892
	-16.9083	5.10539
	-16.9047	0.350557
	-16.901	-2.83273
	-16.8974	-5.21924
	-16.8938	-7.72906
	-16.8901	-6.65784
	-16.8865	0.356109
	-16.8828	1.44484
	-16.8792	-0.514699
	-16.8755	4.27108
	-16.8719	6.87538
	-16.8682	4.68842
	-16.8646	-0.779114
	-16.8609	-4.96272
	-16.8573	-9.29808
	-16.8537	-9.32689
	-16.85	-6.29653
	-16.8464	-5.21713
	-16.8427	-3.60453
	-16.8391	0.707473
	-16.8354	3.8956
	-16.8318	6.86345
	-16.8281	8.62639
	-16.8245	2.33033
	-16.8208	-0.741921
	-16.8172	-1.11862
	-16.8136	1.77693
	-16.8099	7.27199
	-16.8063	10.2878
	-16.8026	9.96895
	-16.799	6.85679
	-16.7953	2.81529
	-16.7917	-0.853484
	-16.788	-3.95999
	-16.7844	-3.61613
	-16.7807	-2.90909
	-16.7771	-4.849
	-16.7734	-3.2146
	-16.7698	0.283498
	-16.7662	5.00972
	-16.7625	9.4805
	-16.7589	9.67159
	-16.7552	4.18337
	-16.7516	1.9136
	-16.7479	1.45082
	-16.7443	-0.813341
	-16.7406	-2.56678
	-16.737	-3.55563
	-16.7333	-3.60926
	-16.7297	-0.853973
	-16.7261	-0.422766
	-16.7224	-2.24602
	-16.7188	-3.86339
	-16.7151	-3.58199
	-16.7115	-2.38005
	-16.7078	-1.69565
	-16.7042	-2.13967
	-16.7005	0.478157
	-16.6969	3.65966
	-16.6932	5.70639
	-16.6896	3.05798
	-16.686	-0.0699109
	-16.6823	-1.72645
	-16.6787	-0.353764
	-16.675	-4.19648
	-16.6714	-6.15144
	-16.6677	-0.368055
	-16.6641	1.75285
	-16.6604	2.21761
	-16.6568	3.55268
	-16.6531	-0.635135
	-16.6495	-6.07573
	-16.6459	-10.6612
	-16.6422	-10.2976
	-16.6386	-8.70941
	-16.6349	-4.44489
	-16.6313	0.851077
	-16.6276	3.12886
	-16.624	3.99264
	-16.6203	1.56674
	-16.6167	-3.72046
	-16.613	-3.96952
	-16.6094	2.84297
	-16.6057	5.81263
	-16.6021	2.4242
	-16.5985	-0.84953
	-16.5948	-1.2367
	-16.5912	1.81777
	-16.5875	2.33665
	-16.5839	0.496733
	-16.5802	0.138217
	-16.5766	7.78121
	-16.5729	10.9078
	-16.5693	5.52363
	-16.5656	-0.777223
	-16.562	-5.41013
	-16.5584	-7.18835
	-16.5547	-5.03242
	-16.5511	-4.29533
	-16.5474	0.104861
	-16.5438	3.11533
	-16.5401	0.916342
	-16.5365	-2.94118
	-16.5328	-3.43563
	-16.5292	0.310692
	-16.5255	5.08746
	-16.5219	3.77978
	-16.5183	-1.02526
	-16.5146	-1.86407
	-16.511	-2.65109
	-16.5073	-1.11214
	-16.5037	2.87568
	-16.5	2.74252
	-16.4964	0.519345
	-16.4927	0.306876
	-16.4891	3.56064
	-16.4854	1.11169
	-16.4818	-3.10314
	-16.4782	-2.6248
	-16.4745	0.506699
	-16.4709	4.27387
	-16.4672	5.49158
	-16.4636	5.28007
	-16.4599	2.34286
	-16.4563	0.0501332
	-16.4526	0.23216
	-16.449	-2.52176
	-16.4453	-6.06962
	-16.4417	-6.64671
	-16.438	-1.34503
	-16.4344	2.40294
	-16.4308	-0.654194
	-16.4271	-2.79606
	-16.4235	0.0762826
	-16.4198	5.94334
	-16.4162	9.04392
	-16.4125	6.36707
	-16.4089	-3.79246
	-16.4052	-8.71336
	-16.4016	-11.2387
	-16.3979	-11.2595
	-16.3943	-8.9667
	-16.3907	-6.6704
	-16.387	-4.4588
	-16.3834	-0.459023
	-16.3797	3.41608
	-16.3761	6.06111
	-16.3724	4.74495
	-16.3688	1.59253
	-16.3651	3.35161
	-16.3615	3.68812
	-16.3578	4.20899
	-16.3542	0.472506
	-16.3506	-0.0213432
	-16.3469	0.506305
	-16.3433	-1.24966
	-16.3396	-4.44109
	-16.336	-5.67496
	-16.3323	-2.18383
	-16.3287	3.18
	-16.325	5.05565
	-16.3214	3.97281
	-16.3177	0.0485343
	-16.3141	-3.30872
	-16.3105	-0.184598
	-16.3068	3.95257
	-16.3032	3.61456
	-16.2995	1.99854
	-16.2959	4.18164
	-16.2922	2.75165
	-16.2886	0.476615
	-16.2849	3.23375
	-16.2813	0.140847
	-16.2776	-6.15959
	-16.274	-3.86756
	-16.2704	0.00341517
	-16.2667	0.18352
	-16.2631	0.557321
	-16.2594	-0.783379
	-16.2558	-3.05596
	-16.2521	1.33401
	-16.2485	9.6034
	-16.2448	9.65135
	-16.2412	4.64201
	-16.2375	3.28682
	-16.2339	4.35488
	-16.2302	4.51223
	-16.2266	0.646848
	-16.223	-6.39997
	-16.2193	-10.555
	-16.2157	-7.36775
	-16.212	-7.85199
	-16.2084	-8.50587
	-16.2047	-5.67308
	-16.2011	-1.78427
	-16.1974	2.63412
	-16.1938	4.83521
	-16.1901	6.58762
	-16.1865	9.35067
	-16.1829	9.51211
	-16.1792	5.01774
	-16.1756	0.150663
	-16.1719	-1.99794
	-16.1683	-2.37077
	-16.1646	-4.50053
	-16.161	-3.59468
	-16.1573	-1.27738
	-16.1537	-1.65197
	-16.15	-1.99869
	-16.1464	-2.17989
	-16.1428	-1.05926
	-16.1391	-0.404032
	-16.1355	-2.99153
	-16.1318	-0.765755
	-16.1282	1.47891
	-16.1245	2.0964
	-16.1209	5.29293
	-16.1172	1.7571
	-16.1136	-3.47678
	-16.1099	-3.28125
	-16.1063	2.72361
	-16.1027	2.95256
	-16.099	-3.92434
	-16.0954	-5.79819
	-16.0917	-0.96642
	-16.0881	-0.330135
	-16.0844	-0.75852
	-16.0808	0.679616
	-16.0771	3.13109
	-16.0735	6.38455
	-16.0698	7.05137
	-16.0662	5.80395
	-16.0625	-0.869003
	-16.0589	-4.15088
	-16.0553	-4.49185
	-16.0516	-3.8459
	-16.048	-2.58321
	-16.0443	-7.00029
	-16.0407	-9.51435
	-16.037	-4.73142
	-16.0334	0.139042
	-16.0297	1.41078
	-16.0261	-0.0513778
	-16.0224	-0.415352
	-16.0188	3.32014
	-16.0152	9.62074
	-16.0115	8.52496
	-16.0079	4.40647
	-16.0042	5.66778
	-16.0006	2.54873
	-15.9969	-0.447199
	-15.9933	1.09089
	-15.9896	-1.75434
	-15.986	-3.12479
	-15.9823	-2.2815
	-15.9787	-2.58846
	-15.9751	-1.44146
	-15.9714	-2.37673
	-15.9678	-3.47372
	-15.9641	-3.56614
	-15.9605	-3.91645
	-15.9568	-3.44198
	-15.9532	-4.92784
	-15.9495	-8.31512
	-15.9459	-5.59167
	-15.9422	2.39835
	-15.9386	2.55872
	-15.935	-3.40076
	-15.9313	-5.57172
	-15.9277	-2.66481
	-15.924	2.41444
	-15.9204	8.72751
	-15.9167	10.7201
	-15.9131	5.41042
	-15.9094	2.62956
	-15.9058	0.733399
	-15.9021	-1.36906
	-15.8985	4.10388
	-15.8948	5.62004
	-15.8912	-3.23511
	-15.8876	-3.67259
	-15.8839	-0.660192
	-15.8803	2.10769
	-15.8766	0.739952
	-15.873	-1.15373
	-15.8693	4.07708
	-15.8657	13.5419
	-15.862	17.4703
	-15.8584	12.0291
	-15.8547	2.26076
	-15.8511	-4.84221
	-15.8475	-8.06448
	-15.8438	-11.1189
	-15.8402	-12.0535
	-15.8365	-7.06017
	-15.8329	-2.30277
	-15.8292	-0.930202
	-15.8256	1.81436
	-15.8219	5.46264
	-15.8183	6.51632
	-15.8146	5.14377
	-15.811	4.52735
	-15.8074	8.03684
	-15.8037	7.9325
	-15.8001	8.04655
	-15.7964	5.5261
	-15.7928	-1.05704
	-15.7891	-9.71743
	-15.7855	-13.8306
	-15.7818	-7.18815
	-15.7782	-2.33945
	-15.7745	-4.88492
	-15.7709	-5.85287
	-15.7673	-3.46705
	-15.7636	-0.176864
	-15.76	-2.23119
	-15.7563	-1.5818
	-15.7527	2.97791
	-15.749	1.54332
	-15.7454	-4.16335
	-15.7417	-4.9177
	-15.7381	-1.96722
	-15.7344	0.857919
	-15.7308	2.3247
	-15.7272	1.04773
	-15.7235	2.32625
	-15.7199	7.45237
	-15.7162	15.9515
	-15.7126	16.4649
	-15.7089	13.9992
	-15.7053	12.1157
	-15.7016	13.4664
	-15.698	17.2882
	-15.6943	17.4355
	-15.6907	15.8029
	-15.687	16.5703
	-15.6834	13.1551
	-15.6798	6.64897
	-15.6761	4.04073
	-15.6725	6.33702
	-15.6688	8.30554
	-15.6652	8.76228
	-15.6615	10.7607
	-15.6579	12.1065
	-15.6542	8.51477
	-15.6506	5.42181
	-15.6469	6.67333
	-15.6433	4.09367
	-15.6397	2.98981
	-15.636	-0.257022
	-15.6324	-2.49167
	-15.6287	3.18145
	-15.6251	7.60512
	-15.6214	8.4277
	-15.6178	10.0259
	-15.6141	12.0972
	-15.6105	12.9069
	-15.6068	11.8525
	-15.6032	8.69526
	-15.5996	6.13468
	-15.5959	8.70219
	-15.5923	8.02291
	-15.5886	1.9768
	-15.585	1.34263
	-15.5813	6.98721
	-15.5777	14.1852
	-15.574	15.9325
	-15.5704	12.1162
	-15.5667	8.0085
	-15.5631	4.25243
	-15.5595	1.81915
	-15.5558	1.90872
	-15.5522	10.3486
	-15.5485	18.7146
	-15.5449	19.8571
	-15.5412	18.0494
	-15.5376	11.7104
	-15.5339	7.69284
	-15.5303	5.92706
	-15.5266	2.95936
	-15.523	0.262141
	-15.5193	1.31282
	-15.5157	2.45656
	-15.5121	5.80878
	-15.5084	7.25113
	-15.5048	6.12162
	-15.5011	6.06005
	-15.4975	6.63757
	-15.4938	7.33936
	-15.4902	9.84494
	-15.4865	12.9171
	-15.4829	10.1617
	-15.4792	2.41293
	-15.4756	-2.0107
	-15.472	-0.927952
	-15.4683	0.897427
	-15.4647	3.42316
	-15.461	6.54554
	-15.4574	8.12422
	-15.4537	3.93483
	-15.4501	1.77172
	-15.4464	3.37696
	-15.4428	1.99393
	-15.4391	4.28743
	-15.4355	8.50978
	-15.4319	4.80663
	-15.4282	0.738951
	-15.4246	2.37403
	-15.4209	5.5157
	-15.4173	7.47818
	-15.4136	8.09987
	-15.41	7.00963
	-15.4063	6.05733
	-15.4027	6.00282
	-15.399	3.19491
	-15.3954	-1.29772
	-15.3918	-4.38433
	-15.3881	-3.05447
	-15.3845	-0.628149
	-15.3808	0.0501397
	-15.3772	5.41307
	-15.3735	7.86535
	-15.3699	12.308
	-15.3662	18.9677
	-15.3626	18.2806
	-15.3589	12.5855
	-15.3553	11.7029
	-15.3516	8.96647
	-15.348	7.02903
	-15.3444	6.65094
	-15.3407	4.94742
	-15.3371	4.73935
	-15.3334	6.15573
	-15.3298	4.31819
	-15.3261	3.29799
	-15.3225	8.95141
	-15.3188	14.5305
	-15.3152	17.7664
	-15.3115	14.7337
	-15.3079	8.07485
	-15.3043	4.75505
	-15.3006	8.7959
	-15.297	6.21274
	-15.2933	-0.518818
	-15.2897	-5.73812
	-15.286	-8.70971
	-15.2824	-10.0717
	-15.2787	-8.70647
	-15.2751	-2.78792
	-15.2714	5.42005
	-15.2678	9.70289
	-15.2642	7.65312
	-15.2605	4.51587
	-15.2569	6.20162
	-15.2532	7.87355
	-15.2496	7.46955
	-15.2459	7.26221
	-15.2423	6.95969
	-15.2386	12.173
	-15.235	18.3688
	-15.2313	20.1605
	-15.2277	15.4394
	-15.2241	5.42412
	-15.2204	-3.12829
	-15.2168	-8.68075
	-15.2131	-7.75007
	-15.2095	-3.63541
	-15.2058	1.97211
	-15.2022	8.56266
	-15.1985	11.736
	-15.1949	10.4266
	-15.1912	8.25099
	-15.1876	7.30888
	-15.184	9.01193
	-15.1803	9.82284
	-15.1767	10.1381
	-15.173	2.67456
	-15.1694	-4.88388
	-15.1657	-8.04858
	-15.1621	-9.46777
	-15.1584	-8.13837
	-15.1548	-5.99774
	-15.1511	-4.78246
	-15.1475	-3.84339
	-15.1438	0.699681
	-15.1402	4.88163
	-15.1366	6.59678
	-15.1329	8.51088
	-15.1293	11.5428
	-15.1256	11.9142
	-15.122	9.25087
	-15.1183	3.04685
	-15.1147	-1.21627
	-15.111	-2.18273
	-15.1074	1.80945
	-15.1037	1.57202
	-15.1001	-2.28802
	-15.0965	-1.19569
	-15.0928	1.21895
	-15.0892	4.06761
	-15.0855	3.4892
	-15.0819	-3.41886
	-15.0782	-4.11012
	-15.0746	-5.74281
	-15.0709	-6.85513
	-15.0673	-8.50696
	-15.0636	-11.4632
	-15.06	-12.7492
	-15.0564	-14.7632
	-15.0527	-9.94553
	-15.0491	-1.19281
	-15.0454	8.10273
	-15.0418	11.2171
	-15.0381	9.60465
	-15.0345	3.25126
	-15.0308	-3.01074
	-15.0272	-1.63729
	-15.0235	0.284814
	-15.0199	-5.07968
	-15.0163	-6.54696
	-15.0126	-2.93709
	-15.009	-0.0627628
	-15.0053	0.186034
	-15.0017	-1.05043
	-14.998	-2.03071
	-14.9944	-2.58916
	-14.9907	0.948919
	-14.9871	4.51714
	-14.9834	8.43656
	-14.9798	9.40595
	-14.9761	8.27035
	-14.9725	6.40732
	-14.9689	-0.574226
	-14.9652	-6.5597
	-14.9616	-7.43231
	-14.9579	-9.42827
	-14.9543	-7.40062
	-14.9506	2.08811
	-14.947	7.12071
	-14.9433	6.56445
	-14.9397	2.87967
	-14.936	-1.58402
	-14.9324	-0.64216
	-14.9288	3.698
	-14.9251	6.03522
	-14.9215	3.96308
	-14.9178	5.15449
	-14.9142	5.18799
	-14.9105	5.65427
	-14.9069	7.92187
	-14.9032	6.25654
	-14.8996	4.2269
	-14.8959	4.0952
	-14.8923	3.42647
	-14.8887	-1.53967
	-14.885	-4.21118
	-14.8814	-1.22499
	-14.8777	4.83866
	-14.8741	3.24632
	-14.8704	0.75854
	-14.8668	1.93185
	-14.8631	0.860776
	-14.8595	1.37636
	-14.8558	1.67663
	-14.8522	1.28823
	-14.8486	-3.01052
	-14.8449	-9.94269
	-14.8413	-8.30781
	-14.8376	-2.57685
	-14.834	2.40738
	-14.8303	3.00811
	-14.8267	-3.04597
	-14.823	-6.97847
	-14.8194	-8.29475
	-14.8157	-6.62339
	-14.8121	-9.1004
	-14.8084	-13.7733
	-14.8048	-14.2339
	-14.8012	-14.1197
	-14.7975	-9.66445
	-14.7939	-8.09569
	-14.7902	-6.97969
	-14.7866	-3.57456
	-14.7829	-5.17981
	-14.7793	-6.98022
	-14.7756	-4.54158
	-14.772	2.98678
	-14.7683	5.67287
	-14.7647	5.62674
	-14.7611	9.7325
	-14.7574	11.2918
	-14.7538	10.0363
	-14.7501	10.9781
	-14.7465	10.1386
	-14.7428	9.12378
	-14.7392	2.57991
	-14.7355	-3.87616
	-14.7319	-5.35875
	-14.7282	0.619522
	-14.7246	5.25316
	-14.721	6.88544
	-14.7173	13.4745
	-14.7137	15.686
	-14.71	11.0763
	-14.7064	7.0524
	-14.7027	6.26857
	-14.6991	2.89176
	-14.6954	-2.27051
	-14.6918	-2.65512
	-14.6881	-1.4193
	-14.6845	-2.5679
	-14.6809	-2.78279
	-14.6772	-2.62107
	-14.6736	2.06126
	-14.6699	3.72244
	-14.6663	0.333306
	-14.6626	-6.04128
	-14.659	-12.9708
	-14.6553	-17.9415
	-14.6517	-19.1673
	-14.648	-16.9479
	-14.6444	-9.35669
	-14.6408	-0.883473
	-14.6371	2.11893
	-14.6335	6.81788
	-14.6298	10.178
	-14.6262	9.22114
	-14.6225	2.74649
	-14.6189	-4.94004
	-14.6152	-4.03899
	-14.6116	0.598188
	-14.6079	-0.165379
	-14.6043	3.10244
	-14.6006	4.33489
	-14.597	1.40327
	-14.5934	-3.78882
	-14.5897	-6.96795
	-14.5861	-11.4896
	-14.5824	-11.0732
	-14.5788	-5.50769
	-14.5751	-7.51835
	-14.5715	-12.802
	-14.5678	-15.4428
	-14.5642	-16.7512
	-14.5605	-10.9176
	-14.5569	-5.00384
	-14.5533	-2.76674
	-14.5496	-4.55921
	-14.546	-4.26293
	-14.5423	-1.58005
	-14.5387	0.736817
	-14.535	-1.68345
	-14.5314	-0.911912
	-14.5277	-1.05702
	-14.5241	-3.29553
	-14.5204	-5.18979
	-14.5168	-1.98031
	-14.5132	1.70517
	-14.5095	0.57511
	-14.5059	-5.35875
	-14.5022	-6.37303
	-14.4986	-2.51748
	-14.4949	-0.92955
	-14.4913	0.578399
	-14.4876	2.27384
	-14.484	4.26854
	-14.4803	5.76951
	-14.4767	9.76761
	-14.4731	12.3554
	-14.4694	8.82648
	-14.4658	8.20196
	-14.4621	12.5797
	-14.4585	14.4109
	-14.4548	8.00007
	-14.4512	2.87932
	-14.4475	2.0789
	-14.4439	-6.74828
	-14.4402	-14.0136
	-14.4366	-10.9127
	-14.4329	-4.76467
	-14.4293	-0.5479
	-14.4257	4.12177
	-14.422	4.23543
	-14.4184	1.47443
	-14.4147	2.02108
	-14.4111	-1.60663
	-14.4074	-4.75785
	-14.4038	0.568317
	-14.4001	-0.513722
	-14.3965	-2.7933
	-14.3928	0.707442
	-14.3892	2.94034
	-14.3856	4.86244
	-14.3819	4.12291
	-14.3783	5.30567
	-14.3746	6.89206
	-14.371	5.76521
	-14.3673	3.87775
	-14.3637	3.01921
	-14.36	-1.21283
	-14.3564	-7.60261
	-14.3527	-7.52148
	-14.3491	-0.650938
	-14.3455	9.73942
	-14.3418	14.5226
	-14.3382	12.4766
	-14.3345	4.09694
	-14.3309	-0.963938
	-14.3272	-1.55744
	-14.3236	1.04772
	-14.3199	0.513923
	-14.3163	0.0865317
	-14.3126	4.82911
	-14.309	9.56018
	-14.3054	13.2846
	-14.3017	14.4831
	-14.2981	13.2285
	-14.2944	10.8778
	-14.2908	10.7759
	-14.2871	7.81886
	-14.2835	1.38333
	-14.2798	-5.62593
	-14.2762	-10.5119
	-14.2725	-6.92848
	-14.2689	-0.634271
	-14.2652	-0.151134
	-14.2616	-3.00387
	-14.258	-5.05519
	-14.2543	-5.08939
	-14.2507	-3.93126
	-14.247	-1.05758
	-14.2434	2.40358
	-14.2397	3.02088
	-14.2361	2.95243
	-14.2324	4.19758
	-14.2288	5.39157
	-14.2251	0.712553
	-14.2215	-3.3707
	-14.2179	0.432227
	-14.2142	0.957972
	-14.2106	-4.00608
	-14.2069	-6.29261
	-14.2033	-5.13198
	-14.1996	2.00468
	-14.196	6.08098
	-14.1923	5.87028
	-14.1887	5.70151
	-14.185	5.09693
	-14.1814	1.16987
	-14.1778	-2.69484
	-14.1741	-0.287765
	-14.1705	5.78481
	-14.1668	6.64297
	-14.1632	7.01305
	-14.1595	7.73709
	-14.1559	12.5734
	-14.1522	12.6999
	-14.1486	11.987
	-14.1449	11.2921
	-14.1413	8.87469
	-14.1377	6.38365
	-14.134	3.73916
	-14.1304	-2.08355
	-14.1267	-3.49804
	-14.1231	4.2643
	-14.1194	11.8933
	-14.1158	13.3586
	-14.1121	11.3634
	-14.1085	6.93857
	-14.1048	4.92195
	-14.1012	2.55852
	-14.0975	-1.2071
	-14.0939	-6.16903
	-14.0903	-8.07477
	-14.0866	-5.8894
	-14.083	-8.1429
	-14.0793	-7.11084
	-14.0757	-0.693218
	-14.072	8.15009
	-14.0684	11.6833
	-14.0647	13.3173
	-14.0611	17.3075
	-14.0574	19.2503
	-14.0538	19.6644
	-14.0502	14.8931
	-14.0465	8.25673
	-14.0429	3.41393
	-14.0392	2.31275
	-14.0356	5.77019
	-14.0319	4.01374
	-14.0283	0.925786
	-14.0246	2.79899
	-14.021	3.73795
	-14.0173	3.25143
	-14.0137	2.27982
	-14.0101	3.31484
	-14.0064	5.81895
	-14.0028	2.70451
	-13.9991	-2.45136
	-13.9955	-2.7107
	-13.9918	-2.14323
	-13.9882	-1.38808
	-13.9845	-3.55845
	-13.9809	-7.30942
	-13.9772	-9.30356
	-13.9736	-8.73183
	-13.97	-9.9979
	-13.9663	-12.2892
	-13.9627	-9.27431
	-13.959	-5.35912
	-13.9554	-4.33889
	-13.9517	-7.55997
	-13.9481	-10.7852
	-13.9444	-8.11588
	-13.9408	-7.29635
	-13.9371	-4.64318
	-13.9335	-5.00409
	-13.9299	-9.09829
	-13.9262	-11.8496
	-13.9226	-10.4222
	-13.9189	-9.26567
	-13.9153	-6.76933
	-13.9116	-4.33307
	-13.908	-8.56048
	-13.9043	-15.379
	-13.9007	-16.4446
	-13.897	-14.512
	-13.8934	-15.7284
	-13.8897	-14.2598
	-13.8861	-10.1391
	-13.8825	-7.24139
	-13.8788	-7.31426
	-13.8752	-4.10305
	-13.8715	-3.27223
	-13.8679	0.027266
	-13.8642	2.66564
	-13.8606	4.62264
	-13.8569	3.58505
	-13.8533	-3.17018
	-13.8496	-9.14723
	-13.846	-11.2307
	-13.8424	-6.85592
	-13.8387	-4.72526
	-13.8351	-1.77849
	-13.8314	0.011866
	-13.8278	-5.20773
	-13.8241	-7.9226
	-13.8205	-6.70605
	-13.8168	-8.16501
	-13.8132	-5.3955
	-13.8095	-4.14425
	-13.8059	-9.00802
	-13.8023	-10.6273
	-13.7986	-8.75409
	-13.795	-3.45185
	-13.7913	0.775084
	-13.7877	1.56114
	-13.784	3.45667
	-13.7804	7.07061
	-13.7767	5.8534
	-13.7731	0.570657
	-13.7694	0.834077
	-13.7658	7.04929
	-13.7622	14.2585
	-13.7585	19.6004
	-13.7549	19.2053
	-13.7512	16.824
	-13.7476	15.135
	-13.7439	11.8597
	-13.7403	9.15596
	-13.7366	9.44684
	-13.733	10.1868
	-13.7293	5.65619
	-13.7257	0.916666
	-13.722	-4.61087
	-13.7184	-7.49039
	-13.7148	-4.63035
	-13.7111	2.69831
	-13.7075	8.64884
	-13.7038	7.18937
	-13.7002	3.6912
	-13.6965	2.04483
	-13.6929	2.30507
	-13.6892	5.88684
	-13.6856	7.50293
	-13.6819	7.8127
	-13.6783	6.92208
	-13.6747	0.685936
	-13.671	-7.3634
	-13.6674	-8.0477
	-13.6637	-5.13573
	-13.6601	-2.83765
	-13.6564	-2.34812
	-13.6528	0.0232588
	-13.6491	3.42449
	-13.6455	1.12812
	-13.6418	1.86443
	-13.6382	7.51036
	-13.6346	8.61598
	-13.6309	6.20796
	-13.6273	3.44213
	-13.6236	1.11678
	-13.62	-0.719548
	-13.6163	-2.92502
	-13.6127	-3.47902
	-13.609	1.83354
	-13.6054	3.1385
	-13.6017	0.804914
	-13.5981	2.44562
	-13.5945	5.44366
	-13.5908	5.3513
	-13.5872	2.93281
	-13.5835	5.18941
	-13.5799	9.30009
	-13.5762	8.67992
	-13.5726	6.82501
	-13.5689	10.1632
	-13.5653	11.4001
	-13.5616	8.32715
	-13.558	6.52417
	-13.5543	4.35443
	-13.5507	1.5729
	-13.5471	3.22977
	-13.5434	2.24637
	-13.5398	-1.8711
	-13.5361	-2.46521
	-13.5325	-1.65774
	-13.5288	1.72008
	-13.5252	6.40077
	-13.5215	10.0936
	-13.5179	9.80707
	-13.5142	4.41728
	-13.5106	-1.84449
	-13.507	-5.739
	-13.5033	-4.53063
	-13.4997	-3.79016
	-13.496	-1.50773
	-13.4924	0.463497
	-13.4887	1.58514
	-13.4851	4.50804
	-13.4814	8.92677
	-13.4778	11.7093
	-13.4741	8.76671
	-13.4705	3.54609
	-13.4669	-2.6863
	-13.4632	-4.67781
	-13.4596	-2.88843
	-13.4559	-1.59216
	-13.4523	-0.573234
	-13.4486	-4.09226
	-13.445	-10.3647
	-13.4413	-16.3011
	-13.4377	-17.7338
	-13.434	-13.8132
	-13.4304	-11.8114
	-13.4268	-8.17
	-13.4231	-5.5711
	-13.4195	-6.98088
	-13.4158	-6.86362
	-13.4122	-4.58279
	-13.4085	-1.40229
	-13.4049	1.76297
	-13.4012	6.15692
	-13.3976	11.2359
	-13.3939	21.8234
	-13.3903	23.9115
	-13.3867	17.1655
	-13.383	13.7889
	-13.3794	8.85237
	-13.3757	3.91206
	-13.3721	0.246004
	-13.3684	-1.71277
	-13.3648	-3.82722
	-13.3611	-4.82826
	-13.3575	1.32408
	-13.3538	9.57171
	-13.3502	9.41689
	-13.3465	1.8473
	-13.3429	-3.84994
	-13.3393	-8.3779
	-13.3356	-7.11637
	-13.332	-3.95933
	-13.3283	-0.0488692
	-13.3247	0.298058
	-13.321	1.18256
	-13.3174	0.213004
	-13.3137	-6.09248
	-13.3101	-9.19862
	-13.3064	-13.9546
	-13.3028	-19.9804
	-13.2992	-22.2289
	-13.2955	-18.2154
	-13.2919	-18.3393
	-13.2882	-16.9442
	-13.2846	-12.5959
	-13.2809	-8.20065
	-13.2773	-4.57955
	-13.2736	-5.12474
	-13.27	-4.60876
	-13.2663	-0.372294
	-13.2627	-1.00408
	-13.2591	0.568017
	-13.2554	0.00953477
	-13.2518	-3.05964
	-13.2481	0.0120644
	-13.2445	3.05025
	-13.2408	0.231677
	-13.2372	0.25275
	-13.2335	1.45876
	-13.2299	2.72635
	-13.2262	8.34779
	-13.2226	9.97167
	-13.219	8.7422
	-13.2153	8.10901
	-13.2117	6.3226
	-13.208	6.6746
	-13.2044	5.43438
	-13.2007	5.17046
	-13.1971	4.60272
	-13.1934	4.41896
	-13.1898	3.90033
	-13.1861	0.499014
	-13.1825	1.20698
	-13.1788	9.26457
	-13.1752	12.1108
	-13.1716	5.37111
	-13.1679	-2.32266
	-13.1643	-7.05152
	-13.1606	-7.62239
	-13.157	-8.49379
	-13.1533	-6.60577
	-13.1497	-5.34982
	-13.146	-4.27329
	-13.1424	-3.61044
	-13.1387	-2.07012
	-13.1351	-0.996195
	-13.1315	4.46966
	-13.1278	9.83699
	-13.1242	10.3203
	-13.1205	9.6728
	-13.1169	7.83329
	-13.1132	2.1086
	-13.1096	-4.21267
	-13.1059	-5.78461
	-13.1023	-4.11519
	-13.0986	-6.77856
	-13.095	-11.301
	-13.0914	-12.7074
	-13.0877	-9.34026
	-13.0841	-2.03602
	-13.0804	1.41738
	-13.0768	-0.283705
	-13.0731	-4.73281
	-13.0695	-9.09511
	-13.0658	-7.78886
	-13.0622	-1.05971
	-13.0585	6.7654
	-13.0549	8.59449
	-13.0513	7.2933
	-13.0476	8.78152
	-13.044	6.62305
	-13.0403	6.88258
	-13.0367	7.44586
	-13.033	6.50171
	-13.0294	4.38381
	-13.0257	2.26179
	-13.0221	0.144546
	-13.0184	-2.67083
	-13.0148	0.246603
	-13.0111	4.64754
	-13.0075	8.48352
	-13.0039	9.18261
	-13.0002	3.09902
	-12.9966	-1.94129
	-12.9929	-2.89802
	-12.9893	-5.74733
	-12.9856	-7.20998
	-12.982	-7.21017
	-12.9783	-4.89775
	-12.9747	-3.87841
	-12.971	-3.43653
	-12.9674	-4.14398
	-12.9638	-1.83854
	-12.9601	2.07233
	-12.9565	-0.816168
	-12.9528	-4.06736
	-12.9492	-3.94488
	-12.9455	-0.750318
	-12.9419	-1.09736
	-12.9382	0.582279
	-12.9346	2.89884
	-12.9309	1.85195
	-12.9273	-1.99519
	-12.9237	-5.62274
	-12.92	-4.34149
	-12.9164	1.87221
	-12.9127	7.03181
	-12.9091	-0.631574
	-12.9054	-11.9813
	-12.9018	-15.259
	-12.8981	-13.1154
	-12.8945	-8.05074
	-12.8908	-1.59073
	-12.8872	6.39049
	-12.8836	6.56508
	-12.8799	5.21376
	-12.8763	4.91407
	-12.8726	0.672961
	-12.869	-3.02466
	-12.8653	-1.64867
	-12.8617	0.339764
	-12.858	2.28365
	-12.8544	5.32684
	-12.8507	6.64954
	-12.8471	6.7026
	-12.8435	4.81785
	-12.8398	3.28185
	-12.8362	3.26528
	-12.8325	-3.12053
	-12.8289	-7.596
	-12.8252	-6.97009
	-12.8216	-3.95584
	-12.8179	-0.497761
	-12.8143	-0.146807
	-12.8106	-0.754281
	-12.807	2.49645
	-12.8033	6.4119
	-12.7997	6.84862
	-12.7961	3.26523
	-12.7924	-0.511606
	-12.7888	1.08298
	-12.7851	6.47401
	-12.7815	7.41846
	-12.7778	5.77891
	-12.7742	4.03502
	-12.7705	1.22322
	-12.7669	3.83826
	-12.7632	2.20754
	-12.7596	-1.79601
	-12.756	-2.82115
	-12.7523	-2.5556
	-12.7487	4.53593
	-12.745	10.2169
	-12.7414	5.93168
	-12.7377	6.85482
	-12.7341	9.92046
	-12.7304	10.296
	-12.7268	8.98685
	-12.7231	9.51979
	-12.7195	4.99312
	-12.7159	-3.07074
	-12.7122	-3.23161
	-12.7086	2.31271
	-12.7049	3.22927
	-12.7013	1.57275
	-12.6976	-1.1844
	-12.694	-0.416045
	-12.6903	-1.30327
	-12.6867	-1.01375
	-12.683	2.12531
	-12.6794	6.15969
	-12.6758	9.41916
	-12.6721	6.55656
	-12.6685	5.80543
	-12.6648	4.69448
	-12.6612	3.94631
	-12.6575	7.50199
	-12.6539	7.42193
	-12.6502	3.5204
	-12.6466	2.7077
	-12.6429	4.41945
	-12.6393	4.02146
	-12.6356	9.77359
	-12.632	19.678
	-12.6284	17.7015
	-12.6247	11.0093
	-12.6211	7.87145
	-12.6174	2.56432
	-12.6138	1.13754
	-12.6101	3.40805
	-12.6065	7.55966
	-12.6028	8.12662
	-12.5992	0.778323
	-12.5955	-3.56972
	-12.5919	-6.8384
	-12.5883	-11.6889
	-12.5846	-14.1419
	-12.581	-10.551
	-12.5773	-2.98782
	-12.5737	0.281224
	-12.57	1.36083
	-12.5664	4.04607
	-12.5627	5.08138
	-12.5591	3.99131
	-12.5554	4.31355
	-12.5518	8.33111
	-12.5482	5.9697
	-12.5445	-0.353442
	-12.5409	-2.4005
	-12.5372	-0.943309
	-12.5336	1.74362
	-12.5299	0.11776
	-12.5263	0.31455
	-12.5226	3.34125
	-12.519	1.74314
	-12.5153	3.27471
	-12.5117	3.51246
	-12.5081	0.410177
	-12.5044	-4.78666
	-12.5008	-12.3538
	-12.4971	-17.8167
	-12.4935	-12.7714
	-12.4898	-3.94215
	-12.4862	-6.55528
	-12.4825	-5.97729
	-12.4789	0.138728
	-12.4752	9.459
	-12.4716	15.6551
	-12.4679	14.8509
	-12.4643	9.8547
	-12.4607	9.41558
	-12.457	5.71561
	-12.4534	5.14517
	-12.4497	4.36383
	-12.4461	-2.93446
	-12.4424	-10.3171
	-12.4388	-16.0498
	-12.4351	-17.276
	-12.4315	-16.6946
	-12.4278	-15.0189
	-12.4242	-14.7091
	-12.4206	-13.1536
	-12.4169	-10.3107
	-12.4133	-10.0773
	-12.4096	-12.6562
	-12.406	-13.2076
	-12.4023	-12.2579
	-12.3987	-9.47002
	-12.395	-7.92335
	-12.3914	-7.87278
	-12.3877	-5.98875
	-12.3841	-6.65367
	-12.3805	-9.94738
	-12.3768	-7.95898
	-12.3732	-1.79023
	-12.3695	0.299662
	-12.3659	-0.625009
	-12.3622	-4.27624
	-12.3586	-9.30842
	-12.3549	-10.3019
	-12.3513	-10.6944
	-12.3476	-8.98847
	-12.344	-7.68486
	-12.3404	-9.00319
	-12.3367	-7.87695
	-12.3331	-7.70513
	-12.3294	-9.69706
	-12.3258	-11.5561
	-12.3221	-10.1345
	-12.3185	-6.88043
	-12.3148	-4.86626
	-12.3112	-2.00569
	-12.3075	8.07311
	-12.3039	13.7494
	-12.3003	9.88651
	-12.2966	9.4473
	-12.293	5.18808
	-12.2893	-2.38836
	-12.2857	-8.22622
	-12.282	-11.4793
	-12.2784	-11.4034
	-12.2747	-6.67077
	-12.2711	-2.84465
	-12.2674	-0.435489
	-12.2638	2.69962
	-12.2601	1.62324
	-12.2565	3.57595
	-12.2529	7.05712
	-12.2492	6.88773
	-12.2456	1.21087
	-12.2419	-4.16325
	-12.2383	-6.46591
	-12.2346	-7.72347
	-12.231	-6.17693
	-12.2273	-2.67214
	-12.2237	-0.0119514
	-12.22	3.1949
	-12.2164	8.16083
	-12.2128	10.2883
	-12.2091	8.09729
	-12.2055	4.0526
	-12.2018	2.7038
	-12.1982	6.86593
	-12.1945	14.9978
	-12.1909	18.4673
	-12.1872	10.3443
	-12.1836	3.38203
	-12.1799	2.44887
	-12.1763	3.8043
[truncated: 63,537 more rows]

## Sheet: S.Fig.7
			FTIR data of PUs
		P1		P2		P3		P4		P5
		Wavenumber		Wavenumber		Wavenumber		Wavenumber		Wavenumber
		400.163	0.925849	400.163	0.946847	400.163	0.959329	400.157	3.94602	400.163	0.949266
		400.646	0.92707	400.646	0.951287	400.646	0.960987	400.639	3.95422	400.646	0.952953
		401.128	0.929434	401.128	0.956132	401.128	0.962858	401.121	3.96878	401.128	0.958304
		401.61	0.932054	401.61	0.960121	401.61	0.964398	401.603	3.98239	401.61	0.964643
		402.092	0.934071	402.092	0.962224	402.092	0.965041	402.085	3.98851	402.092	0.970904
		402.574	0.935028	402.574	0.962206	402.574	0.964543	402.567	3.98487	402.574	0.975964
		403.056	0.935012	403.056	0.960786	403.056	0.96314	403.05	3.97439	403.056	0.979028
		403.538	0.934505	403.538	0.959184	403.538	0.961426	403.532	3.96304	403.538	0.979776
		404.02	0.934036	404.02	0.958505	404.02	0.96002	404.014	3.95622	404.02	0.978248
		404.503	0.933932	404.503	0.959273	404.503	0.959333	404.496	3.95617	404.503	0.974691
		404.985	0.934175	404.985	0.96123	404.985	0.959409	404.978	3.96112	404.985	0.969517
		405.467	0.934465	405.467	0.963441	405.467	0.959938	405.46	3.9663	405.467	0.963417
		405.949	0.934435	405.949	0.964765	405.949	0.960426	405.942	3.96662	405.949	0.957423
		406.431	0.933939	406.431	0.964511	406.431	0.9605	406.424	3.95992	406.431	0.952733
		406.913	0.933174	406.913	0.962869	406.913	0.960158	406.906	3.94847	406.913	0.950338
		407.395	0.932573	407.395	0.960721	407.395	0.959752	407.389	3.93748	407.395	0.950684
		407.877	0.932526	407.877	0.95908	407.877	0.959753	407.871	3.93197	407.877	0.953643
		408.36	0.933144	408.36	0.958557	408.36	0.960458	408.353	3.93424	408.36	0.958591
		408.842	0.934193	408.842	0.959138	408.842	0.961828	408.835	3.94297	408.842	0.964476
		409.324	0.935163	409.324	0.960248	409.324	0.963442	409.317	3.95399	409.324	0.969927
		409.806	0.935526	409.806	0.961086	409.806	0.964677	409.799	3.96244	409.806	0.973526
		410.288	0.935039	410.288	0.961119	410.288	0.965028	410.281	3.96557	410.288	0.974324
		410.77	0.933898	410.77	0.960399	410.77	0.964394	410.763	3.96426	410.77	0.972223
		411.252	0.932627	411.252	0.959491	411.252	0.963109	411.245	3.96215	411.252	0.967961
		411.734	0.931755	411.734	0.959061	411.734	0.961715	411.728	3.96311	411.734	0.96272
		412.217	0.931572	412.217	0.959498	412.217	0.960688	412.21	3.96888	412.217	0.957755
		412.699	0.932022	412.699	0.960708	412.699	0.960256	412.692	3.97813	412.699	0.954144
		413.181	0.932749	413.181	0.962161	413.181	0.960347	413.174	3.98706	413.181	0.952626
		413.663	0.933307	413.663	0.963189	413.663	0.960685	413.656	3.99145	413.663	0.953441
		414.145	0.933413	414.145	0.963386	414.145	0.960969	414.138	3.98927	414.145	0.956272
		414.627	0.933116	414.627	0.962849	414.627	0.961066	414.62	3.98188	414.627	0.960396
		415.109	0.932751	415.109	0.962077	415.109	0.961051	415.103	3.97308	415.109	0.965001
		415.591	0.932744	415.591	0.96166	415.591	0.96112	415.585	3.96697	415.591	0.969402
		416.074	0.933447	416.074	0.961987	416.074	0.961438	416.067	3.96601	416.074	0.973044
		416.556	0.935027	416.556	0.963064	416.556	0.962014	416.549	3.97021	416.556	0.975363
		417.038	0.937372	417.038	0.9644	417.038	0.96258	417.031	3.97695	417.038	0.975596
		417.52	0.94002	417.52	0.965052	417.52	0.962558	417.513	3.98185	417.52	0.972841
		418.002	0.942143	418.002	0.963982	418.002	0.961255	417.995	3.98096	418.002	0.966701
		418.484	0.942935	418.484	0.961063	418.484	0.95851	418.477	3.97424	418.484	0.95848
		418.966	0.942334	418.966	0.957742	418.966	0.955278	418.959	3.96672	418.966	0.951373
		419.449	0.941086	419.449	0.955931	419.449	0.953018	419.442	3.96463	419.449	0.948293
		419.931	0.939942	419.931	0.956225	419.931	0.95244	419.924	3.97005	419.931	0.949758
		420.413	0.939049	420.413	0.957763	420.413	0.953228	420.406	3.97982	420.413	0.954347
		420.895	0.938151	420.895	0.959254	420.895	0.954625	420.888	3.9885	420.895	0.960203
		421.377	0.936983	421.377	0.959804	421.377	0.955961	421.37	3.9918	421.377	0.965807
		421.859	0.935507	421.859	0.959184	421.859	0.956885	421.852	3.98839	421.859	0.970123
		422.341	0.933924	422.341	0.957761	422.341	0.957367	422.334	3.98001	422.341	0.972526
		422.823	0.932573	422.823	0.95624	422.823	0.957608	422.816	3.97023	422.823	0.972719
		423.305	0.931762	423.305	0.955336	423.305	0.957885	423.298	3.96271	423.305	0.970693
		423.788	0.931601	423.788	0.955453	423.788	0.958371	423.781	3.95954	423.788	0.966738
		424.27	0.931941	424.27	0.956521	424.27	0.959038	424.263	3.96047	424.27	0.961499
		424.752	0.932416	424.752	0.958033	424.752	0.959652	424.745	3.96321	424.752	0.956004
		425.234	0.932659	425.234	0.959361	425.234	0.959927	425.227	3.96496	425.234	0.951486
		425.716	0.93252	425.716	0.960132	425.716	0.959724	425.709	3.96418	425.716	0.94906
		426.198	0.932151	426.198	0.960432	426.198	0.959158	426.191	3.96152	426.198	0.949383
		426.68	0.931888	426.68	0.960671	426.68	0.958527	426.673	3.95916	426.68	0.952516
		427.162	0.932042	427.162	0.96127	427.162	0.958146	427.155	3.95934	427.162	0.958003
		427.645	0.932738	427.645	0.962393	427.645	0.958187	427.637	3.96295	427.645	0.96501
		428.127	0.933848	428.127	0.963842	428.127	0.95861	428.12	3.96904	428.127	0.972418
		428.609	0.935044	428.609	0.965139	428.609	0.959178	428.602	3.97529	428.609	0.978947
		429.091	0.935937	429.091	0.965754	429.091	0.959568	429.084	3.97922	429.091	0.983358
		429.573	0.936272	429.573	0.965406	429.573	0.959541	429.566	3.97963	429.573	0.984798
		430.055	0.936054	430.055	0.964239	430.055	0.959074	430.048	3.97739	430.055	0.983094
		430.537	0.93556	430.537	0.96277	430.537	0.958384	430.53	3.97488	430.537	0.978839
		431.019	0.935166	431.019	0.961603	431.019	0.957815	431.012	3.97459	431.019	0.973185
		431.502	0.935167	431.502	0.961126	431.502	0.95766	431.494	3.97751	431.502	0.967514
		431.984	0.935629	431.984	0.961325	431.984	0.958019	431.977	3.98258	431.984	0.963096
		432.466	0.936384	432.466	0.96183	432.466	0.958771	432.459	3.98714	432.466	0.960844
		432.948	0.937137	432.948	0.962153	432.948	0.959644	432.941	3.98843	432.948	0.961127
		433.43	0.937635	433.43	0.961982	433.43	0.960375	433.423	3.98522	433.43	0.963762
		433.912	0.937793	433.912	0.961366	433.912	0.960843	433.905	3.97855	433.912	0.968088
		434.394	0.93771	434.394	0.960686	434.394	0.961109	434.387	3.97117	434.394	0.973151
		434.876	0.937568	434.876	0.960426	434.876	0.96135	434.869	3.96604	434.876	0.97786
		435.359	0.937514	435.359	0.960905	435.359	0.961725	435.351	3.96486	435.359	0.981136
		435.841	0.937551	435.841	0.962071	435.841	0.962268	435.834	3.96719	435.841	0.982072
		436.323	0.937543	436.323	0.963482	436.323	0.96284	436.316	3.97078	436.323	0.980213
		436.805	0.937313	436.805	0.964532	436.805	0.96322	436.798	3.97283	436.805	0.975811
		437.287	0.936791	437.287	0.964801	437.287	0.963257	437.28	3.97174	437.287	0.969857
		437.769	0.936077	437.769	0.964274	437.769	0.962966	437.762	3.968	437.769	0.963741
		438.251	0.935383	438.251	0.963281	438.251	0.96252	438.244	3.96366	438.251	0.958785
		438.733	0.934913	438.733	0.962243	438.733	0.962129	438.726	3.96096	438.733	0.955924
		439.216	0.934758	439.216	0.961444	439.216	0.961923	439.208	3.96113	439.216	0.955631
		439.698	0.934861	439.698	0.960914	439.698	0.961891	439.69	3.96376	439.698	0.957934
		440.18	0.935043	440.18	0.96046	440.18	0.961881	440.173	3.9671	440.18	0.962421
		440.662	0.93509	440.662	0.959813	440.662	0.96168	440.655	3.96896	440.662	0.96821
		441.144	0.934879	441.144	0.958829	441.144	0.961143	441.137	3.96797	441.144	0.974031
		441.626	0.934478	441.626	0.957658	441.626	0.960317	441.619	3.96452	441.626	0.978495
		442.108	0.93414	442.108	0.956724	442.108	0.959471	442.101	3.96055	442.108	0.980516
		442.59	0.934154	442.59	0.956493	442.59	0.958965	442.583	3.9584	442.59	0.979653
		443.072	0.934673	443.072	0.957181	443.072	0.959066	443.065	3.95931	443.072	0.976202
		443.555	0.935589	443.555	0.9586	443.555	0.959793	443.547	3.96273	443.555	0.971034
		444.037	0.93659	444.037	0.960237	444.037	0.960911	444.029	3.96674	444.037	0.965332
		444.519	0.937311	444.519	0.961532	444.519	0.962059	444.512	3.96928	444.519	0.960313
		445.001	0.937522	445.001	0.962167	445.001	0.962918	444.994	3.96943	445.001	0.957008
		445.483	0.937232	445.483	0.962219	445.483	0.963345	445.476	3.96798	445.483	0.956092
		445.965	0.936672	445.965	0.96209	445.965	0.963388	445.958	3.96685	445.965	0.957806
		446.447	0.936176	446.447	0.96228	446.447	0.963191	446.44	3.96795	446.447	0.961928
		446.93	0.936029	446.93	0.963119	446.93	0.962878	446.922	3.972	446.93	0.96778
		447.412	0.936357	447.412	0.964591	447.412	0.962455	447.404	3.978	447.412	0.974276
		447.894	0.937085	447.894	0.966316	447.894	0.961813	447.886	3.98365	447.894	0.980096
		448.376	0.937993	448.376	0.967747	448.376	0.960807	448.368	3.98657	448.376	0.984026
		448.858	0.938842	448.858	0.968432	448.858	0.95937	448.851	3.98569	448.858	0.985319
		449.34	0.939465	449.34	0.968215	449.34	0.957578	449.333	3.98183	449.34	0.983873
		449.822	0.939809	449.822	0.967237	449.822	0.955633	449.815	3.97717	449.822	0.980165
		450.304	0.939884	450.304	0.965803	450.304	0.953791	450.297	3.97403	450.304	0.975042
		450.786	0.939699	450.786	0.964226	450.786	0.952289	450.779	3.97374	450.786	0.969565
		451.269	0.939234	451.269	0.962732	451.269	0.951296	451.261	3.97602	451.269	0.964891
		451.751	0.93845	451.751	0.96144	451.751	0.950876	451.743	3.9792	451.751	0.962131
		452.233	0.93737	452.233	0.960416	452.233	0.950987	452.226	3.98115	452.233	0.962066
		452.715	0.936131	452.715	0.95973	452.715	0.951516	452.708	3.98057	452.715	0.964832
		453.197	0.934961	453.197	0.959484	453.197	0.952342	453.19	3.97788	453.197	0.969813
		453.679	0.934096	453.679	0.959767	453.679	0.953392	453.672	3.97482	453.679	0.975917
		454.161	0.93367	454.161	0.960579	454.161	0.954635	454.154	3.97328	454.161	0.981983
		454.644	0.933676	454.644	0.961773	454.644	0.956027	454.636	3.97422	454.644	0.987029
		455.126	0.933988	455.126	0.963037	455.126	0.957457	455.118	3.97713	455.126	0.990282
		455.608	0.934411	455.608	0.963935	455.608	0.958703	455.6	3.9803	455.608	0.99113
		456.09	0.934747	456.09	0.96401	456.09	0.959454	456.082	3.98161	456.09	0.98919
		456.572	0.934884	456.572	0.962991	456.572	0.95941	456.565	3.97972	456.572	0.984574
		457.054	0.934854	457.054	0.961013	457.054	0.95845	457.047	3.97509	457.054	0.978178
		457.536	0.934827	457.536	0.958682	457.536	0.956777	457.529	3.96992	457.536	0.97169
		458.018	0.934979	458.018	0.956785	458.018	0.954866	458.011	3.96683	458.018	0.966996
		458.5	0.935351	458.5	0.955851	458.5	0.953217	458.493	3.96714	458.5	0.96537
		458.983	0.93582	458.983	0.955907	458.983	0.952118	458.975	3.97007	458.983	0.967004
		459.465	0.936193	459.465	0.956607	459.465	0.951605	459.457	3.97351	459.465	0.971181
		459.947	0.936347	459.947	0.957534	459.947	0.951565	459.939	3.97539	459.947	0.976709
		460.429	0.936295	460.429	0.958423	460.429	0.951886	460.421	3.97494	460.429	0.982334
		460.911	0.936175	460.911	0.959244	460.911	0.952517	460.904	3.97287	460.911	0.986951
		461.393	0.936176	461.393	0.960117	461.393	0.953472	461.386	3.97088	461.393	0.98972
		461.875	0.93644	461.875	0.961173	461.875	0.954762	461.868	3.97055	461.875	0.990113
		462.358	0.93698	462.358	0.962416	462.358	0.956324	462.35	3.97245	462.358	0.987991
		462.84	0.937661	462.84	0.963657	462.84	0.957974	462.832	3.97568	462.84	0.983679
		463.322	0.938249	463.322	0.96458	463.322	0.959438	463.314	3.97834	463.322	0.977981
		463.804	0.938528	463.804	0.964893	463.804	0.960447	463.796	3.97854	463.804	0.972047
		464.286	0.938412	464.286	0.964492	464.286	0.960859	464.278	3.9756	464.286	0.967101
		464.768	0.93797	464.768	0.963519	464.768	0.960714	464.76	3.97047	464.768	0.964145
		465.25	0.937382	465.25	0.962282	465.25	0.960193	465.243	3.96522	465.25	0.96375
		465.732	0.936824	465.732	0.961105	465.732	0.95953	465.725	3.96189	465.732	0.965976
		466.214	0.936398	466.214	0.960195	466.214	0.958907	466.207	3.96143	466.214	0.970374
		466.697	0.936086	466.697	0.95957	466.697	0.958399	466.689	3.96324	466.697	0.976006
		467.179	0.935788	467.179	0.959088	467.179	0.957968	467.171	3.96541	467.179	0.981564
		467.661	0.935407	467.661	0.95856	467.661	0.95753	467.653	3.96566	467.661	0.985677
		468.143	0.934941	468.143	0.957899	468.143	0.957037	468.135	3.96301	468.143	0.987352
		468.625	0.934513	468.625	0.95719	468.625	0.956544	468.618	3.95811	468.625	0.986304
		469.107	0.934307	469.107	0.956643	469.107	0.956178	469.1	3.95294	469.107	0.982946
		469.589	0.934472	469.589	0.956463	469.589	0.956066	469.582	3.94964	469.589	0.978131
		470.072	0.935034	470.072	0.956731	470.072	0.956253	470.064	3.94941	470.072	0.972874
		470.554	0.93586	470.554	0.957351	470.554	0.956645	470.546	3.95194	470.554	0.96821
		471.036	0.936677	471.036	0.958073	471.036	0.957003	471.028	3.95544	471.036	0.965146
		471.518	0.937151	471.518	0.95859	471.518	0.957021	471.51	3.9575	471.518	0.964523
		472	0.93705	472	0.958709	472	0.956476	471.992	3.9564	472	0.966736
		472.482	0.936381	472.482	0.958475	472.482	0.955392	472.474	3.95217	472.482	0.971415
		472.964	0.935402	472.964	0.958139	472.964	0.954051	472.957	3.9466	472.964	0.977416
		473.446	0.934456	473.446	0.95796	473.446	0.952831	473.439	3.94194	473.446	0.983222
		473.928	0.933767	473.928	0.95801	473.928	0.951976	473.921	3.93948	473.928	0.987492
		474.411	0.933373	474.411	0.958147	474.411	0.95151	474.403	3.93896	474.411	0.989367
		474.893	0.933172	474.893	0.958131	474.893	0.951276	474.885	3.93897	474.893	0.988533
		475.375	0.933042	475.375	0.957787	475.375	0.951061	475.367	3.93802	475.375	0.985178
		475.857	0.932918	475.857	0.957118	475.857	0.950696	475.849	3.93537	475.857	0.979939
		476.339	0.932823	476.339	0.956328	476.339	0.950141	476.331	3.93146	476.339	0.97381
		476.821	0.932843	476.821	0.955741	476.821	0.949474	476.813	3.92764	476.821	0.967985
		477.303	0.933044	477.303	0.955642	477.303	0.948848	477.296	3.92528	477.303	0.963623
		477.786	0.93342	477.786	0.956139	477.786	0.948399	477.778	3.92503	477.786	0.961595
		478.268	0.933862	478.268	0.957095	478.268	0.948186	478.26	3.92636	478.268	0.962266
		478.75	0.934196	478.75	0.958179	478.75	0.948164	478.742	3.9279	478.75	0.96541
		479.232	0.93427	479.232	0.959025	479.232	0.94823	479.224	3.92823	479.232	0.970258
		479.714	0.934032	479.714	0.959391	479.714	0.94828	479.706	3.92678	479.714	0.975708
		480.196	0.933541	480.196	0.959253	480.196	0.948268	480.188	3.92421	480.196	0.980604
		480.678	0.932933	480.678	0.958765	480.678	0.948206	480.67	3.92201	480.678	0.983982
		481.16	0.932332	481.16	0.958142	481.16	0.948122	481.152	3.92166	481.16	0.985213
		481.642	0.931782	481.642	0.957528	481.642	0.948005	481.635	3.92378	481.642	0.984062
		482.125	0.931224	482.125	0.956928	482.125	0.947766	482.117	3.92775	482.125	0.980698
		482.607	0.930543	482.607	0.956237	482.607	0.947265	482.599	3.93188	482.607	0.975709
		483.089	0.929658	483.089	0.955348	483.089	0.946387	483.081	3.93427	483.089	0.970062
		483.571	0.928612	483.571	0.954274	483.571	0.945144	483.563	3.93385	483.571	0.964967
		484.053	0.927585	484.053	0.953202	484.053	0.943724	484.045	3.93095	484.053	0.961591
		484.535	0.926825	484.535	0.952416	484.535	0.94245	484.527	3.92708	484.535	0.960731
		485.017	0.926516	485.017	0.952138	485.017	0.941651	485.009	3.92395	485.017	0.962566
		485.5	0.92667	485.5	0.952393	485.5	0.941516	485.491	3.92248	485.5	0.966624
		485.982	0.927123	485.982	0.952984	485.982	0.942021	485.974	3.92238	485.982	0.971916
		486.464	0.927609	486.464	0.953586	486.464	0.942948	486.456	3.9224	486.464	0.977196
		486.946	0.927897	486.946	0.953918	486.946	0.943977	486.938	3.92124	486.946	0.981257
		487.428	0.927897	487.428	0.953879	487.428	0.944819	487.42	3.91839	487.428	0.983218
		487.91	0.927691	487.91	0.953584	487.91	0.945306	487.902	3.91444	487.91	0.982685
		488.392	0.927478	488.392	0.953289	488.392	0.945416	488.384	3.91073	488.392	0.979777
		488.874	0.927465	488.874	0.953234	488.874	0.945226	488.866	3.90863	488.874	0.975053
		489.356	0.927763	489.356	0.953515	489.356	0.944838	489.349	3.90866	489.356	0.969383
		489.839	0.928326	489.839	0.954013	489.839	0.944313	489.831	3.91022	489.839	0.963807
		490.321	0.928965	490.321	0.954441	490.321	0.943646	490.313	3.9118	490.321	0.959393
		490.803	0.929428	490.803	0.954477	490.803	0.9428	490.795	3.91178	490.803	0.957036
		491.285	0.929527	491.285	0.953946	491.285	0.94177	491.277	3.90931	491.285	0.957247
		491.767	0.929225	491.767	0.95293	491.767	0.940625	491.759	3.90487	491.767	0.95996
		492.249	0.928654	492.249	0.951738	492.249	0.939514	492.241	3.89994	492.249	0.964518
		492.731	0.928022	492.731	0.950738	492.731	0.938602	492.723	3.89616	492.731	0.969812
		493.214	0.9275	493.214	0.950171	493.214	0.937993	493.205	3.89441	493.214	0.974567
		493.696	0.927142	493.696	0.950046	493.696	0.93768	493.688	3.89438	493.696	0.977648
		494.178	0.926883	494.178	0.950168	494.178	0.937556	494.17	3.89482	494.178	0.978306
		494.66	0.9266	494.66	0.950274	494.66	0.937474	494.652	3.89431	494.66	0.976333
		495.142	0.926204	495.142	0.950177	495.142	0.937317	495.134	3.89208	495.142	0.972097
		495.624	0.92568	495.624	0.949854	495.624	0.937048	495.616	3.88845	495.624	0.96644
		496.106	0.9251	496.106	0.949427	496.106	0.936706	496.098	3.88456	496.106	0.960488
		496.588	0.924559	496.588	0.949062	496.588	0.936363	496.58	3.88173	496.588	0.955419
		497.07	0.924124	497.07	0.948854	497.07	0.936057	497.062	3.88069	497.07	0.952223
		497.553	0.923791	497.553	0.948758	497.553	0.935759	497.545	3.88123	497.553	0.951492
		498.035	0.923489	498.035	0.948603	498.035	0.935371	498.027	3.88231	498.035	0.953297
		498.517	0.92313	498.517	0.948191	498.517	0.934782	498.509	3.88274	498.517	0.95717
		498.999	0.922662	498.999	0.947402	498.999	0.933931	498.991	3.88182	498.999	0.962235
		499.481	0.922094	499.481	0.946267	499.481	0.932844	499.473	3.87976	499.481	0.967405
		499.963	0.921485	499.963	0.944952	499.963	0.931639	499.955	3.8775	499.963	0.971575
		500.445	0.920894	500.445	0.94368	500.445	0.930471	500.437	3.87612	500.445	0.973768
		500.928	0.920322	500.928	0.942634	500.928	0.929471	500.919	3.87621	500.928	0.973276
		501.41	0.919688	501.41	0.941873	501.41	0.928673	501.401	3.87742	501.41	0.969849
		501.892	0.918853	501.892	0.941318	501.892	0.927996	501.884	3.8786	501.892	0.963904
		502.374	0.917705	502.374	0.94081	502.374	0.927275	502.366	3.87847	502.374	0.956558
		502.856	0.916239	502.856	0.940227	502.856	0.92635	502.848	3.8764	502.856	0.949332
		503.338	0.914579	503.338	0.939553	503.338	0.925157	503.33	3.87289	503.338	0.943621
		503.82	0.912909	503.82	0.938857	503.82	0.923732	503.812	3.86918	503.82	0.940272
		504.302	0.911378	504.302	0.938205	504.302	0.922161	504.294	3.86654	504.302	0.93948
		504.784	0.910044	504.784	0.937579	504.784	0.920514	504.776	3.8656	504.784	0.940909
		505.267	0.908854	505.267	0.936851	505.267	0.918805	505.258	3.86605	505.267	0.943856
		505.749	0.907691	505.749	0.935825	505.749	0.916998	505.74	3.86684	505.749	0.94736
		506.231	0.906434	506.231	0.934339	506.231	0.915047	506.223	3.86679	506.231	0.950342
		506.713	0.905029	506.713	0.932381	506.713	0.91296	506.705	3.8652	506.713	0.951806
		507.195	0.903532	507.195	0.930139	507.195	0.910831	507.187	3.8623	507.195	0.951112
		507.677	0.902084	507.677	0.927938	507.677	0.908834	507.669	3.85908	507.677	0.948158
		508.159	0.900846	508.159	0.926096	508.159	0.907159	508.151	3.85665	508.159	0.943384
		508.642	0.899922	508.642	0.924794	508.642	0.905945	508.633	3.85559	508.642	0.93762
		509.124	0.89933	509.124	0.924031	509.124	0.905237	509.115	3.85565	509.124	0.931872
		509.606	0.89902	509.606	0.92367	509.606	0.904993	509.597	3.85594	509.606	0.927148
		510.088	0.898923	510.088	0.92354	510.088	0.905108	510.079	3.85547	510.088	0.924297
		510.57	0.898991	510.57	0.923534	510.57	0.905465	510.562	3.85377	510.57	0.923862
		511.052	0.899226	511.052	0.923658	511.052	0.905979	511.044	3.85113	511.052	0.925949
		511.534	0.899663	511.534	0.92401	511.534	0.906618	511.526	3.84847	511.534	0.930186
		512.016	0.900322	512.016	0.924692	512.016	0.907381	512.008	3.84677	512.016	0.935785
		512.499	0.901172	512.499	0.925721	512.499	0.908267	512.49	3.84654	512.499	0.941713
		512.981	0.902105	512.981	0.926987	512.981	0.909233	512.972	3.84754	512.981	0.946897
		513.463	0.902958	513.463	0.928265	513.463	0.910187	513.454	3.84892	513.463	0.950425
		513.945	0.903569	513.945	0.929312	513.945	0.911004	513.936	3.84973	513.945	0.951711
		514.427	0.903834	514.427	0.929949	514.427	0.911569	514.418	3.84946	514.427	0.950597
		514.909	0.903746	514.909	0.930136	514.909	0.911819	514.901	3.84828	514.909	0.947377
		515.391	0.903391	515.391	0.929967	515.391	0.911764	515.383	3.84692	515.391	0.942752
		515.873	0.902907	515.873	0.929608	515.873	0.91147	515.865	3.8462	515.873	0.937701
		516.356	0.902413	516.356	0.929198	516.356	0.911017	516.347	3.84643	516.356	0.933306
		516.838	0.901956	516.838	0.928774	516.838	0.910461	516.829	3.84717	516.838	0.930531
		517.32	0.901492	517.32	0.928263	517.32	0.909801	517.311	3.84737	517.32	0.92997
		517.802	0.900925	517.802	0.927546	517.802	0.909	517.793	3.846	517.802	0.931638
		518.284	0.90018	518.284	0.926568	518.284	0.908028	518.275	3.8427	518.284	0.934941
		518.766	0.899259	518.766	0.925397	518.766	0.906904	518.758	3.8381	518.766	0.938852
		519.248	0.898236	519.248	0.924197	519.248	0.905696	519.24	3.83349	519.248	0.942228
		519.73	0.897217	519.73	0.923134	519.73	0.904489	519.722	3.83016	519.73	0.944108
		520.212	0.896272	520.212	0.922278	520.212	0.903332	520.204	3.82871	520.212	0.943898
		520.695	0.895404	520.695	0.921572	520.695	0.902214	520.686	3.82888	520.695	0.94143
		521.177	0.894549	521.177	0.920859	521.177	0.901061	521.168	3.82969	521.177	0.936966
		521.659	0.89361	521.659	0.919961	521.659	0.899767	521.65	3.83004	521.659	0.93112
		522.141	0.8925	522.141	0.918756	522.141	0.89824	522.132	3.82925	522.141	0.924726
		522.623	0.891165	522.623	0.917219	522.623	0.896426	522.615	3.82735	522.623	0.918656
		523.105	0.889592	523.105	0.9154	523.105	0.894313	523.097	3.82497	523.105	0.913663
		523.587	0.887783	523.587	0.913372	523.587	0.891906	523.579	3.8229	523.587	0.91026
		524.069	0.885735	524.069	0.911166	524.069	0.889201	524.061	3.82162	524.069	0.90865
		524.552	0.883436	524.552	0.908742	524.552	0.886161	524.543	3.82099	524.552	0.908669
		525.034	0.880878	525.034	0.906012	525.034	0.882737	525.025	3.82036	525.034	0.909754
		525.516	0.878095	525.516	0.902917	525.516	0.87891	525.507	3.81892	525.516	0.911005
		525.998	0.875195	525.998	0.899506	525.998	0.874751	525.989	3.81626	525.998	0.911391
		526.48	0.872346	526.48	0.895975	526.48	0.870443	526.471	3.81269	526.48	0.910084
		526.962	0.869735	526.962	0.892602	526.962	0.866255	526.954	3.80909	526.962	0.906737
		527.444	0.867499	527.444	0.889645	527.444	0.862468	527.436	3.80636	527.444	0.901555
		527.927	0.865711	527.927	0.887264	527.927	0.859319	527.918	3.80493	527.927	0.895178
		528.409	0.864384	528.409	0.885511	528.409	0.85697	528.4	3.80458	528.409	0.888499
		528.891	0.863496	528.891	0.884361	528.891	0.855505	528.882	3.80459	528.891	0.882503
		529.373	0.863031	529.373	0.883778	529.373	0.854936	529.364	3.80417	529.373	0.878122
		529.855	0.862987	529.855	0.883747	529.855	0.855214	529.846	3.8029	529.855	0.876095
		530.337	0.863381	530.337	0.884293	530.337	0.856241	530.328	3.80096	530.337	0.876817
		530.819	0.864232	530.819	0.885456	530.819	0.857896	530.811	3.79902	530.819	0.880237
		531.301	0.865541	531.301	0.887241	531.301	0.860055	531.293	3.79785	531.301	0.885849
		531.783	0.867263	531.783	0.889578	531.783	0.8626	531.775	3.79787	531.783	0.892779
		532.266	0.869303	532.266	0.892302	532.266	0.86542	532.257	3.79893	532.266	0.899949
		532.748	0.871524	532.748	0.89518	532.748	0.868397	532.739	3.80038	532.748	0.906275
		533.23	0.873773	533.23	0.897973	533.23	0.871407	533.221	3.80146	533.23	0.910868
		533.712	0.875928	533.712	0.900513	533.712	0.874337	533.703	3.8017	533.712	0.913216
		534.194	0.877919	534.194	0.902746	534.194	0.877101	534.185	3.80121	534.194	0.91329
		534.676	0.879741	534.676	0.904737	534.676	0.879663	534.668	3.80058	534.676	0.911552
		535.158	0.881427	535.158	0.906603	535.158	0.882035	535.15	3.80052	535.158	0.90884
		535.64	0.883009	535.64	0.908439	535.64	0.884249	535.632	3.80147	535.64	0.906189
		536.123	0.88449	536.123	0.910255	536.123	0.886327	536.114	3.80331	536.123	0.904596
		536.605	0.88583	536.605	0.911967	536.605	0.888255	536.596	3.80549	536.605	0.904811
		537.087	0.886972	537.087	0.913452	537.087	0.88999	537.078	3.80729	537.087	0.907153
		537.569	0.887875	537.569	0.91462	537.569	0.89148	537.56	3.80827	537.569	0.91144
		538.051	0.88855	538.051	0.915473	538.051	0.892703	538.042	3.80851	538.051	0.917038
		538.533	0.889059	538.533	0.916111	538.533	0.893686	538.524	3.80853	538.533	0.923023
		539.015	0.889488	539.015	0.916678	539.015	0.894496	539.006	3.80893	539.015	0.928383
		539.497	0.889913	539.497	0.917295	539.497	0.895211	539.489	3.81006	539.497	0.932224
		539.98	0.890364	539.98	0.918	539.98	0.895888	539.971	3.81177	539.98	0.933924
		540.462	0.890821	540.462	0.918738	540.462	0.896536	540.453	3.81352	540.462	0.93326
		540.944	0.891237	540.944	0.919405	540.944	0.897128	540.935	3.81469	540.944	0.93047
		541.426	0.891566	541.426	0.919906	541.426	0.897616	541.417	3.81497	541.426	0.926233
		541.908	0.891801	541.908	0.920215	541.908	0.897972	541.899	3.81453	541.908	0.921521
		542.39	0.891975	542.39	0.92038	542.39	0.898203	542.381	3.81396	542.39	0.917377
		542.872	0.892144	542.872	0.920493	542.872	0.898346	542.864	3.81391	542.872	0.914687
		543.354	0.892349	543.354	0.920631	543.354	0.898447	543.346	3.81472	543.354	0.914025
		543.837	0.892594	543.837	0.920813	543.837	0.898533	543.828	3.81622	543.837	0.915556
		544.319	0.892833	544.319	0.920993	544.319	0.898596	544.31	3.81779	544.319	0.919008
		544.801	0.892999	544.801	0.921102	544.801	0.898602	544.792	3.81871	544.801	0.923701
		545.283	0.893038	545.283	0.921092	545.283	0.898517	545.274	3.81856	545.283	0.928664
		545.765	0.892943	545.765	0.920983	545.765	0.89833	545.756	3.81743	545.765	0.93284
		546.247	0.892768	546.247	0.920858	546.247	0.898076	546.238	3.81589	546.247	0.935348
		546.729	0.892598	546.729	0.920814	546.729	0.89781	546.72	3.8146	546.729	0.935685
		547.211	0.89251	547.211	0.920903	547.211	0.897582	547.202	3.81397	547.211	0.933828
		547.694	0.892532	547.694	0.921095	547.694	0.897407	547.685	3.81389	547.694	0.93021
		548.176	0.892627	548.176	0.921287	548.176	0.897249	548.167	3.81385	548.176	0.925615
		548.658	0.892716	548.658	0.921358	548.658	0.897049	548.649	3.81326	548.658	0.921025
		549.14	0.892713	549.14	0.921231	549.14	0.896755	549.131	3.81179	549.14	0.917424
		549.622	0.892561	549.622	0.920918	549.622	0.896353	549.613	3.80963	549.622	0.915596
		550.104	0.892252	550.104	0.920513	550.104	0.895887	550.095	3.80735	550.104	0.91595
		550.586	0.891823	550.586	0.920136	550.586	0.895432	550.577	3.80559	550.586	0.918428
		551.068	0.891333	551.068	0.919872	551.068	0.895059	551.059	3.80468	551.068	0.922521
		551.551	0.890831	551.551	0.91973	551.551	0.894796	551.542	3.80448	551.551	0.927382
		552.033	0.89035	552.033	0.919646	552.033	0.89461	552.024	3.80445	552.033	0.932003
		552.515	0.889903	552.515	0.919532	552.515	0.894425	552.506	3.80399	552.515	0.935417
		552.997	0.889504	552.997	0.919335	552.997	0.89416	552.988	3.80278	552.997	0.93691
		553.479	0.889169	553.479	0.919073	553.479	0.893767	553.47	3.80099	553.479	0.936169
		553.961	0.88892	553.961	0.918828	553.961	0.893257	553.952	3.79916	553.961	0.933351
		554.443	0.888767	554.443	0.918695	554.443	0.892694	554.434	3.79787	554.443	0.929041
		554.926	0.888697	554.926	0.918723	554.926	0.892163	554.916	3.79741	554.926	0.924137
		555.408	0.888661	555.408	0.918876	555.408	0.891725	555.399	3.79759	555.408	0.919656
		555.89	0.888592	555.89	0.919036	555.89	0.891394	555.881	3.79782	555.89	0.916527
		556.372	0.888428	556.372	0.919067	556.372	0.891131	556.363	3.79743	556.372	0.915391
		556.854	0.888148	556.854	0.918875	556.854	0.890871	556.845	3.7961	556.854	0.916463
		557.336	0.887779	557.336	0.918465	557.336	0.890556	557.327	3.79399	557.336	0.919495
		557.818	0.887395	557.818	0.917935	557.818	0.890164	557.809	3.79169	557.818	0.923847
		558.3	0.887082	558.3	0.917425	558.3	0.889715	558.291	3.78987	558.3	0.928625
		558.783	0.886896	558.783	0.917053	558.783	0.889249	558.773	3.78892	558.783	0.932863
		559.265	0.886844	559.265	0.916861	559.265	0.888808	559.255	3.78872	559.265	0.935701
		559.747	0.88688	559.747	0.916806	559.747	0.888408	559.737	3.78872	559.747	0.936557
		560.229	0.886927	560.229	0.9168	560.229	0.888039	560.22	3.78825	560.229	0.935253
		560.711	0.886921	560.711	0.916758	560.711	0.887682	560.702	3.7869	560.711	0.93207
		561.193	0.886836	561.193	0.916655	561.193	0.887327	561.184	3.78473	561.193	0.927693
		561.675	0.8867	561.675	0.916526	561.675	0.886987	561.666	3.78223	561.675	0.923064
		562.157	0.886576	562.157	0.916436	562.157	0.88669	562.148	3.78004	562.157	0.919175
		562.639	0.886526	562.639	0.916432	562.639	0.886462	562.63	3.77858	562.639	0.916864
		563.122	0.886585	563.122	0.916504	563.122	0.886303	563.112	3.77787	563.122	0.916643
		563.604	0.886739	563.604	0.916581	563.604	0.886174	563.595	3.77754	563.604	0.918592
		564.086	0.886939	564.086	0.916571	564.086	0.886009	564.077	3.77706	564.086	0.922334
		564.568	0.88712	564.568	0.916413	564.568	0.885743	564.559	3.77609	564.568	0.927119
		565.05	0.887235	565.05	0.916116	565.05	0.885342	565.041	3.77467	565.05	0.931997
		565.532	0.887262	565.532	0.91576	565.532	0.884817	565.523	3.77313	565.532	0.936017
		566.014	0.887204	566.014	0.915452	566.014	0.884227	566.005	3.77189	566.014	0.938407
		566.496	0.887076	566.496	0.91528	566.496	0.883648	566.487	3.77112	566.496	0.93871
		566.979	0.886884	566.979	0.915263	566.979	0.883143	566.969	3.77066	566.979	0.936864
		567.461	0.886632	567.461	0.915346	567.461	0.88274	567.451	3.77	567.461	0.93324
		567.943	0.886321	567.943	0.915433	567.943	0.882427	567.933	3.76865	567.943	0.928606
		568.425	0.885971	568.425	0.915438	568.425	0.882167	568.416	3.76639	568.425	0.923977
		568.907	0.885629	568.907	0.915337	568.907	0.881928	568.898	3.76346	568.907	0.920383
		569.389	0.885355	569.389	0.91517	569.389	0.881699	569.38	3.76043	569.389	0.918619
		569.871	0.885202	569.871	0.915007	569.871	0.881493	569.862	3.75792	569.871	0.91907
		570.354	0.88519	570.354	0.9149	570.354	0.881331	570.344	3.75621	570.354	0.921643
		570.836	0.885292	570.836	0.914853	570.836	0.881217	570.826	3.75516	570.836	0.925809
		571.318	0.885445	571.318	0.914814	571.318	0.881128	571.308	3.75425	571.318	0.930714
		571.8	0.88557	571.8	0.914722	571.8	0.881017	571.79	3.75292	571.8	0.935373
		572.282	0.885609	572.282	0.914538	572.282	0.88084	572.273	3.75088	572.282	0.938876
		572.764	0.885544	572.764	0.914283	572.764	0.880569	572.755	3.7483	572.764	0.940583
		573.246	0.885399	573.246	0.914019	573.246	0.880213	573.237	3.74566	573.246	0.940219
		573.728	0.885223	573.728	0.91382	573.728	0.879804	573.719	3.74354	573.728	0.937899
		574.21	0.885058	574.21	0.91372	574.21	0.879381	574.201	3.74222	574.21	0.934089
		574.693	0.884923	574.693	0.913692	574.693	0.878967	574.683	3.74158	574.693	0.929533
		575.175	0.884806	575.175	0.913649	575.175	0.878554	575.165	3.74111	575.175	0.92516
		575.657	0.884675	575.657	0.913491	575.657	0.878112	575.647	3.74017	575.657	0.921913
		576.139	0.884502	576.139	0.91316	576.139	0.877612	576.13	3.7384	576.139	0.920512
		576.621	0.884285	576.621	0.912687	576.621	0.877053	576.612	3.73586	576.621	0.92125
		577.103	0.884052	577.103	0.912171	577.103	0.876465	577.094	3.73304	577.103	0.923916
		577.585	0.88384	577.585	0.911732	577.585	0.875903	577.576	3.7305	577.585	0.927883
		578.067	0.883678	578.067	0.911444	578.067	0.875413	578.058	3.72861	578.067	0.93229
		578.55	0.883568	578.55	0.91131	578.55	0.875008	578.54	3.72731	578.55	0.936216
		579.032	0.883487	579.032	0.911263	579.032	0.874662	579.022	3.72622	579.032	0.938833
		579.514	0.883408	579.514	0.911217	579.514	0.874322	579.504	3.72486	579.514	0.939545
		579.996	0.883311	579.996	0.911113	579.996	0.873931	579.986	3.72293	579.996	0.938132
		580.478	0.883206	580.478	0.910962	580.478	0.873467	580.469	3.72053	580.478	0.934846
		580.96	0.883122	580.96	0.910835	580.96	0.872961	580.951	3.71805	580.96	0.930393
		581.442	0.883093	581.442	0.910826	581.442	0.872482	581.433	3.71597	581.442	0.925769
		581.924	0.88313	581.924	0.910988	581.924	0.872112	581.915	3.71455	581.924	0.922004
		582.407	0.883211	582.407	0.911299	582.407	0.871898	582.397	3.71368	582.407	0.919921
		582.889	0.883285	582.889	0.911665	582.889	0.871835	582.879	3.71292	582.889	0.919975
		583.371	0.883302	583.371	0.911967	583.371	0.871868	583.361	3.71178	583.371	0.922178
		583.853	0.883236	583.853	0.912112	583.853	0.871915	583.843	3.70999	583.853	0.926115
		584.335	0.883108	584.335	0.912082	584.335	0.871904	584.326	3.70765	584.335	0.931022
		584.817	0.882981	584.817	0.911937	584.817	0.871799	584.808	3.7052	584.817	0.935945
		585.299	0.882932	585.299	0.911775	585.299	0.871613	585.29	3.70315	585.299	0.939925
		585.781	0.883017	585.781	0.911683	585.781	0.871385	585.772	3.70183	585.781	0.942206
		586.264	0.883248	586.264	0.911693	586.264	0.871159	586.254	3.7012	586.264	0.942381
		586.746	0.883581	586.746	0.911776	586.746	0.870954	586.736	3.7009	586.746	0.940472
		587.228	0.883944	587.228	0.911869	587.228	0.870764	587.218	3.70047	587.228	0.936919
		587.71	0.884265	587.71	0.911923	587.71	0.870564	587.7	3.69961	587.71	0.932482
		588.192	0.884507	588.192	0.911933	588.192	0.870337	588.182	3.69835	588.192	0.928077
		588.674	0.884673	588.674	0.911941	588.674	0.870087	588.665	3.69702	588.674	0.924596
		589.156	0.884799	589.156	0.912006	589.156	0.869842	589.147	3.69601	589.156	0.922749
		589.638	0.884927	589.638	0.912163	589.638	0.869639	589.629	3.69554	589.638	0.922945
		590.12	0.885081	590.12	0.912388	590.12	0.869507	590.111	3.69556	590.12	0.925215
		590.603	0.88525	590.603	0.912605	590.603	0.869443	590.593	3.69567	590.603	0.929174
		591.085	0.885404	591.085	0.912715	591.085	0.869421	591.075	3.69545	591.085	0.934051
		591.567	0.885506	591.567	0.912653	591.567	0.869398	591.557	3.69459	591.567	0.938829
		592.049	0.885542	592.049	0.912433	592.049	0.869345	592.039	3.69316	592.049	0.942488
		592.531	0.885533	592.531	0.912146	592.531	0.869266	592.521	3.6915	592.531	0.944281
		593.013	0.885526	593.013	0.911918	593.013	0.869194	593.004	3.69003	593.013	0.943917
		593.495	0.885568	593.495	0.911845	593.495	0.869165	593.486	3.68899	593.495	0.941593
		593.977	0.885692	593.977	0.911958	593.977	0.869197	593.968	3.68831	593.977	0.937901
		594.46	0.885902	594.46	0.912217	594.46	0.869272	594.45	3.68766	594.46	0.933671
		594.942	0.886186	594.942	0.912553	594.942	0.869343	594.932	3.6867	594.942	0.929812
		595.424	0.886524	595.424	0.912904	595.424	0.869353	595.414	3.68525	595.424	0.92715
		595.906	0.886902	595.906	0.913251	595.906	0.869267	595.896	3.68346	595.906	0.926277
		596.388	0.887312	596.388	0.913615	596.388	0.869093	596.378	3.6817	596.388	0.92743
		596.87	0.887745	596.87	0.914026	596.87	0.868874	596.861	3.6804	596.87	0.93044
		597.352	0.888178	597.352	0.914489	597.352	0.868674	597.343	3.67976	597.352	0.934758
		597.835	0.88857	597.835	0.914955	597.835	0.868543	597.825	3.67964	597.835	0.939556
		598.317	0.888874	598.317	0.915338	598.317	0.868503	598.307	3.67966	598.317	0.943889
		598.799	0.889054	598.799	0.915548	598.799	0.868539	598.789	3.67939	598.799	0.946874
		599.281	0.889109	599.281	0.91555	599.281	0.868615	599.271	3.6786	599.281	0.947893
		599.763	0.889083	599.763	0.915394	599.763	0.868697	599.753	3.67737	599.763	0.946748
		600.245	0.889058	600.245	0.915206	600.245	0.868776	600.235	3.6761	600.245	0.943727
		600.727	0.889114	600.727	0.915132	600.727	0.868861	600.717	3.6752	600.727	0.93954
		601.209	0.889298	601.209	0.915273	601.209	0.86897	601.2	3.6749	601.209	0.935143
		601.692	0.889602	601.692	0.915637	601.692	0.869106	601.682	3.6751	601.692	0.931501
		602.174	0.889963	602.174	0.916136	602.174	0.869242	602.164	3.6754	602.174	0.929385
		602.656	0.890299	602.656	0.916638	602.656	0.869331	602.646	3.67539	602.656	0.929228
		603.138	0.890541	603.138	0.917022	603.138	0.869326	603.128	3.67479	603.138	0.931068
		603.62	0.890663	603.62	0.917234	603.62	0.869205	603.61	3.67368	603.62	0.934554
		604.102	0.89069	604.102	0.917295	604.102	0.868995	604.092	3.6724	604.102	0.939022
		604.584	0.890677	604.584	0.917278	604.584	0.868755	604.574	3.67138	604.584	0.943612
		605.066	0.890683	605.066	0.917252	605.066	0.86856	605.057	3.67087	605.066	0.947434
		605.548	0.890743	605.548	0.917253	605.548	0.86846	605.539	3.67083	605.548	0.949736
		606.031	0.890856	606.031	0.91726	606.031	0.86846	606.021	3.67095	606.031	0.95006
		606.513	0.890997	606.513	0.917225	606.513	0.868524	606.503	3.67085	606.513	0.948346
		606.995	0.89114	606.995	0.917116	606.995	0.868594	606.985	3.67027	606.995	0.944958
		607.477	0.891273	607.477	0.916949	607.477	0.868626	607.467	3.66927	607.477	0.940612
		607.959	0.891409	607.959	0.916789	607.959	0.868613	607.949	3.6681	607.959	0.936235
		608.441	0.891571	608.441	0.916725	608.441	0.868592	608.431	3.66707	608.441	0.932767
		608.923	0.891769	608.923	0.91682	608.923	0.868618	608.913	3.66634	608.923	0.930957
		609.405	0.891991	609.405	0.917078	609.405	0.868736	609.396	3.66578	609.405	0.931205
		609.888	0.892199	609.888	0.917441	609.888	0.868953	609.878	3.66505	609.888	0.933474
		610.37	0.892351	610.37	0.917819	610.37	0.869234	610.36	3.6638	610.37	0.937298
		610.852	0.892429	610.852	0.918134	610.852	0.869519	610.842	3.66189	610.852	0.94189
		611.334	0.892452	611.334	0.91836	611.334	0.869752	611.324	3.65946	611.334	0.946317
		611.816	0.892478	611.816	0.918526	611.816	0.869906	611.806	3.65691	611.816	0.949702
		612.298	0.892577	612.298	0.918689	612.298	0.86999	612.288	3.65465	612.298	0.951402
		612.78	0.892802	612.78	0.918889	612.78	0.870037	612.77	3.6529	612.78	0.951128
		613.263	0.893157	613.263	0.919117	613.263	0.870078	613.253	3.65156	613.263	0.948982
		613.745	0.893599	613.745	0.919312	613.745	0.870121	613.735	3.65026	613.745	0.945431
		614.227	0.894048	614.227	0.919394	614.227	0.870151	614.217	3.64857	614.227	0.941212
		614.709	0.894428	614.709	0.919307	614.709	0.870144	614.699	3.64621	614.709	0.937199
		615.191	0.894691	615.191	0.919066	615.191	0.870092	615.181	3.64321	615.191	0.934245
		615.673	0.89484	615.673	0.918756	615.673	0.870021	615.663	3.63988	615.673	0.93302
		616.155	0.894914	616.155	0.918503	616.155	0.86999	616.145	3.63662	616.155	0.93386
		616.637	0.89497	616.637	0.918422	616.637	0.870069	616.627	3.63374	616.637	0.93667
		617.12	0.89505	617.12	0.918563	617.12	0.870303	617.109	3.63132	617.12	0.940908
		617.602	0.895172	617.602	0.918892	617.602	0.870686	617.592	3.62923	617.602	0.94569
		618.084	0.89533	618.084	0.919321	618.084	0.871155	618.074	3.62727	618.084	0.950002
		618.566	0.895512	618.566	0.919753	618.566	0.871626	618.556	3.62538	618.566	0.952949
		619.048	0.895725	619.048	0.920135	619.048	0.872024	619.038	3.6237	619.048	0.953964
		619.53	0.895995	619.53	0.92047	619.53	0.87232	619.52	3.6225	619.53	0.952908
		620.012	0.896357	620.012	0.920803	620.012	0.872534	620.002	3.62205	620.012	0.950067
		620.494	0.896837	620.494	0.921177	620.494	0.87272	620.484	3.62239	620.494	0.946071
		620.976	0.897431	620.976	0.921606	620.976	0.872936	620.966	3.62327	620.976	0.941756
		621.459	0.8981	621.459	0.922057	621.459	0.873214	621.448	3.62428	621.459	0.93801
		621.941	0.898783	621.941	0.922475	621.941	0.87355	621.931	3.62497	621.941	0.9356
		622.423	0.899421	622.423	0.922811	622.423	0.873914	622.413	3.62515	622.423	0.935025
		622.905	0.899967	622.905	0.923044	622.905	0.874272	622.895	3.6249	622.905	0.936431
		623.387	0.900398	623.387	0.923198	623.387	0.874604	623.377	3.62462	623.387	0.939581
		623.869	0.90071	623.869	0.923309	623.869	0.874917	623.859	3.62471	623.869	0.943898
		624.351	0.900899	624.351	0.923408	624.351	0.875231	624.341	3.62539	624.351	0.948566
		624.833	0.900956	624.833	0.923488	624.833	0.875564	624.823	3.62657	624.833	0.952668
		625.316	0.900874	625.316	0.923515	625.316	0.875913	625.305	3.62789	625.316	0.955381
		625.798	0.900666	625.798	0.923454	625.798	0.876255	625.788	3.62886	625.798	0.956167
		626.28	0.900379	626.28	0.923299	626.28	0.876561	626.27	3.62921	626.28	0.954909
		626.762	0.900098	626.762	0.923101	626.762	0.876817	626.752	3.62894	626.762	0.951949
		627.244	0.899932	627.244	0.92295	627.244	0.877039	627.234	3.62837	627.244	0.947986
		627.726	0.899974	627.726	0.922941	627.726	0.877272	627.716	3.62788	627.726	0.943905
[truncated: 6,995 more rows]

## Sheet: S.Fig.8
GPC data of PUs in DMF/LiBr
[truncated: 18,003 more rows]

[truncated: 26 more sheets: S.Fig.9, S.Fig.10, S.Fig.11, S.Fig.13, S.Fig.15, S.Fig.16, S.Fig.17, S.Fig.18, S.Fig.19, S.Fig.21, S.Fig.22, S.Fig.23, S.Fig.24, S.Fig.25, S.Fig.28, S.Fig.29, S.Fig.31, S.Fig.32, S.Fig.33, S.Fig.34 …]
